# Supplementary material for: Transcriptional Activation by Oct4 Is Sufficient for the Maintenance and Induction of Pluripotency
Source: Cell Rep. 2012 Feb 23;1(2):99–109. doi: 10.1016/j.celrep.2011.12.002 (PMC3778438; doi:10.1016/j.celrep.2011.12.002)
Supplement: Table S1. Comparison of Gene Expression Changes in Response to Oct4 and Oct4λVP2, Related to Figure 3 — Gene expression was measured at 24 h after depletion of Oct4 and compared to the expression difference between Oct4-λVP2 or normal Oct4 rescued ZHBTc4 ESCs. Values listed in this table are relevant to Figure 3A [file mmc1.xls]

## Sheet: Table S1
Table S1. Comparison of Gene Expression in Oct4-lVP2 Rescued Cells to That in Cells Rescued by Normal Oct4, Related to Figure 3
Gene expression was measured at 24 h after depletion of Oct4 and compared to the expression difference between Oct4-lVP2 or normal Oct4 rescued ZHBTc4 ES cells.
Note: Gene expression and logratio of gene expression change is expressed in log10
Feature ID	Log-expression in Oct4-VP2	Log-expression in Oct4	Log-expression in ZHBTc4 cells	Lr-Z2/Z0	Lr-KO24hr	Maximum expression change (logratio) in ZHBTc4 ES cells within 96 hr after Oct4 depletion (from Sharov et al. 2008)	Difference between column B and the average of columns A and C	Targets of Oct4	Gene Symbol	Gene Name
Z00054591-1	2.0266	2.6585	2.8216	-0.4569	-0.2122	0.412	-0.71345	Suppressed	Fgf5	fibroblast growth factor 5
Z00021597-1	1.5504	2.4004	1.721	0.2345	0.1297	0.214	-0.5103	Suppressed	Sema6a	sema domain, transmembrane domain (TM), and cytoplasmic domain, (semaphorin) 6A
Z00019400-1	3.5398	4.1948	3.8401	0.6429	0.2199	0.364	-0.47765	Suppressed	1700034H14Rik	RIKEN cDNA 1700034H14 gene
Z00010213-1	2.5266	2.9375	2.7622	-0.0073	-0.0415	0.478	-0.32325	Suppressed	Ak3	adenylate kinase 3
Z00025316-1	2.8355	3.2197	3.0687	0.3045	0.1899	1.262	-0.3087	Suppressed	Tec	cytoplasmic tyrosine kinase, Dscr28C related (Drosophila)
Z00002099-1	2.4928	2.6203	2.937	-0.012	0.2997	0.376	-0.28585	Suppressed	Egln3	EGL nine homolog 3 (C. elegans)
Z00063661-1	2.6708	2.7886	3.1174	-0.1316	0.2729	0.272	-0.2822	Suppressed	Dmrt1	doublesex and mab-3 related transcription factor 1
Z00059161-1	3.9602	4.258	4.1523	-0.2697	-0.1103	0.318	-0.24495	Suppressed	9030025P20Rik	RIKEN cDNA 9030025P20 gene
Z00016181-1	2.4467	3.0098	2.3108	0.2241	0.0526	0.255	-0.2136	Suppressed	Tbx15	T-box 15
Z00030471-1	2.3746	2.5929	2.5076	0.4041	0.0274	0.37	-0.17565	Suppressed	Smarca2	SWI/SNF related, matrix associated, actin dependent regulator of chromatin, subfamily a, member 2
Z00005179-1	1.3057	1.3141	1.6326	0.3401	0.1663	0.411	-0.16765	Suppressed	Eomes	eomesodermin homolog (Xenopus laevis)
Z00000555-1	3.3048	3.479	3.4442	0.2283	0.1423	0.282	-0.1568	Suppressed	Ube2f	ubiquitin-conjugating enzyme E2F (putative)
Z00010796-1	2.2521	2.3771	2.4222	0.8325	0.0862	0.272	-0.14755	Suppressed	Kctd10	potassium channel tetramerisation domain containing 10
Z00077564-1	5.0189	5.1898	5.1383	0.0402	-0.0224	0.334	-0.14515	Suppressed	Hsp90aa1	heat shock protein 90, alpha (cytosolic), class A member 1
Z00020267-1	4.2187	4.415	4.2733	-0.0659	0.2542	0.326	-0.12545	Suppressed	Ddit4	DNA-damage-inducible transcript 4
Z00053318-1	3.039	3.1602	3.1359	-0.1873	0.2907	0.29	-0.10905	Suppressed	AI450540	expressed sequence AI450540
Z00035618-1	3.7689	3.8686	3.8679	-0.0266	-0.2089	0.309	-0.09935	Suppressed	Ss18	synovial sarcoma translocation, Chromosome 18
Z00040163-1	2.6216	2.5886	2.8082	0.5725	0.2793	0.279	-0.0768	Suppressed	Phactr1	phosphatase and actin regulator 1
Z00074822-1	2.8527	2.9195	2.8974	1.0375	0.0171	1.065	-0.05575	Suppressed	Cdx2	caudal type homeo box 2
Z00015996-1	4.1746	4.241	4.2147	-0.006	-0.1817	0.901	-0.05325	Suppressed	Akap2	A kinase (PRKA) anchor protein 2
Z00009422-1	4.5103	4.5288	4.5859	0.2083	0.1359	0.283	-0.04705	Suppressed	Cfdp1	craniofacial development protein 1
Z00074845-1	2.969	3.0573	2.9418	-0.6397	-0.0656	0.178	-0.03055	Suppressed	4933403G14Rik	RIKEN cDNA 4933403G14 gene
Z00062534-1	2.9864	3.1079	2.9062	-0.146	0.1237	0.432	-0.02065	Suppressed	Sptlc2	serine palmitoyltransferase, long chain base subunit 2
Z00005718-1	3.7765	3.8112	3.7624	0.1225	0.2494	0.257	-0.0103	Suppressed	Rpusd4	RNA pseudouridylate synthase domain containing 4
Z00021745-1	3.3539	3.232	3.4723	0.419	0.1285	0.242	0.00175	Suppressed	2810003C17Rik	RIKEN cDNA 2810003C17 gene
Z00014681-1	4.7509	4.762	4.7175	0.0612	0.0319	0.244	0.01115	Suppressed	Son	Son cell proliferation protein
Z00062265-1	3.2271	3.2487	3.1521	0.7239	0.3682	0.418	0.0267	Suppressed	Arrb1	arrestin, beta 1
Z00025909-1	3.5542	3.474	3.5545	0.3566	0.0771	0.293	0.03995	Suppressed	Dnajb14	DnaJ (Hsp40) homolog, subfamily B, member 14
Z00064091-1	3.0634	2.921	3.1237	0.3719	0.2308	0.25	0.04105	Suppressed	Fnbp1	formin binding protein 1
Z00022735-1	4.4765	4.4961	4.3282	-0.0247	-0.0549	0.469	0.06435	Suppressed	Sdf2	stromal cell derived factor 2
Z00025906-1	3.9464	3.4726	4.2334	0.7443	0.2152	0.215	0.0934	Suppressed	Fgfr2	fibroblast growth factor receptor 2
Z00002086-1	3.3947	3.0337	3.5669	0.8361	0.37	0.625	0.0944	Suppressed	Prtg	protogenin homolog (Gallus gallus)
Z00036619-1	4.2578	4.1163	4.1706	-0.0137	0.2009	0.2	0.11435	Suppressed	Qk	quaking
Z00008198-1	4.8183	4.7717	4.6305	-0.1726	-0.0474	0.202	0.1172	Suppressed	Fat1	FAT tumor suppressor homolog 1 (Drosophila)
Z00040311-1	2.9383	2.919	2.6961	0.1939	0.2401	0.24	0.13075	Suppressed	Ccdc68	coiled-coil domain containing 68
Z00030529-1	4.5642	4.3939	4.4297	0.0199	0.144	0.296	0.1524	Suppressed	Higd2a	HIG1 domain family, member 2A
Z00012918-1	3.8538	3.7092	3.6928	0.357	0.1584	0.271	0.1528	Suppressed	Fgfr1	fibroblast growth factor receptor 1
Z00030455-1	3.9431	3.6062	3.9292	-0.3661	-0.107	0.3	0.1754	Suppressed	Epb4.9	erythrocyte protein band 4.9
Z00024088-1	4.1399	3.7815	4.1409	0.9166	0.3963	0.905	0.1787	Suppressed	Gadd45g	growth arrest and DNA-damage-inducible 45 gamma
Z00003330-1	4.0752	3.9083	3.8614	0.0989	0.079	0.214	0.19035	Suppressed	Gpc4	glypican 4
Z00070385-1	4.4854	4.1427	4.3346	-0.0839	0.0408	0.703	0.24675	Suppressed	Lgmn	legumain
Z00003247-1	4.216	3.8925	4.0157	-0.3247	-0.1047	0.593	0.2619	Suppressed	Utrn	utrophin
Z00036235-1	3.0678	2.5455	2.9984	0.3619	0.266	0.447	0.29585	Suppressed	Cidea	cell death-inducing DNA fragmentation factor, alpha subunit-like effector A
Z00014050-1	4.8568	4.55	4.4924	0.2593	0.0587	0.392	0.3356	Suppressed	Scap	SREBF chaperone
Z00020581-1	3.5494	3.1808	3.1897	0.1637	0.1086	0.256	0.36415	Suppressed	Uhrf2	ubiquitin-like, containing PHD and RING finger domains 2
Z00023767-1	1.4618	2.7313	2.5901	-1.9848	-0.5117	-0.577	-1.1989	Activated	Mcf2	mcf.2 transforming sequence
Z00034201-1	1.6219	2.7533	2.4288	-0.6375	-0.8618	-0.905	-0.96915	Activated	E030010N08Rik	RIKEN cDNA E030010N08 gene
Z00046387-1	2.4965	3.4406	3.2818	-0.6962	-0.348	-0.365	-0.8647	Activated	Enpp3	ectonucleotide pyrophosphatase/phosphodiesterase 3
Z00045784-1	1.5134	2.2603	2.4783	-0.3889	-0.538	-0.538	-0.8559	Activated	Aox3	aldehyde oxidase 3
Z00034551-1	3.0743	3.81	3.8403	0.6623	0.0495	-0.577	-0.75085	Activated	Tmed9	transmembrane emp24 protein transport domain containing 9
Z00068032-1	1.7742	2.4767	2.5337	-0.4382	-0.0921	-0.324	-0.731	Activated	7420416P09Rik	RIKEN cDNA 7420416P09 gene
Z00010775-1	3.8698	4.677	4.3848	-0.8867	-0.2612	-0.604	-0.6611	Activated	Cth	cystathionase (cystathionine gamma-lyase)
Z00006398-1	3.2102	3.7611	3.7081	-0.0983	-0.1417	-0.59	-0.5244	Activated	Emb	embigin
Z00031535-1	3.0832	3.8054	3.4066	0.3787	0.1118	-0.4	-0.5228	Activated	Epha1	Eph receptor A1
Z00015633-1	2.1264	2.4948	2.7813	-0.0886	-0.0439	-0.303	-0.51165	Activated	Sall4	sal-like 4 (Drosophila)
Z00005683-1	2.5017	2.7378	3.2603	-1.7346	-0.5577	-0.604	-0.49735	Activated	Dpp4	dipeptidylpeptidase 4
Z00023025-1	0.7355	1.1798	1.2023	-0.0416	-0.1831	-0.217	-0.45555	Activated	Tnfsf12	tumor necrosis factor (ligand) superfamily, member 12
Z00002786-1	2.6925	3.0398	3.2069	-0.7606	-0.2867	-0.435	-0.43085	Activated	1700029I01Rik	RIKEN cDNA 1700029I01 gene
Z00019829-1	3.8106	4.3574	4.1243	-0.6598	-0.3856	-0.465	-0.43025	Activated	Mtss1	metastasis suppressor 1
Z00018274-1	4.0949	4.523	4.469	0.1665	-0.049	-0.32	-0.4011	Activated	Vdac1	voltage-dependent anion channel 1
Z00020839-1	3.528	3.9568	3.8789	-1.0795	-0.4574	-0.768	-0.38985	Activated	Nmnat2	nicotinamide nucleotide adenylyltransferase 2
Z00036262-1	3.8948	4.0465	4.5179	-1.5157	-0.6308	-0.915	-0.3874	Activated	Lefty1	left right determination factor 1
Z00075151-1	4.098	4.3815	4.524	0.1735	-0.4307	-0.56	-0.35475	Activated	Hmgb2l1	high mobility group box 2-like 1
Z00035489-1	2.8159	3.1612	3.1781	-0.3526	0.0615	-0.279	-0.35375	Activated	Spred2	sprouty-related, EVH1 domain containing 2
Z00032042-1	1.8566	2.1894	2.2309	-0.1544	-0.5131	-0.516	-0.35355	Activated	A930011O12Rik	RIKEN cDNA A930011O12 gene
Z00072942-1	2.8503	3.1095	3.2223	-0.0309	-0.1881	-0.576	-0.3156	Activated	Ncl	nucleolin
Z00031142-1	3.5152	3.7791	3.882	-0.1849	-0.3465	-0.555	-0.31535	Activated	Tera	teratocarcinoma expressed, serine rich
Z00023586-1	1.788	1.9008	2.2852	-1.17	-0.2415	-0.245	-0.305	Activated	Fut9	fucosyltransferase 9
Z00019497-1	4.0887	4.4402	4.3365	-0.1626	0.0822	-0.271	-0.29965	Activated	Rai14	retinoic acid induced 14
Z00007127-1	3.2418	3.5368	3.5395	-0.3	-0.2015	-0.717	-0.29635	Activated	Gsr	glutathione reductase
Z00029234-1	2.6203	2.635	3.1918	-0.7075	-0.1059	-0.293	-0.2931	Activated	B230311B06Rik	RIKEN cDNA B230311B06 gene
Z00024731-1	3.7802	3.8568	4.248	-0.4583	-0.2338	-0.65	-0.2722	Activated	Aard	alanine and arginine rich domain containing protein
Z00030573-1	3.9349	4.2856	4.1118	-0.2542	-0.4431	-0.443	-0.2638	Activated	Slc35f2	solute carrier family 35, member F2
Z00036270-1	2.516	2.6319	2.9163	-0.2624	-0.2206	-0.474	-0.2581	Activated	Ppp1r9a	protein phosphatase 1, regulatory (inhibitor) subunit 9A
Z00074657-1	3.3031	3.3972	3.6823	-1.4399	-0.7778	-0.806	-0.23665	Activated	Nphs1	nephrosis 1 homolog, nephrin (human)
Z00015815-1	2.9458	3.2678	3.0879	-0.4316	-0.0633	-0.258	-0.23205	Activated	1200015N20Rik	RIKEN cDNA 1200015N20 gene
Z00048237-1	4.3464	4.585	4.5673	-0.6855	-0.099	-0.758	-0.22975	Activated	Rbpms2	RNA binding protein with multiple splicing 2
Z00006220-1	3.4746	3.6105	3.7904	-0.1379	0.0406	-0.484	-0.22585	Activated	Snx10	sorting nexin 10
Z00024684-1	2.7126	2.9706	2.8974	-0.6817	-0.5406	-0.615	-0.2214	Activated	Pnpla3	patatin-like phospholipase domain containing 3
Z00014750-1	1.8267	1.7737	2.3211	-1.0838	-0.5208	-0.52	-0.2207	Activated	Tmc5	transmembrane channel-like gene family 5
Z00062859-1	3.9763	4.1337	4.2161	-0.3127	-0.4031	-0.436	-0.1986	Activated	Gpd2	glycerol phosphate dehydrogenase 2, mitochondrial
Z00034439-1	3.2844	3.4381	3.5187	-0.6555	-0.2014	-0.554	-0.194	Activated	Slc7a7	solute carrier family 7 (cationic amino acid transporter, y+ system), member 7
Z00070593-1	3.5463	3.6373	3.8165	-0.3274	-0.314	-0.447	-0.1806	Activated	Dgke	diacylglycerol kinase, epsilon
Z00025432-1	4.2459	4.4144	4.4325	0.0629	-0.1485	-0.217	-0.17755	Activated	Terf1	telomeric repeat binding factor 1
Z00032207-1	3.5685	3.735	3.7498	-0.2865	-0.3642	-0.531	-0.1739	Activated	Ybx1	Y box protein 1
Z00074324-1	3.4068	3.5368	3.58	-0.3452	-0.2144	-0.504	-0.1516	Activated	Spry4	sprouty homolog 4 (Drosophila)
Z00019038-1	4.5571	4.554	4.8563	-0.0823	-0.2262	-0.325	-0.14805	Activated	Twf2	twinfilin, actin-binding protein, homolog 2 (Drosophila)
Z00009592-1	3.2509	3.4194	3.3741	-0.124	-0.088	-0.271	-0.14585	Activated	1810030N24Rik	RIKEN cDNA 1810030N24 gene
Z00016115-1	3.4159	3.5617	3.5574	-0.3128	-0.3284	-0.344	-0.14365	Activated	BC024479	cDNA sequence BC024479
Z00010939-1	4.5282	4.5965	4.7434	-0.3122	-0.199	-0.262	-0.14175	Activated	Pycr2	pyrroline-5-carboxylate reductase family, member 2
Z00002338-1	2.2708	2.4221	2.3923	-0.7158	-0.5127	-0.542	-0.1364	Activated	Jmjd2c	jumonji domain containing 2C
Z00018640-1	2.426	2.6658	2.4579	-0.4796	-0.2139	-0.376	-0.13585	Activated	Zfp623	zinc finger protein 623
Z00057498-1	2.72	2.8498	2.8402	-0.546	-0.2517	-0.831	-0.125	Activated	Zfp532	zinc finger protein 532
Z00034302-1	3.2851	3.4015	3.4089	-0.1001	-0.1196	-0.339	-0.1201	Activated	Dars2	aspartyl-tRNA synthetase 2 (mitochondrial)
Z00035537-1	5.1164	5.2494	5.2224	-0.7308	-0.6121	-0.668	-0.1195	Activated	8430410A17Rik	RIKEN cDNA 8430410A17 gene
Z00002444-1	4.4902	4.6271	4.5888	-0.5891	-0.1917	-0.239	-0.11775	Activated	Enah	enabled homolog (Drosophila)
Z00034260-1	3.0562	3.1435	3.1982	0.2424	-0.1109	-0.37	-0.11465	Activated	Igsf9	immunoglobulin superfamily, member 9
Z00003497-1	4.3514	4.4937	4.4294	-0.6932	-0.2598	-1.105	-0.11015	Activated	Ier2	immediate early response 2
Z00021457-1	3.9838	4.2469	3.9401	-0.85	-0.2461	-0.575	-0.1097	Activated	Epha4	Eph receptor A4
Z00021156-1	3.2232	3.3218	3.3289	-0.0928	-0.1703	-0.206	-0.10215	Activated	1110002N22Rik	RIKEN cDNA 1110002N22 gene
Z00036730-1	3.8674	4.0417	3.8958	-0.6247	-0.3989	-0.513	-0.10135	Activated	Sulf1	sulfatase 1
Z00015448-1	3.6939	3.7975	3.7918	-0.0923	-0.2306	-0.319	-0.10075	Activated	Nedd4	neural precursor cell expressed, developmentally down-regulated gene 4
Z00011637-1	4.1253	4.2164	4.2184	-0.2811	-0.1091	-0.316	-0.0921	Activated	Psme4	proteasome (prosome, macropain) activator subunit 4
Z00076848-1	3.5785	3.6457	3.6892	0.1283	-0.1588	-0.402	-0.08895	Activated	Skp2	S-phase kinase-associated protein 2 (p45)
Z00024576-1	4.0246	3.9444	4.2814	-0.7478	-0.6998	-0.94	-0.0883	Activated	Aire	autoimmune regulator (autoimmune polyendocrinopathy candidiasis ectodermal dystrophy)
Z00005582-1	4.9225	4.9468	5.0682	0.3043	-0.0389	-0.397	-0.085	Activated	Dnmt3b	DNA methyltransferase 3B
Z00051148-1	3.8489	3.9409	3.9269	0.1753	0.1635	-0.348	-0.085	Activated	Sertad2	SERTA domain containing 2
Z00049229-1	1.7952	1.5084	2.2478	0.4194	-0.1455	-0.198	-0.0829	Activated	Rarres1	retinoic acid receptor responder (tazarotene induced) 1
Z00056888-1	4.0515	4.1002	4.1625	0.7469	-0.5854	-0.585	-0.07985	Activated	Myc	myelocytomatosis oncogene
Z00046966-1	3.6453	3.7237	3.7237	-1.0694	-0.4953	-0.495	-0.0784	Activated	Prdm5	PR domain containing 5
Z00007737-1	3.7601	3.8337	3.838	0.1136	-0.0764	-0.339	-0.07575	Activated	Prpsap1	phosphoribosyl pyrophosphate synthetase-associated protein 1
Z00020795-1	3.5158	3.6188	3.5626	-0.2837	-0.2253	-0.374	-0.0749	Activated	2310044G17Rik	RIKEN cDNA 2310044G17 gene
Z00022785-1	3.4853	3.6055	3.5089	-0.3435	-0.2761	-0.342	-0.0719	Activated	Il17d	interleukin 17D
Z00006763-1	2.9528	3.099	2.9485	-0.3812	-0.1336	-0.331	-0.07095	Activated	D230025D16Rik	RIKEN cDNA D230025D16 gene
Z00004978-1	3.3341	3.3813	3.4256	-1.4986	-0.2995	-0.93	-0.06935	Activated	Otx2	orthodenticle homolog 2 (Drosophila)
Z00035603-1	4.8648	4.8449	5.0176	-0.5002	-0.2726	-0.542	-0.06645	Activated	Mkrn1	makorin, ring finger protein, 1
Z00074956-1	3.2808	3.3595	3.3298	-0.4808	-0.2059	-0.22	-0.06385	Activated	Snta1	syntrophin, acidic 1
Z00005209-1	4.31	4.3807	4.3623	-0.6953	-0.4467	-1.224	-0.0615	Activated	Sap30	sin3 associated polypeptide
Z00035615-1	3.2938	3.4065	3.3033	-1.2867	-0.6038	-0.728	-0.0611	Activated	Cobl	cordon-bleu
Z00034146-1	4.0495	4.1122	4.1067	-0.0196	-0.1832	-0.423	-0.05995	Activated	Hnrpab	heterogeneous nuclear ribonucleoprotein A/B
Z00007426-1	4.0369	4.121	4.07	-0.1153	-0.1538	-0.413	-0.0586	Activated	Rpl37a	ribosomal protein L37a
Z00034285-1	3.289	3.3332	3.3619	-0.1263	-0.149	-0.275	-0.05855	Activated	Zmat5	zinc finger, matrin type 5
Z00075144-1	3.4951	3.6283	3.4765	-0.3766	-0.0098	-0.373	-0.0573	Activated	Chd9	chromodomain helicase DNA binding protein 9
Z00006161-1	4.7927	4.7767	4.9207	-0.216	-0.0071	-0.465	-0.056	Activated	Mif	macrophage migration inhibitory factor
Z00022370-1	3.6911	3.7362	3.7569	-0.6694	-0.4906	-0.687	-0.05545	Activated	Sept1	septin 1
Z00063274-1	2.9003	2.8484	3.055	-0.2182	-0.0949	-0.295	-0.0514	Activated	Tmem2	transmembrane protein 2
Z00035807-1	2.4905	2.366	2.7143	-1.1394	-0.0705	-0.262	-0.04965	Activated	Six1	sine oculis-related homeobox 1 homolog (Drosophila)
Z00017966-1	3.999	4.0604	4.034	-0.4947	-0.2245	-0.488	-0.0482	Activated	Zfp292	zinc finger protein 292
Z00074040-1	3.1047	3.1701	3.1341	0.0001	-0.2085	-0.308	-0.0474	Activated	Kbtbd8	kelch repeat and BTB (POZ) domain containing 8
Z00031108-1	4.3287	4.3884	4.3633	-1.6116	-0.8253	-1.659	-0.04715	Activated	Zic3	zinc finger protein of the cerebellum 3
Z00025739-1	3.5775	3.6312	3.6166	-0.1496	-0.3985	-0.454	-0.0464	Activated	Icosl	icos ligand
Z00049185-1	3.6902	3.6091	3.8619	-0.2148	-0.4967	-0.496	-0.0453	Activated	Ubxd4	UBX domain containing 4
Z00011046-1	3.5817	3.5688	3.6817	-0.3646	-0.302	-0.449	-0.04355	Activated	Tbc1d13	TBC1 domain family, member 13
Z00023035-1	3.1711	3.1907	3.2335	-0.0204	-0.1623	-0.312	-0.041	Activated	Tcte3	t-complex-associated testis expressed 3
Z00022975-1	2.6165	2.6194	2.6946	-0.9312	-0.5733	-0.573	-0.0405	Activated	Gpa33	glycoprotein A33 (transmembrane)
Z00007863-1	4.1169	4.0937	4.219	-0.1478	-0.2559	-0.45	-0.03945	Activated	Zcchc10	zinc finger, CCHC domain containing 10
Z00015563-1	3.3597	3.3538	3.4428	-0.626	-0.2448	-0.547	-0.0386	Activated	Usp28	ubiquitin specific peptidase 28
Z00024788-1	3.7118	3.8084	3.6911	-0.7634	-0.4698	-0.557	-0.03795	Activated	Laptm5	lysosomal-associated protein transmembrane 5
Z00043490-1	3.7607	3.7403	3.8542	-0.258	0.0181	-0.698	-0.03655	Activated	Jarid2	jumonji, AT rich interactive domain 2
Z00035794-1	2.3674	2.3578	2.4451	-0.188	-0.2826	-0.396	-0.03405	Activated	Mrpl24	mitochondrial ribosomal protein L24
Z00071976-1	1.9544	1.9545	2.0165	-0.2871	-0.3344	-0.334	-0.0311	Activated	I830134H01Rik	RIKEN cDNA I830134H01 gene
Z00031071-1	3.6147	3.5944	3.6924	-0.0094	0.1172	-0.515	-0.0287	Activated	Tcea1	transcription elongation factor A (SII) 1
Z00075567-1	4.2732	4.2085	4.3912	-0.7883	-0.0595	-1.232	-0.02665	Activated	Sox2	SRY-box containing gene 2
Z00032061-1	3.2842	3.2906	3.3294	-0.3413	-0.1881	-0.227	-0.0258	Activated	A930007A09Rik	RIKEN cDNA A930007A09 gene
Z00023060-1	2.3244	2.5626	2.1376	-1.3558	-0.2382	-0.308	-0.0257	Activated	Ebf1	early B-cell factor 1
Z00017647-1	3.9284	3.896	4.0102	-1.0178	-0.4411	-1.085	-0.0247	Activated	Gli2	GLI-Kruppel family member GLI2
Z00046997-1	3.5642	3.5775	3.5996	-0.557	-0.2877	-0.287	-0.02435	Activated	Stoml1	stomatin-like 1
Z00005819-1	4.5238	4.5288	4.5609	-0.3698	0.0239	-0.313	-0.02105	Activated	Socs3	suppressor of cytokine signaling 3
Z00024013-1	4.7063	4.5522	4.902	-0.3974	-0.2623	-0.849	-0.0208	Activated	Rcor2	REST corepressor 2
Z00060719-1	3.6993	3.7504	3.6834	0.0494	-0.111	-0.275	-0.0176	Activated	Sgol1	shugoshin-like 1 (S. pombe)
Z00004982-1	4.1939	4.1608	4.2492	-0.1009	-0.1875	-0.239	-0.0111	Activated	Ppp2r2d	protein phosphatase 2, regulatory subunit B, delta isoform
Z00005465-1	3.1115	3.1384	3.0988	-0.5348	-0.0936	-0.498	-0.0071	Activated	Pcaf	p300/CBP-associated factor
Z00065590-1	3.5154	3.5241	3.5205	-0.3401	-0.2216	-0.387	-0.0069	Activated	Cox4nb	COX4 neighbor
Z00049138-1	4.5406	4.4765	4.6158	0.1205	0.041	-0.38	-0.00555	Activated	Uck2	uridine-cytidine kinase 2
Z00054998-1	3.5115	3.5041	3.529	-0.1762	-0.1694	-0.428	-0.00505	Activated	Zbtb24	zinc finger and BTB domain containing 24
Z00074948-1	3.502	3.5343	3.4778	-0.491	-0.3114	-0.311	-0.00405	Activated	Rnf125	ring finger protein 125
Z00022888-1	2.931	3.0774	2.7858	-0.6446	-0.3494	-0.349	-0.0006	Activated	Irak3	interleukin-1 receptor-associated kinase 3
Z00012085-1	2.4732	2.4088	2.5352	0.1441	-0.2103	-0.325	0.0012	Activated	Fasn	fatty acid synthase
Z00008644-1	3.8153	3.8054	3.8192	-0.2269	-0.213	-0.622	0.003	Activated	Cdca5	cell division cycle associated 5
Z00023923-1	3.7887	3.77	3.7998	-0.6042	-0.189	-0.497	0.0038	Activated	Ppp1r1a	protein phosphatase 1, regulatory (inhibitor) subunit 1A
Z00061593-1	4.3795	4.3406	4.4104	-0.0509	0.0133	-0.456	0.004	Activated	Ict1	immature colon carcinoma transcript 1
Z00075083-1	3.6673	3.6424	3.6799	-0.7085	-0.1174	-0.495	0.00615	Activated	Mybl2	myeloblastosis oncogene-like 2
Z00021533-1	3.6119	3.6549	3.551	-0.8336	-0.3801	-0.557	0.00895	Activated	Trim2	tripartite motif-containing 2
Z00026542-1	3.6834	3.6343	3.7144	-0.3145	-0.3889	-0.388	0.00905	Activated	Casc4	cancer susceptibility candidate 4
Z00005196-1	4.6706	4.6708	4.6522	-0.4189	-0.1811	-0.363	0.0091	Activated	Utf1	undifferentiated embryonic cell transcription factor 1
Z00075390-1	5.4768	5.4187	5.516	-0.4063	0.0342	-0.412	0.00945	Activated	Msh6	mutS homolog 6 (E. coli)
Z00038144-1	3.867	3.8181	3.8952	-0.2403	-0.3321	-0.335	0.01035	Activated	2310003C23Rik	RIKEN cDNA 2310003C23 gene
Z00034239-1	3.1316	3.0171	3.2254	-1.7528	-1.0442	-1.378	0.01035	Activated	Lrrc2	leucine rich repeat containing 2
Z00004821-1	4.0303	4.0741	3.965	-0.6223	0.0646	-0.331	0.01075	Activated	Agtrap	angiotensin II, type I receptor-associated protein
Z00064867-1	3.5913	3.515	3.6447	-0.9171	-0.3169	-0.415	0.01145	Activated	Itgb7	integrin beta 7
Z00022880-1	3.6984	3.7261	3.6443	-0.7624	-0.506	-0.63	0.0132	Activated	Brunol4	bruno-like 4, RNA binding protein (Drosophila)
Z00056176-1	4.7591	4.7863	4.7044	-0.8017	-0.3825	-0.519	0.01375	Activated	Phc1	polyhomeotic-like 1 (Drosophila)
Z00015097-1	4.6655	4.6157	4.6876	-0.3484	-0.1553	-0.463	0.01385	Activated	Parp1	poly (ADP-ribose) polymerase family, member 1
Z00036398-1	3.6154	3.5704	3.6249	-0.2471	-0.142	-0.355	0.01775	Activated	Npr1	natriuretic peptide receptor 1
Z00035300-1	4.1077	4.0812	4.0944	-0.2031	-0.2482	-0.377	0.0199	Activated	Morc3	microrchidia 3
Z00061395-1	3.4684	3.5135	3.382	-0.7965	-0.2714	-0.376	0.02065	Activated	Gpt2	glutamic pyruvate transaminase (alanine aminotransferase) 2
Z00040563-1	1.1077	0.9422	1.2281	0.134	-0.0462	-0.569	0.02255	Activated	Zfp74	zinc finger protein 74
Z00023964-1	4.3617	4.1763	4.4993	-0.1217	0.03	-0.712	0.0239	Activated	Impa2	inositol (myo)-1(or 4)-monophosphatase 2
Z00005148-1	4.9126	4.8344	4.9386	-1.1133	-0.0248	-0.613	0.0261	Activated	Zfp42	zinc finger protein 42
Z00019116-1	3.826	3.8139	3.7822	-0.1603	-0.1809	-0.321	0.02795	Activated	Tmem131	transmembrane protein 131
Z00007195-1	3.8198	3.7731	3.8105	-0.0133	-0.1278	-0.325	0.028	Activated	Cstf3	cleavage stimulation factor, 3' pre-RNA, subunit 3
Z00038032-1	1.3678	1.3522	1.3264	0.0308	-0.1748	-0.207	0.0285	Activated	Slc9a9	solute carrier family 9 (sodium/hydrogen exchanger), member 9
Z00003303-1	3.5218	3.5621	3.4242	-0.3443	-0.1065	-0.372	0.02865	Activated	Ift172	intraflagellar transport 172 homolog (Chlamydomonas)
Z00032699-1	2.4042	2.2994	2.4511	0.1753	-0.042	-0.424	0.02895	Activated	4921513D23Rik	RIKEN cDNA 4921513D23 gene
Z00024913-1	4.4911	4.5258	4.3949	-1.9283	-0.9659	-1.457	0.03075	Activated	Jam2	junction adhesion molecule 2
Z00060263-1	4.226	4.1473	4.2415	-1.4104	-0.572	-0.853	0.0316	Activated	Tdgf1	teratocarcinoma-derived growth factor
Z00050103-1	3.5324	3.6976	3.3039	-1.5118	-0.4112	-0.411	0.03165	Activated	Zmat4	zinc finger, matrin type 4
Z00020280-1	3.8007	3.7471	3.7909	-0.2353	0.0872	-0.24	0.0317	Activated	Ranbp17	RAN binding protein 17
Z00010912-1	3.0771	3.0443	3.0429	-0.7296	-0.1871	-0.344	0.0335	Activated	Zfp57	zinc finger protein 57
Z00021691-1	3.3831	3.3538	3.3452	-0.4522	-0.3958	-0.491	0.0336	Activated	Lgr4	leucine-rich repeat-containing G protein-coupled receptor 4
Z00077388-1	4.0758	3.9406	4.1435	0.2006	-0.0829	-0.198	0.03375	Activated	Trp53bp1	transformation related protein 53 binding protein 1
Z00022413-1	4.3944	4.4613	4.2586	-1.8519	-0.719	-1.124	0.03445	Activated	Nr0b1	nuclear receptor subfamily 0, group B, member 1
Z00019530-1	3.3529	3.3054	3.3314	-0.0807	-0.1119	-0.431	0.0345	Activated	Shc1	src homology 2 domain-containing transforming protein C1
Z00022277-1	3.6657	3.645	3.6082	-0.1295	-0.1106	-0.29	0.0391	Activated	Parg	poly (ADP-ribose) glycohydrolase
Z00022774-1	3.0223	3.0026	2.9573	-0.362	-0.5367	-0.634	0.04235	Activated	Gtlf3a	gene trap locus F3a
Z00043093-1	3.9265	3.8518	3.9129	-0.5174	-0.2243	-0.224	0.04415	Activated	Il17rd	interleukin 17 receptor D
Z00074519-1	4.1578	4.0441	4.1821	-0.2062	-0.332	-0.387	0.0447	Activated	Jup	junction plakoglobin
Z00021367-1	3.0382	2.9741	3.0122	-0.1419	-0.1556	-0.274	0.04505	Activated	Rabif	RAB interacting factor
Z00009210-1	3.3086	3.2925	3.2287	-0.8611	-0.1134	-0.478	0.048	Activated	4932441K18Rik	RIKEN cDNA 4932441K18 gene
Z00075495-1	2.9568	2.8984	2.9191	-1.1345	-0.5576	-0.557	0.04805	Activated	Dab1	disabled homolog 1 (Drosophila)
Z00003660-1	3.8474	3.8061	3.7908	-0.1312	-0.0948	-0.459	0.04895	Activated	Trim24	tripartite motif-containing 24
Z00074026-1	4.2085	4.1159	4.1997	-0.8939	-0.1662	-0.721	0.0507	Activated	Ifitm1	interferon induced transmembrane protein 1
Z00056231-1	3.4165	3.3226	3.4083	0.4346	-0.0465	-0.308	0.05105	Activated	Ckap4	cytoskeleton-associated protein 4
Z00060622-1	3.9785	3.7123	4.1421	0.1578	-0.002	-0.327	0.0513	Activated	Gabarapl2	gamma-aminobutyric acid (GABA-A) receptor-associated protein-like 2
Z00007251-1	3.9948	3.8921	3.9944	-0.2008	-0.2918	-0.358	0.05155	Activated	Suz12	suppressor of zeste 12 homolog (Drosophila)
Z00007591-1	3.271	3.1779	3.2578	-0.2462	-0.2059	-0.343	0.05315	Activated	Myst4	MYST histone acetyltransferase monocytic leukemia 4
Z00055665-1	4.6651	4.6418	4.5808	-0.3606	-0.1995	-0.757	0.0538	Activated	Akr1b3	aldo-keto reductase family 1, member B3 (aldose reductase)
Z00005882-1	3.9354	3.8112	3.9516	-0.4616	-0.0727	-0.378	0.054	Activated	Sars	seryl-aminoacyl-tRNA synthetase
Z00030961-1	4.4401	4.3316	4.4346	-0.117	-0.1395	-0.428	0.057	Activated	Glo1	glyoxalase 1
Z00021669-1	4.3357	4.3478	4.2095	0.093	-0.1199	-0.416	0.05705	Activated	Mycn	v-myc myelocytomatosis viral related oncogene, neuroblastoma derived (avian)
Z00049761-1	3.8678	3.7944	3.8263	-0.3133	-0.4042	-0.404	0.05745	Activated	Naprt1	nicotinate phosphoribosyltransferase domain containing 1
Z00054361-1	3.2989	3.2388	3.2439	-0.4229	-0.3053	-0.305	0.05755	Activated	Plcb4	phospholipase C, beta 4
Z00024715-1	4.4381	4.3299	4.4306	0.0382	-0.1036	-0.694	0.05785	Activated	Fbxo5	F-box protein 5
Z00073873-1	3.8745	3.9966	3.6342	-1.0054	-0.5198	-0.629	0.0591	Activated	Odz4	odd Oz/ten-m homolog 4 (Drosophila)
Z00074122-1	4.5922	4.4251	4.6392	-0.577	-0.3417	-0.534	0.06005	Activated	Jarid1b	jumonji, AT rich interactive domain 1B (Rbp2 like)
Z00050331-1	4.5396	4.4706	4.4843	-0.587	-0.4825	-0.482	0.06215	Activated	Cdyl2	chromodomain protein, Y chromosome-like 2
Z00019032-1	4.328	4.2027	4.3265	-0.2183	-0.112	-0.194	0.0634	Activated	Fubp3	far upstream element (FUSE) binding protein 3
Z00059630-1	4.6331	4.6244	4.512	-0.1049	-0.1756	-0.226	0.0649	Activated	Dbf4	DBF4 homolog (S. cerevisiae)
Z00062211-1	2.7734	2.7414	2.6734	-0.5353	-0.1544	-0.238	0.066	Activated	Prickle2	prickle-like 2 (Drosophila)
Z00034319-1	3.5646	3.517	3.4739	-0.3796	-0.3425	-0.512	0.06915	Activated	Ubqln4	ubiquilin 4
Z00035168-1	3.6384	3.5389	3.5986	-0.279	-0.0876	-0.323	0.06965	Activated	Epb4.1l4b	erythrocyte protein band 4.1-like 4b
Z00016036-1	3.2369	3.0889	3.2452	-0.0587	-0.2254	-0.426	0.06985	Activated	Tns3	tensin 3
Z00004804-1	3.7806	3.6551	3.7644	-0.1169	-0.1494	-0.43	0.07085	Activated	Rbm14	RNA binding motif protein 14
Z00009525-1	4.3023	4.2572	4.2011	-0.3382	-0.197	-0.41	0.07315	Activated	Myo10	myosin X
Z00076728-1	3.5326	3.4023	3.5138	-0.1527	-0.0325	-0.325	0.07455	Activated	Bat2	HLA-B associated transcript 2
Z00062439-1	3.7694	3.6102	3.7787	-0.2898	-0.0657	-0.402	0.07495	Activated	Cep68	centrosomal protein 68
Z00014751-1	3.4194	3.4893	3.1994	-0.1978	-0.3144	-0.363	0.07505	Activated	Ric8b	resistance to inhibitors of cholinesterase 8 homolog B (C. elegans)
Z00056857-1	2.1377	1.9779	2.1397	-0.8243	-0.2912	-0.3	0.0789	Activated	Tnfsf11	tumor necrosis factor (ligand) superfamily, member 11
Z00015500-1	3.3127	3.1868	3.2805	-0.084	-0.2165	-0.471	0.07905	Activated	Snx11	sorting nexin 11
Z00005014-1	4.6423	4.5293	4.5969	0.0153	-0.0375	-0.318	0.0792	Activated	Hspa4	heat shock protein 4
Z00006591-1	3.3119	3.1825	3.2823	-0.2201	-0.0201	-0.454	0.0795	Activated	Pecr	peroxisomal trans-2-enoyl-CoA reductase
Z00021481-1	4.3382	4.2379	4.2771	-0.2658	-0.0964	-0.225	0.0807	Activated	Rrn3	RRN3 RNA polymerase I transcription factor homolog (yeast)
Z00043533-1	4.7384	4.5949	4.7197	-0.217	-0.219	-0.488	0.0811	Activated	Mtf2	metal response element binding transcription factor 2
Z00002044-1	2.8366	2.7298	2.7713	-0.4521	-0.1002	-0.218	0.08605	Activated	Myo6	myosin VI
Z00031220-1	4.6664	4.4733	4.6861	0.0778	-0.1749	-0.296	0.0867	Activated	LOC627695	hypothetical LOC627695
Z00034246-1	4.6982	4.6764	4.5407	-1.9016	-0.8256	-1.121	0.08965	Activated	Slc7a3	solute carrier family 7 (cationic amino acid transporter, y+ system), member 3
Z00015779-1	3.2715	3.14	3.2187	-0.8688	-0.5696	-0.842	0.09215	Activated	Slc6a15	solute carrier family 6 (neurotransmitter transporter), member 15
Z00075497-1	4.5288	4.414	4.4562	-0.8232	-0.0767	-0.185	0.0937	Activated	Nodal	nodal
Z00015700-1	4.8867	4.6422	4.9427	-0.2992	0.0322	-0.612	0.09425	Activated	Fgd1	FYVE, RhoGEF and PH domain containing 1
Z00005869-1	4.5094	4.4677	4.3578	-0.1476	-0.4692	-0.469	0.09665	Activated	Acot9	acyl-CoA thioesterase 9
Z00015776-1	3.7831	3.5994	3.7693	-0.3404	-0.1372	-0.544	0.09875	Activated	5730590G19Rik	RIKEN cDNA 5730590G19 gene
Z00037691-1	3.9384	3.8171	3.8611	0.4772	-0.2298	-0.525	0.0993	Activated	Prkcbp1	protein kinase C binding protein 1
Z00035980-1	4.7453	4.6306	4.6606	-0.3315	-0.1531	-0.432	0.0997	Activated	Ifitm2	interferon induced transmembrane protein 2
Z00052045-1	5.0246	4.875	4.9656	-0.5218	-0.4138	-0.464	0.1043	Activated	Setx	senataxin
Z00074022-1	3.9783	3.8122	3.9317	-0.0622	-0.1315	-0.252	0.10635	Activated	Plekhg3	pleckstrin homology domain containing, family G (with RhoGef domain) member 3
Z00011408-1	2.9507	2.8049	2.8835	-0.2071	-0.2703	-0.436	0.1065	Activated	Eif2c1	eukaryotic translation initiation factor 2C, 1
Z00005200-1	4.8183	4.6385	4.7817	-0.051	-0.2821	-0.282	0.1082	Activated	Tcf3	transcription factor 3
Z00034216-1	2.4788	2.405	2.3319	-0.8016	-0.1334	-1.011	0.11035	Activated	Esrrb	estrogen related receptor, beta
Z00027053-1	2.932	2.5865	3.0558	-0.8714	-0.3726	-0.382	0.11085	Activated	Pax6	paired box gene 6
Z00032021-1	3.2117	2.8047	3.3922	-0.9047	-0.4963	-0.631	0.11325	Activated	Ak7	adenylate kinase 7
Z00011999-1	3.4821	3.3804	3.3552	-0.0186	-0.0013	-0.428	0.1143	Activated	Amacr	alpha-methylacyl-CoA racemase
Z00000504-1	3.4889	3.3643	3.3843	-0.5642	-0.4646	-0.497	0.1146	Activated	Slc39a14	solute carrier family 39 (zinc transporter), member 14
Z00002627-1	4.1644	3.9792	4.1198	-1.1652	-0.7511	-0.971	0.1149	Activated	Dusp27	dual specificity phosphatase 27 (putative)
Z00021132-1	3.1522	2.8237	3.2487	-0.0818	-0.1059	-0.294	0.116	Activated	Tspan17	tetraspanin 17
Z00023872-1	3.6093	3.469	3.517	-1.7334	-0.7121	-0.794	0.1163	Activated	Foxd3	forkhead box D3
Z00019239-1	4.201	4.0603	4.1041	-0.2615	-0.2557	-0.255	0.1188	Activated	Ncor1	nuclear receptor co-repressor 1
Z00035909-1	4.3669	4.2371	4.2554	0.0969	-0.1156	-0.465	0.12065	Activated	Gja1	gap junction protein, alpha 1
Z00010419-1	3.7467	3.3668	3.8845	-0.3632	-0.0149	-0.859	0.12105	Activated	Rab27a	RAB27A, member RAS oncogene family
Z00024804-1	3.7437	3.5678	3.6762	-0.2569	0.1107	-0.335	0.1217	Activated	Smad7	MAD homolog 7 (Drosophila)
Z00016375-1	3.4022	3.1802	3.3765	-0.4956	-0.1977	-0.666	0.12385	Activated	Tmem64	transmembrane protein 64
Z00056119-1	2.8015	2.5885	2.7649	-0.6081	-0.2612	-0.261	0.1248	Activated	Centa1	centaurin, alpha 1
Z00010830-1	4.345	4.1612	4.276	-0.2072	-0.1634	-0.287	0.1264	Activated	L3mbtl2	l(3)mbt-like 2 (Drosophila)
Z00070707-1	1.6892	1.1451	1.9739	-0.2412	-0.1453	-0.329	0.1297	Activated	4930405N21Rik	RIKEN cDNA 4930405N21 gene
Z00023947-1	4.133	4.0054	3.995	-0.7053	0.0338	-0.525	0.1328	Activated	Gadd45a	growth arrest and DNA-damage-inducible 45 alpha
Z00020926-1	3.8781	3.7154	3.7738	-0.3628	-0.2936	-0.404	0.1335	Activated	Schip1	schwannomin interacting protein 1
Z00074277-1	4.9439	4.7892	4.8313	-0.1261	-0.0744	-0.235	0.13365	Activated	Sumo3	SMT3 suppressor of mif two 3 homolog 3 (yeast)
Z00061509-1	2.8934	2.7965	2.721	0.0587	-0.0847	-0.378	0.13465	Activated	Mum1	melanoma associated antigen (mutated) 1
Z00034202-1	3.7009	3.5078	3.6213	-1.1752	-0.6977	-0.64	0.13635	Activated	Trps1	trichorhinophalangeal syndrome I (human)
Z00035205-1	4.3336	4.1597	4.2347	-0.9623	-0.429	-1.334	0.1364	Activated	Etv5	ets variant gene 5
Z00018523-1	5.2952	5.198	5.118	-0.2308	-0.3327	-0.346	0.1372	Activated	Ssr2	signal sequence receptor, beta
Z00036140-1	2.6226	2.4843	2.4808	-0.1207	-0.2574	-0.257	0.14005	Activated	Tcfe3	transcription factor E3
Z00020912-1	3.4679	3.2704	3.3852	-0.5391	-0.3209	-0.361	0.1401	Activated	Islr2	immunoglobulin superfamily containing leucine-rich repeat 2
Z00035159-1	4.1354	3.9875	4.0003	-0.311	-0.2513	-0.397	0.1415	Activated	Ubl3	ubiquitin-like 3
Z00060324-1	4.4801	4.3448	4.3318	-0.8724	-0.1778	-0.523	0.1418	Activated	Klf4	Kruppel-like factor 4 (gut)
Z00036089-1	3.7075	3.6366	3.4906	-0.6867	-0.1726	-0.438	0.1439	Activated	Amhr2	anti-Mullerian hormone type 2 receptor
Z00025684-1	4.3552	4.1886	4.2293	-0.3913	-0.2162	-0.276	0.14625	Activated	Epb4.1l4a	erythrocyte protein band 4.1-like 4a
Z00000990-1	4.4392	4.2749	4.2986	-0.1309	-0.3964	-0.457	0.15245	Activated	Hk2	hexokinase 2
Z00031772-1	4.6921	4.6119	4.4667	-0.6791	-0.2485	-0.516	0.1528	Activated	Ifitm7	interferon induced transmembrane protein 7
Z00022178-1	4.323	4.0509	4.2847	-0.5595	-0.1915	-0.36	0.1552	Activated	Plekhg5	pleckstrin homology domain containing, family G (with RhoGef domain) member 5
Z00030378-1	4.574	4.2565	4.58	-0.0125	0.0019	-0.739	0.15575	Activated	Dppa2	developmental pluripotency associated 2
Z00012447-1	3.8076	3.6595	3.6439	-0.351	-0.1724	-0.204	0.1559	Activated	Stk38	serine/threonine kinase 38
Z00001928-1	4.0259	3.8247	3.9109	-0.599	-0.407	-0.657	0.1581	Activated	Gfpt2	glutamine fructose-6-phosphate transaminase 2
Z00031130-1	2.7894	2.5617	2.6926	-0.508	-0.1578	-0.262	0.16225	Activated	Lifr	leukemia inhibitory factor receptor
Z00052971-1	3.8907	3.8284	3.6181	-0.1222	-0.1669	-0.184	0.16745	Activated	C330002I19Rik	RIKEN cDNA C330002I19 gene
Z00005989-1	4.641	4.4435	4.4991	-0.5047	-0.1708	-0.553	0.1697	Activated	Zfp219	zinc finger protein 219
Z00020446-1	3.1723	2.9724	3.0321	-0.5098	0.0068	-0.717	0.17005	Activated	Nfib	nuclear factor I/B
Z00005043-1	4.3185	4.0393	4.256	-0.3626	-0.2482	-0.411	0.17085	Activated	Bmp4	bone morphogenetic protein 4
Z00009505-1	5.1968	4.9957	5.0501	0.0176	-0.2332	-0.4	0.1739	Activated	Set	SET translocation
Z00034079-1	4.223	4.1448	3.9501	1.4359	-0.3719	-0.371	0.17555	Activated	Fgfbp1	fibroblast growth factor binding protein 1
Z00023223-1	2.9697	2.8239	2.7564	-0.8437	-0.4813	-0.603	0.17955	Activated	Si	silver
Z00060897-1	3.4515	3.3741	3.1646	-0.8386	-0.3577	-0.382	0.18215	Activated	Nlrp9c	NLR family, pyrin domain containing 9C
Z00065051-1	3.3794	3.2022	3.1886	-0.3596	-0.1863	-0.281	0.184	Activated	Wdr82	WD repeat domain containing 82
Z00013933-1	3.3356	3.0767	3.226	-0.7391	-0.442	-0.447	0.18425	Activated	Bnc2	basonuclin 2
Z00035873-1	3.306	3.197	3.0402	-0.2291	-0.3159	-0.315	0.1874	Activated	Abcb1b	ATP-binding cassette, sub-family B (MDR/TAP), member 1B
Z00024444-1	3.3781	3.104	3.2739	0.1105	-0.2182	-0.604	0.18915	Activated	Apobec2	apolipoprotein B editing complex 2
Z00026906-1	3.0866	2.8616	2.9302	-1.2963	-0.3794	-0.558	0.1907	Activated	Krt17	keratin 17
Z00051298-1	3.1223	2.7087	3.1525	-1.3238	-0.6811	-0.681	0.1917	Activated	Zfp459	zinc finger protein 459
Z00004794-1	3.6879	3.5817	3.4097	-1.0265	-0.2525	-0.426	0.1922	Activated	Pck2	phosphoenolpyruvate carboxykinase 2 (mitochondrial)
Z00002535-1	3.8365	3.4666	3.821	-0.5001	0.0769	-0.531	0.1927	Activated	Mical1	microtubule associated monoxygenase, calponin and LIM domain containing 1
Z00031583-1	3.6742	3.6569	3.3042	-0.492	-0.2187	-0.594	0.19365	Activated	Ntn1	netrin 1
Z00007777-1	4.1161	3.931	3.9069	-0.524	-0.2858	-0.407	0.19715	Activated	Cep55	centrosomal protein 55
Z00022604-1	3.5707	3.3154	3.4206	-0.3701	-0.1644	-0.364	0.2027	Activated	Kcnh2	potassium voltage-gated channel, subfamily H (eag-related), member 2
Z00034482-1	3.6267	3.3774	3.4699	-0.2528	-0.1339	-0.283	0.20305	Activated	Notch1	Notch gene homolog 1 (Drosophila)
Z00012496-1	3.6057	3.4397	3.3635	-0.092	-0.3155	-0.321	0.2041	Activated	Rab7l1	RAB7, member RAS oncogene family-like 1
Z00021173-1	4.8416	4.4436	4.8218	-0.0803	0.1434	-0.258	0.2089	Activated	Igfbp2	insulin-like growth factor binding protein 2
Z00025631-1	4.5721	4.3848	4.3414	-0.7963	-0.5636	-0.629	0.209	Activated	Klf5	Kruppel-like factor 5
Z00021368-1	3.2438	3.0045	3.0635	-0.0826	-0.1997	-0.465	0.2098	Activated	Tle1	transducin-like enhancer of split 1, homolog of Drosophila E(spl)
Z00020666-1	2.4215	2.1621	2.2605	-1.0906	-0.2077	-0.212	0.2102	Activated	Lonrf2	LON peptidase N-terminal domain and ring finger 2
Z00009499-1	3.2789	3.0344	3.085	-0.7434	-0.2743	-0.62	0.2192	Activated	Fblim1	filamin binding LIM protein 1
Z00059643-1	3.6796	3.3887	3.521	-0.8032	-0.3794	-0.42	0.22475	Activated	Gm1631	gene model 1631, (NCBI)
Z00030694-1	3.3296	3.0325	3.1764	-0.5062	-0.5007	-0.5	0.22515	Activated	Pigl	phosphatidylinositol glycan anchor biosynthesis, class L
Z00015179-1	2.8958	2.563	2.7749	-0.2699	-0.1237	-0.501	0.22685	Activated	Nipsnap1	4-nitrophenylphosphatase domain and non-neuronal SNAP25-like protein homolog 1 (C. elegans)
Z00030359-1	4.7611	4.6692	4.3952	-0.3283	-0.2589	-0.385	0.2289	Activated	Zfp36l1	zinc finger protein 36, C3H type-like 1
Z00035238-1	4.3483	4.0607	4.1736	-0.425	-0.1831	-0.508	0.23115	Activated	Rif1	Rap1 interacting factor 1 homolog (yeast)
Z00006493-1	4.4766	3.9354	4.5547	-0.3047	-0.0901	-0.627	0.23155	Activated	Ctnnal1	catenin (cadherin associated protein), alpha-like 1
Z00054389-1	4.5197	4.239	4.3313	-0.2054	-0.279	-0.287	0.23455	Activated	Ift52	intraflagellar transport 52 homolog (Chlamydomonas)
Z00002657-1	3.0251	2.7363	2.8445	-0.4296	-0.1225	-0.269	0.2347	Activated	Six4	sine oculis-related homeobox 4 homolog (Drosophila)
Z00024910-1	2.9389	2.6939	2.7104	-0.4868	-0.1331	-0.382	0.23675	Activated	Pccb	propionyl Coenzyme A carboxylase, beta polypeptide
Z00022200-1	3.6939	3.3136	3.5993	0.1852	-0.0614	-0.489	0.23745	Activated	Tmem20	transmembrane protein 20
Z00025809-1	2.2535	1.8549	2.1734	-0.1995	-0.1456	-0.221	0.23935	Activated	Ror1	receptor tyrosine kinase-like orphan receptor 1
Z00026161-1	3.2539	3.0711	2.9563	-1.8631	-0.6698	-0.795	0.2402	Activated	Mup4	major urinary protein 4
Z00036223-1	4.3638	4.0946	4.1524	-0.5783	-0.1451	-0.578	0.2403	Activated	Ddc	dopa decarboxylase
Z00016886-1	2.9655	2.6356	2.8081	-0.887	-0.5112	-0.511	0.24365	Activated	Cdc42ep3	CDC42 effector protein (Rho GTPase binding) 3
Z00001969-1	3.9989	3.5959	3.9075	-0.234	-0.2419	-0.512	0.2472	Activated	Plscr1	phospholipid scramblase 1
Z00011056-1	3.7927	3.513	3.5773	-0.5126	-0.1578	-0.501	0.24755	Activated	Rpap1	RNA polymerase II associated protein 1
Z00034804-1	4.0539	3.9492	3.6605	-0.2073	-0.3369	-0.336	0.24905	Activated	Arc	activity regulated cytoskeletal-associated protein
Z00043915-1	3.8759	3.487	3.7604	-0.7711	-0.5244	-0.524	0.2522	Activated	Itpka	inositol 1,4,5-trisphosphate 3-kinase A
Z00008160-1	4.3016	4.0137	4.0836	-2.0254	-0.9879	-1.379	0.25295	Activated	Tcl1	T-cell lymphoma breakpoint 1
Z00075047-1	4.3697	4.0631	4.1444	-1.6088	-0.5731	-0.731	0.26595	Activated	Trh	thyrotropin releasing hormone
Z00025210-1	4.1045	3.713	3.9596	-0.9581	-0.5388	-0.713	0.2682	Activated	Manba	mannosidase, beta A, lysosomal
Z00025594-1	3.5774	3.4858	3.1233	-1.0481	-0.2955	-0.447	0.27285	Activated	Tex14	testis expressed gene 14
Z00013009-1	4.6138	4.2521	4.4273	-0.2355	-0.3052	-0.786	0.2741	Activated	Slc39a4	solute carrier family 39 (zinc transporter), member 4
Z00009651-1	4.5379	4.2008	4.3199	0.0266	-0.0634	-0.266	0.27755	Activated	Nucks1	nuclear casein kinase and cyclin-dependent kinase substrate 1
Z00034692-1	4.541	4.1481	4.3753	-0.6503	-0.3176	-0.652	0.2793	Activated	Acp6	acid phosphatase 6, lysophosphatidic
Z00026894-1	3.8822	3.7554	3.4502	0.0145	0.4232	-0.499	0.2794	Activated	Zbtb44	zinc finger and BTB domain containing 44
Z00034446-1	4.6512	4.1619	4.5805	-1.1004	-0.3531	-1.43	0.28	Activated	Upp1	uridine phosphorylase 1
Z00007343-1	4.5784	4.2214	4.3631	-0.5917	-0.3052	-0.718	0.28615	Activated	Nfatc2ip	nuclear factor of activated T-cells, cytoplasmic, calcineurin-dependent 2 interacting protein
Z00055438-1	3.9786	3.6465	3.7368	-0.5255	-0.2327	-0.604	0.28695	Activated	Tmem8	transmembrane protein 8 (five membrane-spanning domains)
Z00048440-1	3.4036	3.1273	3.0953	-0.6845	-0.4361	-0.507	0.2923	Activated	Itga9	integrin alpha 9
Z00030897-1	3.5079	3.2204	3.1958	-1.5465	-0.4384	-0.609	0.2998	Activated	Mup5	major urinary protein 5
Z00056864-1	2.6118	2.0333	2.5804	-1.7097	-0.3574	-0.384	0.30495	Activated	Slc15a1	solute carrier family 15 (oligopeptide transporter), member 1
Z00026571-1	3.39	3.1335	3.0359	-0.4051	-0.5925	-0.749	0.3053	Activated	C030013E06Rik	RIKEN cDNA C030013E06 gene
Z00074100-1	3.7622	3.1709	3.7364	0.087	0.0412	-0.633	0.30855	Activated	Ptch1	patched homolog 1
Z00009696-1	4.1946	3.8044	3.9668	-0.2686	-0.2971	-0.655	0.309	Activated	Gnpnat1	glucosamine-phosphate N-acetyltransferase 1
Z00038583-1	5.089	4.7573	4.7946	-1.3553	-0.5832	-1.312	0.31305	Activated	Tdh	L-threonine dehydrogenase
Z00026600-1	4.0827	3.6214	3.9037	-0.3689	-0.388	-0.424	0.32015	Activated	Rage	renal tumor antigen
Z00057834-1	4.4304	4.0582	4.1611	-1.2139	-0.5202	-0.52	0.32075	Activated	2200001I15Rik	RIKEN cDNA 2200001I15 gene
Z00074995-1	3.6861	3.3315	3.3936	-0.063	-0.2479	-0.259	0.32355	Activated	Cdyl	chromodomain protein, Y chromosome-like
Z00017837-1	3.6718	3.3281	3.3572	-0.1489	-0.2466	-0.46	0.32915	Activated	D14Ertd436e	DNA segment, Chr 14, ERATO Doi 436, expressed
Z00007535-1	3.3094	2.926	3.0301	-0.1735	-0.1775	-0.71	0.33135	Activated	Fancm	Fanconi anemia, complementation group M
Z00024474-1	3.0006	2.509	2.8196	-0.8819	-0.1685	-0.201	0.3363	Activated	Ms4a10	membrane-spanning 4-domains, subfamily A, member 10
Z00030678-1	4.3402	4.0371	3.9648	-1.645	-0.7029	-0.702	0.33925	Activated	Vegfc	vascular endothelial growth factor C
Z00035137-1	5.1741	4.7508	4.9185	-0.6266	-0.2251	-0.403	0.33945	Activated	Ulk1	Unc-51 like kinase 1 (C. elegans)
Z00024780-1	3.2163	2.8621	2.8773	-0.8936	-0.1743	-0.307	0.3466	Activated	Pecam1	platelet/endothelial cell adhesion molecule 1
Z00021994-1	3.083	2.7638	2.7078	-1.1753	-0.4561	-0.479	0.3472	Activated	Sfrp1	secreted frizzled-related protein 1
Z00075667-1	3.6151	3.1793	3.3513	-0.1958	-0.207	-0.306	0.3498	Activated	Shf	Src homology 2 domain containing F
Z00036189-1	3.4335	3.161	2.9961	-1.3115	-0.4165	-0.913	0.35495	Activated	Socs2	suppressor of cytokine signaling 2
Z00010868-1	4.7026	4.2277	4.4553	-0.2644	-0.3787	-1.198	0.3611	Activated	Mylpf	myosin light chain, phosphorylatable, fast skeletal muscle
Z00075494-1	4.0875	3.7931	3.6318	-1.6406	-0.6347	-0.694	0.37505	Activated	Adam23	a disintegrin and metallopeptidase domain 23
Z00007563-1	4.8025	4.3153	4.5143	-0.4703	0.0194	-0.797	0.3877	Activated	Nanog	Nanog homeobox
Z00009042-1	4.2642	3.6234	4.1174	-0.5857	-0.1648	-0.939	0.3938	Activated	Fbxo15	F-box protein 15
Z00004269-1	3.897	3.4709	3.5301	-0.6018	-0.4633	-0.463	0.3965	Activated	Fer1l3	fer-1-like 3, myoferlin (C. elegans)
Z00013704-1	4.3219	3.911	3.9268	-0.0204	-0.0129	-0.195	0.403	Activated	Grsf1	G-rich RNA sequence binding factor 1
Z00023365-1	4.877	4.3599	4.5872	0.3625	-0.0984	-0.472	0.40345	Activated	Htra1	HtrA serine peptidase 1
Z00022075-1	3.5603	3.0145	3.2856	-0.5464	-0.1254	-0.268	0.41025	Activated	Cd38	CD38 antigen
Z00023334-1	4.5507	4.1023	4.1598	-0.1686	0.0903	-0.271	0.41965	Activated	Mesdc1	mesoderm development candidate 1
Z00070258-1	5.7614	5.339	5.3243	-0.9693	-0.239	-0.828	0.42975	Activated	Klf2	Kruppel-like factor 2 (lung)
Z00060489-1	4.3991	3.9627	3.9597	-1.2918	-0.5623	-0.563	0.4379	Activated	Etv1	ets variant gene 1
Z00019653-1	4.7621	4.2948	4.3112	0.4285	-0.4942	-0.494	0.4591	Activated	Id3	inhibitor of DNA binding 3
Z00038760-1	2.4302	1.7613	2.1388	-1.6943	-0.4762	-0.476	0.48015	Activated	Acoxl	acyl-Coenzyme A oxidase-like
Z00024676-1	4.8536	4.3183	4.415	-1.1367	-0.3423	-1.302	0.48695	Activated	Morc1	microrchidia 1
Z00007161-1	3.3709	2.6277	3.0823	-0.8169	-0.2797	-0.704	0.5159	Activated	Msc	musculin
Z00052492-1	4.8248	4.2995	4.3034	-0.3034	-0.14	-0.263	0.52335	Activated	Tcfcp2l1	transcription factor CP2-like 1
Z00016667-1	4.5662	3.9025	4.1558	-0.8048	-0.5985	-1.108	0.53705	Activated	Pcolce2	procollagen C-endopeptidase enhancer 2
Z00018488-1	3.5926	2.8748	3.1827	-0.456	-0.1503	-0.353	0.56385	Activated	Gprc5b	G protein-coupled receptor, family C, group 5, member B
Z00040673-1	3.9709	3.3738	3.4401	-1.1	-0.7325	-0.732	0.56395	Activated	BC032203	cDNA sequence BC032203
Z00023451-1	2.9978	2.2131	2.5888	-0.8799	-0.3118	-0.502	0.59685	Activated	Ng23	Ng23 protein
Z00055787-1	4.6958	3.7245	4.4647	-0.1094	-0.0384	-0.418	0.6012	Activated	Tfpi	tissue factor pathway inhibitor
Z00031032-1	3.8426	3.1719	3.1801	-0.7214	-0.2186	-0.581	0.6666	Activated	Dppa3	developmental pluripotency-associated 3
Z00018796-1	3.5669	2.7038	3.0637	-0.6158	-0.3236	-0.587	0.68315	Activated	Kit	kit oncogene
Z00023432-1	3.3414	2.3472	2.9445	-0.9859	-0.1462	-0.248	0.69555	Activated	Pdcl2	phosducin-like 2
Z00026265-1	3.1504	2.2224	2.5751	-1.0499	-0.2491	-0.267	0.75165	Activated	Pla2g4e	phospholipase A2, group IVE
Z00000570-1	3.4431	2.2069	3.0409	-0.0318	-0.1027	-0.275	0.8192	Activated	Oas1a	2'-5' oligoadenylate synthetase 1A
Z00074503-1	5.2195	4.5278	4.0556	-0.9182	-0.0697	-0.753	0.9278	Activated	Spp1	secreted phosphoprotein 1
Z00074875-1	4.5699	3.6209	3.6326	-0.4353	-0.1691	-0.36	0.94315	Activated	Emp1	epithelial membrane protein 1
Z00021618-1	5.0715	5.0967	4.9688	-0.9038	-0.4061	-1.462	0.03875	Non-targets	Stmn2	stathmin-like 2
Z00010794-1	4.2305	4.2029	4.3758	-1.4598	-0.4579	-1.397	-0.05885	Non-targets	Ooep	oocyte expressed protein homolog (dog)
Z00036513-1	4.7174	4.338	4.7807	-0.7444	-0.5005	-1.222	0.15805	Non-targets	Tcea3	transcription elongation factor A (SII), 3
Z00032169-1	3.4715	2.8269	3.2466	-1.4882	-1.1385	-1.153	0.43475	Non-targets	Ttn	titin
Z00011620-1	4.9019	4.7439	4.8403	-0.0773	0.0139	-1.119	0.1098	Non-targets	Gsta4	glutathione S-transferase, alpha 4
Z00020729-1	5.1128	5.0992	4.9797	-1.1241	-0.2728	-1.099	0.07335	Non-targets	Apoe	apolipoprotein E
Z00027126-1	3.8118	2.5279	3.14	-0.8909	-0.1727	-1.026	0.97785	Non-targets	A2m	alpha-2-macroglobulin
Z00026066-1	4.2724	3.9226	3.9653	-0.9936	-0.5908	-1.025	0.32845	Non-targets	Spink3	serine peptidase inhibitor, Kazal type 3
Z00008130-1	3.9408	3.9547	4.1267	-0.5467	-0.4784	-0.986	-0.0999	Non-targets	Plekha4	pleckstrin homology domain containing, family A (phosphoinositide binding specific) member 4
Z00021695-1	3.2117	3.487	3.5405	-0.8635	-0.6807	-0.979	-0.30205	Non-targets	Slc27a2	solute carrier family 27 (fatty acid transporter), member 2
Z00074951-1	3.6248	4.2965	3.7161	-1.6425	-0.1426	-0.978	-0.3815	Non-targets	Pou5f1	POU domain, class 5, transcription factor 1
Z00019929-1	4.1389	3.9066	4.103	-0.7955	-0.3136	-0.964	0.1341	Non-targets	Nid2	nidogen 2
Z00009785-1	4.6515	4.3548	4.4771	-0.8344	-0.7373	-0.951	0.23555	Non-targets	Zfp296	zinc finger protein 296
Z00017820-1	4.2275	4.3844	4.4527	-0.7082	-0.3318	-0.93	-0.19105	Non-targets	Ctbp2	C-terminal binding protein 2
Z00005558-1	3.1525	3.1104	3.0481	-0.0966	-0.0378	-0.93	0.07325	Non-targets	Zranb1	zinc finger, RAN-binding domain containing 1
Z00025598-1	4.4944	3.5918	3.9241	-0.9303	-0.6637	-0.923	0.73645	Non-targets	Gsta3	glutathione S-transferase, alpha 3
Z00002490-1	3.146	2.9751	3.2215	-1.3093	-0.4064	-0.896	0.0477	Non-targets	Inhbb	inhibin beta-B
Z00021532-1	4.935	4.5763	4.7396	-0.2789	-0.3009	-0.896	0.27705	Non-targets	Pnp1	purine-nucleoside phosphorylase 1
Z00030085-1	3.8301	3.3475	3.5775	-1.9296	-0.7814	-0.874	0.3676	Non-targets	C330046G13Rik	RIKEN cDNA C330046G13 gene
Z00018190-1	3.6837	3.6132	3.7508	-0.8662	-0.154	-0.871	0.0017	Non-targets	Hsf2bp	heat shock transcription factor 2 binding protein
Z00025589-1	4.6069	4.3197	4.4723	-0.4682	-0.0604	-0.855	0.2109	Non-targets	Prps1	phosphoribosyl pyrophosphate synthetase 1
Z00075058-1	4.5135	4.1445	4.2375	-0.9278	-0.1941	-0.854	0.3225	Non-targets	Gdf3	growth differentiation factor 3
Z00043638-1	4.3493	4.0576	3.9458	-1.2797	-0.8439	-0.843	0.3476	Non-targets	LOC669384	similar to gonadotropin-regulated long chain acyl-CoA synthetase
Z00029161-1	4.5743	4.4343	4.4546	-0.8163	-0.2197	-0.823	0.12985	Non-targets	A830035A12Rik	RIKEN cDNA A830035A12 gene
Z00055111-1	1.7446	2.5715	2.219	0.0673	-0.0195	-0.816	-0.65065	Non-targets	Taf15	TAF15 RNA polymerase II, TATA box binding protein (TBP)-associated factor
Z00001247-1	3.2395	3.058	3.1527	-0.5657	-0.7048	-0.814	0.13415	Non-targets	Spn	sialophorin
Z00025704-1	3.6116	3.4595	3.6042	-2.0604	-0.7848	-0.811	0.07975	Non-targets	Aoah	acyloxyacyl hydrolase
Z00011249-1	4.7498	4.5196	4.5937	-0.5974	-0.1974	-0.81	0.19315	Non-targets	Sgk1	serum/glucocorticoid regulated kinase 1
Z00010165-1	3.5108	3.3289	3.3666	-0.681	-0.7366	-0.807	0.16305	Non-targets	2500002B13Rik	RIKEN cDNA 2500002B13 gene
Z00035459-1	3.2749	2.9382	3.1966	-1.1238	-0.6183	-0.801	0.2075	Non-targets	C77370	expressed sequence C77370
Z00024251-1	4.1026	4.1297	4.0459	-0.7185	-0.1645	-0.797	0.0148	Non-targets	Inpp5d	inositol polyphosphate-5-phosphatase D
Z00065714-1	1.5119	1.7516	1.5786	0.0112	-0.0903	-0.797	-0.1532	Non-targets	B020011L13Rik	RIKEN cDNA B020011L13 gene
Z00005262-1	3.2426	3.3339	3.2593	-0.8104	-0.7046	-0.796	-0.054	Non-targets	Epha2	Eph receptor A2
Z00030490-1	4.6085	4.2105	4.8223	-0.3954	-0.0325	-0.796	0.0921	Non-targets	Tuba3a	tubulin, alpha 3A
Z00024607-1	3.2023	2.846	3.2888	-0.5649	-0.0772	-0.79	0.1349	Non-targets	Pla2g10	phospholipase A2, group X
Z00054741-1	3.0837	3.5003	3.5774	0.665	0.0711	-0.785	-0.45515	Non-targets	Eml2	echinoderm microtubule associated protein like 2
Z00026220-1	4.0796	3.4201	3.1561	-1.6635	-0.69	-0.782	0.7915	Non-targets	2310043M15Rik	RIKEN cDNA 2310043M15 gene
Z00006492-1	3.6241	3.5337	3.6546	-0.2788	-0.1277	-0.779	0.02995	Non-targets	Cdca7	cell division cycle associated 7
Z00055483-1	4.7303	4.3937	4.7584	-0.4155	-0.2307	-0.77	0.15425	Non-targets	Lama1	laminin, alpha 1
Z00011298-1	4.3012	4.4769	4.5926	0.1049	0.1249	-0.767	-0.23355	Non-targets	Col18a1	collagen, type XVIII, alpha 1
Z00031959-1	4.2417	4.0162	4.1461	0.0474	-0.1092	-0.756	0.16055	Non-targets	Isyna1	myo-inositol 1-phosphate synthase A1
Z00014965-1	4.4136	4.358	4.3898	-0.4656	-0.1547	-0.755	0.0397	Non-targets	Tle4	transducin-like enhancer of split 4, homolog of Drosophila E(spl)
Z00057776-1	2.9416	3.0149	3.2803	-1.4358	-0.7457	-0.745	-0.206	Non-targets	Gm555	gene model 555, (NCBI)
Z00010249-1	3.4335	3.6016	3.7108	-0.9699	-0.4708	-0.74	-0.2227	Non-targets	2410081M15Rik	RIKEN cDNA 2410081M15 gene
Z00001428-1	3.4662	3.6849	3.521	-0.9189	-0.218	-0.74	-0.13675	Non-targets	Pml	promyelocytic leukemia
Z00071921-1	3.3942	3.535	3.5873	-0.5401	-0.4229	-0.73	-0.16695	Non-targets	OTTMUSG00000010673	predicted gene, OTTMUSG00000010673
Z00035984-1	4.82	4.86	4.8682	-0.2517	-0.3148	-0.73	-0.0441	Non-targets	Csrp2	cysteine and glycine-rich protein 2
Z00003976-1	3.5476	3.77	3.6924	-0.1304	-0.1182	-0.725	-0.1836	Non-targets	D10627	cDNA sequence D10627
Z00012218-1	3.452	3.5332	3.6455	-0.7917	-0.1507	-0.724	-0.13735	Non-targets	Aes	amino-terminal enhancer of split
Z00024698-1	3.1738	3.0514	3.2601	-0.1042	-0.1812	-0.723	0.01805	Non-targets	Tcfap4	transcription factor AP4
Z00028404-1	3.1828	2.7807	2.9255	-1.4037	-0.7228	-0.722	0.3297	Non-targets	LOC628133	hypothetical protein LOC628133
Z00027744-1	4.004	2.9123	3.5837	-1.4607	-0.6728	-0.718	0.756	Non-targets	Myo1f	myosin IF
Z00034742-1	3.1548	3.1829	3.6298	-0.5276	-0.5386	-0.713	-0.25155	Non-targets	Lamc1	laminin, gamma 1
Z00028408-1	3.68	3.7465	3.6867	-0.4308	-0.504	-0.713	-0.0366	Non-targets	C330013F16Rik	RIKEN cDNA C330013F16 gene
Z00017467-1	3.9594	3.9832	4.0066	-0.2251	-0.377	-0.712	-0.0355	Non-targets	Utp14a	UTP14, U3 small nucleolar ribonucleoprotein, homolog A (yeast)
Z00018686-1	2.8882	3.2392	3.1936	-0.2272	0.0888	-0.712	-0.3282	Non-targets	Rhd	Rh blood group, D antigen
Z00005912-1	5.0898	5.0169	5.1542	-0.0817	-0.1219	-0.711	0.00425	Non-targets	2410015N17Rik	RIKEN cDNA 2410015N17 gene
Z00054764-1	4.3192	4.0881	4.2311	-0.3876	-0.1511	-0.71	0.1596	Non-targets	Pold1	polymerase (DNA directed), delta 1, catalytic subunit
Z00034890-1	3.8861	3.9563	4.1211	0.0711	-0.1113	-0.71	-0.1526	Non-targets	Nasp	nuclear autoantigenic sperm protein (histone-binding)
Z00001394-1	3.4182	3.6059	3.5655	-0.2084	-0.3001	-0.708	-0.1675	Non-targets	Zfp423	zinc finger protein 423
Z00016730-1	4.2953	4.2012	4.2102	-0.5118	-0.0127	-0.705	0.0896	Non-targets	Abcc4	ATP-binding cassette, sub-family C (CFTR/MRP), member 4
Z00003534-1	2.7243	2.6846	2.6005	-0.3224	-0.3035	-0.704	0.08175	Non-targets	BC063263	cDNA sequence BC063263
Z00007361-1	3.347	3.6114	3.5065	-0.9216	-0.7021	-0.702	-0.21195	Non-targets	Tet2	tet oncogene family member 2
Z00024955-1	2.8446	2.7978	3.1284	-1.1068	-0.6033	-0.699	-0.1185	Non-targets	Capn3	calpain 3
Z00013986-1	3.4326	3.3427	3.3904	-1.1272	-0.6193	-0.698	0.06605	Non-targets	Cyp11a1	cytochrome P450, family 11, subfamily a, polypeptide 1
Z00026346-1	2.6096	2.4013	2.501	-0.9247	-0.5959	-0.698	0.15845	Non-targets	Spats1	spermatogenesis associated, serine-rich 1
Z00025925-1	2.0159	2.3616	2.9895	-0.698	-0.5178	-0.697	-0.65965	Non-targets	Klk1	kallikrein 1
Z00018588-1	4.7003	4.7083	4.7448	-0.4691	-0.2493	-0.697	-0.02625	Non-targets	Hirip3	HIRA interacting protein 3
Z00019770-1	3.2639	2.9817	3.2566	-0.8106	-0.0725	-0.697	0.14475	Non-targets	Mid1ip1	Mid1 interacting protein 1 (gastrulation specific G12-like (zebrafish))
Z00005303-1	4.002	3.7355	3.8971	-0.257	0.0546	-0.691	0.1857	Non-targets	Gli1	GLI-Kruppel family member GLI1
Z00063166-1	4.2705	4.197	4.3032	-0.1274	-0.1295	-0.69	0.0204	Non-targets	D630045M09Rik	RIKEN cDNA D630045M09 gene
Z00036413-1	2.4064	2.7766	3.0682	-1.6353	-0.6367	-0.689	-0.516	Non-targets	Slc47a1	solute carrier family 47, member 1
Z00030750-1	4.3551	4.3177	4.2492	-0.8025	-0.4572	-0.686	0.07165	Non-targets	Atf7ip	activating transcription factor 7 interacting protein
Z00015343-1	3.1184	3.4988	3.6612	-0.8428	-0.2772	-0.681	-0.4616	Non-targets	Lrmp	lymphoid-restricted membrane protein
Z00009959-1	3.6899	3.6441	3.7505	-0.9141	-0.5837	-0.68	-0.0074	Non-targets	D1pas1
Z00034851-1	4.5395	4.065	4.6448	0.3848	-0.036	-0.68	0.1846	Non-targets	Calcoco2	calcium binding and coiled-coil domain 2
Z00021485-1	4.0675	3.9752	3.8793	-0.7087	-0.3621	-0.675	0.14025	Non-targets	Hap1	huntingtin-associated protein 1
Z00033207-1	3.7832	3.7189	4.0536	-0.2753	0.0004	-0.667	-0.10305	Non-targets	Hist1h2ab	histone cluster 1, H2ab
Z00058273-1	3.8742	3.7582	4.0638	-0.2944	0.1363	-0.667	-0.0368	Non-targets	Ldhb	lactate dehydrogenase B
Z00039681-1	3.5371	3.7525	3.7953	-0.668	-0.6662	-0.666	-0.2368	Non-targets	Wdr40b	WD repeat domain 40B
Z00004999-1	4.4306	4.5032	4.4949	-0.081	-0.2308	-0.661	-0.06845	Non-targets	Dpy30	dpy-30 homolog (C. elegans)
Z00030830-1	2.5949	2.8018	3.7878	0.1932	-0.2587	-0.657	-0.6999	Non-targets	AF067063	cDNA sequence AF067063
Z00024802-1	4.6668	4.6562	4.6025	-0.7804	-0.4079	-0.655	0.03745	Non-targets	Ltbp4	latent transforming growth factor beta binding protein 4
Z00019703-1	3.4185	3.0426	3.3481	-0.1853	0.0591	-0.652	0.22315	Non-targets	4932417I16Rik	RIKEN cDNA 4932417I16 gene
Z00052046-1	3.9944	3.6649	3.562	-1.238	-0.6512	-0.651	0.38095	Non-targets	Zfp819	zinc finger protein 819
Z00002071-1	4.0077	3.8077	3.8627	-0.3508	0.0046	-0.651	0.1725	Non-targets	Gcat	glycine C-acetyltransferase (2-amino-3-ketobutyrate-coenzyme A ligase)
Z00007816-1	3.271	3.4129	3.497	-0.435	-0.026	-0.65	-0.18395	Non-targets	Pcsk6	proprotein convertase subtilisin/kexin type 6
Z00012264-1	4.0715	3.9116	3.8432	-0.2879	-0.2265	-0.648	0.1941	Non-targets	Fkbp5	FK506 binding protein 5
Z00019455-1	3.6739	3.8834	3.7467	-0.2334	-0.0267	-0.648	-0.14115	Non-targets	Ccdc88c	coiled-coil domain containing 88C
Z00031861-1	3.9047	3.7898	4.1589	-0.2152	-0.4814	-0.645	-0.06965	Non-targets	LOC667666	similar to reduced expression 2
Z00004552-1	4.0901	3.725	3.6374	-0.6546	-0.4635	-0.644	0.4089	Non-targets	Gjc1	gap junction protein, gamma 1
Z00026561-1	3.7626	2.8038	3.0963	-0.2899	-0.0894	-0.642	0.81255	Non-targets	Ly6a	lymphocyte antigen 6 complex, locus A
Z00075288-1	3.5901	3.6288	3.6312	-0.4949	0.001	-0.641	-0.0399	Non-targets	Eif1ay	eukaryotic translation initiation factor 1A, Y-linked
Z00024994-1	3.1873	2.5662	3.3079	0.2834	0.1427	-0.64	0.25025	Non-targets	Smad6	MAD homolog 6 (Drosophila)
Z00073038-1	3.3189	2.9835	2.8305	-0.3832	-0.5194	-0.64	0.4119	Non-targets	Defcr3	defensin related cryptdin 3
Z00034921-1	3.8869	3.9381	5.0417	0.1651	-0.0279	-0.638	-0.603	Non-targets	Tcstv3	2-cell-stage, variable group, member 3
Z00002345-1	3.3955	3.3575	3.1321	-0.7857	-0.4666	-0.63	0.1507	Non-targets	Dmd	dystrophin, muscular dystrophy
Z00011824-1	3.1417	3.0667	3.2025	-0.1759	-0.0015	-0.629	0.0071	Non-targets	Anp32a	acidic (leucine-rich) nuclear phosphoprotein 32 family, member A
Z00040368-1	3.937	3.7392	4.1796	-0.9504	-0.5814	-0.627	-0.0224	Non-targets	Rasgrp2	RAS, guanyl releasing protein 2
Z00001280-1	3.5736	3.1801	3.5747	0.1618	0.0192	-0.625	0.1962	Non-targets	Slc25a20	solute carrier family 25 (mitochondrial carnitine/acylcarnitine translocase), member 20
Z00056375-1	3.7972	3.2257	3.6648	-0.0586	-0.3085	-0.62	0.35195	Non-targets	Tppp3	tubulin polymerization-promoting protein family member 3
Z00022662-1	3.6084	3.087	3.4304	-1.321	-0.48	-0.618	0.3497	Non-targets	Robo4	roundabout homolog 4 (Drosophila)
Z00056433-1	3.3207	3.3425	3.4263	-0.0412	-0.0882	-0.615	-0.0637	Non-targets	Ube4a	ubiquitination factor E4A, UFD2 homolog (S. cerevisiae)
Z00054682-1	2.7691	2.9091	3.0788	0.1489	-0.3006	-0.613	-0.22485	Non-targets	Alms1	Alstrom syndrome 1 homolog (human)
Z00025932-1	2.5471	2.9445	3.0528	-1.6654	-0.6123	-0.612	-0.45155	Non-targets	Kirrel2	kin of IRRE like 2 (Drosophila)
Z00002164-1	3.7652	3.7208	3.7958	-0.4024	-0.3335	-0.611	0.0069	Non-targets	Rdm1	RAD52 motif 1
Z00004899-1	3.9169	4.1936	4.3749	-0.4594	-0.0303	-0.611	-0.36735	Non-targets	Pdk1	pyruvate dehydrogenase kinase, isoenzyme 1
Z00070228-1	5.0569	4.7583	4.798	-0.019	-0.2248	-0.611	0.27875	Non-targets	AY036118	cDNA sequence AY036118
Z00025702-1	3.1425	2.748	2.9248	-0.5923	-0.3711	-0.609	0.3061	Non-targets	Tmprss5	transmembrane protease, serine 5 (spinesin)
Z00035973-1	5.0666	5.0371	5.0692	0.4941	-0.2482	-0.609	0.01345	Non-targets	2700094K13Rik	RIKEN cDNA 2700094K13 gene
Z00011003-1	3.8407	3.2673	3.153	-0.601	-0.2888	-0.608	0.63055	Non-targets	Ildr1	immunoglobulin-like domain containing receptor 1
Z00025440-1	4.4494	4.4053	4.3963	-0.2615	-0.137	-0.608	0.0486	Non-targets	Coil	coilin
Z00036497-1	4.3555	4.6317	4.8445	-0.1899	-0.1042	-0.608	-0.3826	Non-targets	Gldc	glycine decarboxylase
Z00016228-1	4.443	4.3955	4.4864	-0.2593	-0.0638	-0.608	0.00205	Non-targets	Ung	uracil DNA glycosylase
Z00002447-1	3.1349	2.8553	3.2133	-0.6262	-0.4908	-0.607	0.1006	Non-targets	Pcdh21	protocadherin 21
Z00031085-1	2.9757	2.7432	2.5506	-0.2936	-0.4409	-0.602	0.3288	Non-targets	Defcr24	defensin related cryptdin 24
Z00013373-1	3.1673	2.3346	3.0084	-0.4618	-0.5185	-0.601	0.4958	Non-targets	Lpar1	lysophosphatidic acid receptor 1
Z00030086-1	3.4529	2.6837	2.8257	-0.7819	-0.3801	-0.601	0.6982	Non-targets	2410137F16Rik	RIKEN cDNA 2410137F16 gene
Z00005867-1	4.0212	4.0886	4.035	-0.4449	-0.2526	-0.601	-0.0406	Non-targets	Hunk	hormonally upregulated Neu-associated kinase
Z00014054-1	3.1942	3.4553	3.5157	-0.776	-0.3322	-0.6	-0.2913	Non-targets	Parp12	poly (ADP-ribose) polymerase family, member 12
Z00020787-1	3.7546	3.7571	3.6035	-0.4566	0.0385	-0.6	0.0743	Non-targets	Lrp11	low density lipoprotein receptor-related protein 11
Z00034929-1	4.4724	4.5672	4.5464	0.1057	-0.1195	-0.597	-0.0844	Non-targets	Odc1	ornithine decarboxylase, structural 1
Z00073034-1	3.2933	2.981	2.8222	-0.3459	-0.5963	-0.596	0.3917	Non-targets	Defcr6	defensin related cryptdin 6
Z00025642-1	4.0385	4.2604	4.4092	-0.4439	-0.106	-0.596	-0.2963	Non-targets	Tcf15	transcription factor 15
Z00074091-1	3.6296	3.6815	3.6439	-0.5021	0.0275	-0.596	-0.0331	Non-targets	Clstn1	calsyntenin 1
Z00013515-1	4.7469	5.0265	4.8374	-0.3821	-0.426	-0.594	-0.18505	Non-targets	Tuba4a	tubulin, alpha 4A
Z00054252-1	3.9619	3.6255	3.9124	-0.0143	-0.2972	-0.593	0.19295	Non-targets	Glul	glutamate-ammonia ligase (glutamine synthetase)
Z00019722-1	3.7903	3.873	3.8166	-0.139	-0.026	-0.592	-0.0545	Non-targets	AI314976	expressed sequence AI314976
Z00059319-1	4.5059	4.4332	4.5558	-0.4344	-0.1899	-0.591	0.0114	Non-targets	Wdr74	WD repeat domain 74
Z00000496-1	2.9693	2.9016	3.5321	-0.6911	-0.4503	-0.59	-0.24755	Non-targets	Liph	lipase, member H
Z00026323-1	3.5375	3.7021	3.7795	-0.1481	-0.1526	-0.59	-0.2033	Non-targets	Bambi-ps1	BMP and activin membrane-bound inhibitor, pseudogene (Xenopus laevis)
Z00003769-1	3.9502	3.664	3.6848	-0.3171	-0.0876	-0.59	0.2758	Non-targets	EG435970	predicted gene, EG435970
Z00004448-1	4.2146	4.1124	4.1663	-0.1045	-0.2292	-0.589	0.07525	Non-targets	Nme4	non-metastatic cells 4, protein expressed in
Z00064826-1	4.2673	4.008	4.1556	-0.2729	-0.1797	-0.588	0.1855	Non-targets	Chtf18	CTF18, chromosome transmission fidelity factor 18 homolog (S. cerevisiae)
Z00050738-1	3.1637	3.2479	3.2076	0.0246	-0.0896	-0.588	-0.06405	Non-targets	Dhfr	dihydrofolate reductase
Z00035663-1	3.836	3.7862	3.6902	-0.0882	-0.2363	-0.587	0.0978	Non-targets	Prodh	proline dehydrogenase
Z00006777-1	4.3737	4.2996	4.4438	0.0414	-0.1993	-0.587	0.002	Non-targets	BC048355	cDNA sequence BC048355
Z00075272-1	3.9871	4.1474	4.0863	-0.5168	-0.2528	-0.586	-0.12975	Non-targets	X99384	cDNA sequence X99384
Z00018502-1	3.8277	3.805	3.8819	-0.1281	-0.1669	-0.585	-0.01575	Non-targets	Paip2b	poly(A) binding protein interacting protein 2B
Z00025781-1	3.4003	3.5757	3.5106	0.2401	0.054	-0.582	-0.14285	Non-targets	Pigt	phosphatidylinositol glycan anchor biosynthesis, class T
Z00011707-1	3.4467	3.7052	3.5464	-0.6813	-0.2159	-0.582	-0.1791	Non-targets	Laptm4b	lysosomal-associated protein transmembrane 4B
Z00026399-1	3.4295	3.3713	3.4445	0.068	-0.3387	-0.578	0.0216	Non-targets	D930048N14Rik	RIKEN cDNA D930048N14 gene
Z00060547-1	5.1364	5.0889	5.0861	0.2317	-0.0994	-0.578	0.0489	Non-targets	Hmgb1	high mobility group box 1
Z00000500-1	3.3924	2.5694	3.4587	0.445	0.0941	-0.578	0.37835	Non-targets	Ak3l1	adenylate kinase 3 alpha-like 1
Z00012481-1	4.1722	4.1787	4.2189	-0.1286	-0.1508	-0.575	-0.0266	Non-targets	Hells	helicase, lymphoid specific
Z00008719-1	3.7795	3.6498	3.6195	0.0316	-0.1579	-0.574	0.14485	Non-targets	Chek2	CHK2 checkpoint homolog (S. pombe)
Z00011389-1	3.8061	3.8525	3.9398	0.1064	-0.0897	-0.574	-0.09005	Non-targets	Sssca1	Sjogren's syndrome/scleroderma autoantigen 1 homolog (human)
Z00056842-1	3.3781	1.5616	1.9047	-0.8484	-0.4673	-0.573	1.64495	Non-targets	D14Ertd668e	DNA segment, Chr 14, ERATO Doi 668, expressed
Z00018780-1	3.4376	3.3308	2.9386	-0.9254	-0.3888	-0.573	0.3029	Non-targets	Meis2	Meis homeobox 2
Z00001472-1	3.7824	3.8065	3.7611	-0.485	-0.3253	-0.573	-0.0014	Non-targets	Sub1	SUB1 homolog (S. cerevisiae)
Z00026598-1	3.6893	3.7634	3.8984	-0.1168	-0.2956	-0.572	-0.1416	Non-targets	Zbtb32	zinc finger and BTB domain containing 32
Z00072448-1	4.1196	4.1598	4.2902	-0.196	-0.571	-0.571	-0.1054	Non-targets	LOC433782
Z00030419-1	3.047	2.4722	3.1282	-0.7609	-0.2457	-0.571	0.2468	Non-targets	LOC245202	H3093D04-3 NIA Mouse 15K cDNA Clone Set Mus musculus cDNA clone H3093D04 3', mRNA sequence
Z00034264-1	4.4923	4.257	4.3888	-0.1386	-0.2214	-0.571	0.1694	Non-targets	Dusp12	dual specificity phosphatase 12
Z00025927-1	4.469	4.3404	4.3317	-0.2378	-0.1409	-0.57	0.13295	Non-targets	Uchl1	ubiquitin carboxy-terminal hydrolase L1
Z00002215-1	3.9573	4.0414	4.1585	-0.3219	-0.2082	-0.569	-0.14265	Non-targets	1110012J17Rik	RIKEN cDNA 1110012J17 gene
Z00019043-1	4.4358	4.3197	4.3472	-0.1719	-0.2011	-0.569	0.10235	Non-targets	Mrpl47	mitochondrial ribosomal protein L47
Z00042319-1	3.9267	3.9939	4.1267	-0.3538	-0.569	-0.568	-0.1336	Non-targets	1190005I06Rik	RIKEN cDNA 1190005I06 gene
Z00075086-1	3.4408	3.414	3.4699	-0.319	-0.0887	-0.568	-0.00115	Non-targets	Fancl	Fanconi anemia, complementation group L
Z00000460-1	3.4893	4.0495	3.7213	0.6687	-0.0878	-0.567	-0.3961	Non-targets	Prpf19	PRP19/PSO4 pre-mRNA processing factor 19 homolog (S. cerevisiae)
Z00019258-1	4.5167	4.4501	4.4587	-0.1751	-0.171	-0.564	0.0623	Non-targets	Rpa2	replication protein A2
Z00073990-1	2.9487	3.1957	3.1414	-0.1804	-0.2737	-0.563	-0.21985	Non-targets	EG237412	predicted gene, EG237412
Z00014876-1	3.299	3.2528	3.7331	-0.2424	-0.1836	-0.562	-0.19395	Non-targets	Calml4	calmodulin-like 4
Z00074743-1	3.2709	3.0195	3.3474	0.3752	-0.1584	-0.561	0.08745	Non-targets	Etv2	ets variant gene 2
Z00034957-1	3.5011	3.5956	3.6222	-0.2172	-0.1698	-0.557	-0.1078	Non-targets	Cry1	cryptochrome 1 (photolyase-like)
Z00019408-1	3.0577	2.3701	3.0032	-0.1985	0.0908	-0.556	0.37105	Non-targets	Rnf213	ring finger protein 213
Z00055241-1	3.0287	3.0447	2.9746	-0.1993	-0.143	-0.556	0.01905	Non-targets	Zfp759	zinc finger protein 759
Z00019254-1	3.5108	3.4619	3.4937	-0.0897	-0.0987	-0.556	0.033	Non-targets	Bcat2	branched chain aminotransferase 2, mitochondrial
Z00024877-1	4.4783	3.998	3.9252	-0.9633	-0.3251	-0.555	0.5167	Non-targets	Mmrn2	multimerin 2
Z00019524-1	3.6292	3.8921	3.8952	0.4651	0.357	-0.553	-0.26445	Non-targets	Psap	prosaposin
Z00005286-1	3.5442	3.5675	3.492	-0.6928	-0.179	-0.552	0.01445	Non-targets	Etv4	ets variant gene 4 (E1A enhancer binding protein, E1AF)
Z00056538-1	4.6688	4.5554	4.5461	-0.033	-0.0307	-0.552	0.11805	Non-targets	Lmnb2	lamin B2
Z00056762-1	4.2043	4.3369	4.3055	-0.1477	-0.0533	-0.551	-0.1169	Non-targets	Cenpp	centromere protein P
Z00011365-1	4.2241	4.2469	4.307	-0.2169	-0.055	-0.55	-0.05285	Non-targets	Dkc1	dyskeratosis congenita 1, dyskerin homolog (human)
Z00019240-1	5.3153	4.9409	5.228	0.0285	0.0381	-0.55	0.23085	Non-targets	Rnf7	ring finger protein 7
Z00057218-1	3.9106	3.7276	3.9048	-0.0142	-0.0703	-0.549	0.0944	Non-targets	Uhrf1	ubiquitin-like, containing PHD and RING finger domains, 1
Z00024086-1	4.4381	4.3292	4.4016	0.0493	-0.0958	-0.548	0.0727	Non-targets	Egfl7	EGF-like domain 7
Z00053404-1	3.2269	3.0763	3.1896	-0.6909	-0.5472	-0.547	0.09395	Non-targets	Ddefl1	development and differentiation enhancing factor-like 1
Z00023485-1	4.3815	4.3214	4.379	-0.2358	0.0385	-0.547	0.0313	Non-targets	Bex2	brain expressed X-linked 2
Z00005098-1	4.9182	4.8229	5.0179	-0.3043	-0.0178	-0.544	-0.0022	Non-targets	Trim28	tripartite motif-containing 28
Z00077362-1	3.9229	3.6724	3.7849	-0.1199	-0.4787	-0.543	0.19425	Non-targets	Usp7	ubiquitin specific peptidase 7
Z00074967-1	3.6631	3.0417	3.588	-0.833	-0.2923	-0.541	0.34825	Non-targets	Dnajc6	DnaJ (Hsp40) homolog, subfamily C, member 6
Z00028478-1	3.615	3.6144	3.2574	-1.5823	-0.3797	-0.54	0.1791	Non-targets	E130202H07Rik	RIKEN cDNA E130202H07 gene
Z00035264-1	3.5593	3.4684	3.6639	-0.088	-0.2087	-0.54	-0.00685	Non-targets	Gemin4	gem (nuclear organelle) associated protein 4
Z00055640-1	3.7059	3.4621	3.3149	-0.2313	-0.2288	-0.54	0.3174	Non-targets	Defa1	defensin, alpha 1
Z00006495-1	3.8229	3.699	3.8258	0.2264	-0.0411	-0.537	0.0605	Non-targets	Ppat	phosphoribosyl pyrophosphate amidotransferase
Z00020831-1	4.2161	4.155	4.1765	-0.5977	-0.3639	-0.537	0.05035	Non-targets	Clcn2	chloride channel 2
Z00072647-1	2.9687	2.6749	2.4824	-0.4684	-0.4925	-0.536	0.39005	Non-targets	Defcr23	defensin related cryptdin 23
Z00054408-1	3.0392	2.7688	2.9568	-0.2684	-0.4882	-0.535	0.1764	Non-targets	Tcea2	transcription elongation factor A (SII), 2
Z00019464-1	3.3317	3.2227	3.4266	-0.016	0.023	-0.535	0.00705	Non-targets	Ddah1	dimethylarginine dimethylaminohydrolase 1
Z00034037-1	3.233	3.3545	3.3663	-0.378	0.0202	-0.535	-0.1274	Non-targets	Sfrs7	splicing factor, arginine/serine-rich 7
Z00060603-1	3.5482	3.7198	3.8338	0.0873	0.0099	-0.533	-0.2286	Non-targets	3110082I17Rik	RIKEN cDNA 3110082I17 gene
Z00032057-1	2.0158	2.3531	2.1557	-0.972	-0.4831	-0.532	-0.2386	Non-targets	EG432988	predicted gene, EG432988
Z00009252-1	4.9218	4.791	4.8621	-0.3736	-0.0709	-0.532	0.09525	Non-targets	Rcc2	regulator of chromosome condensation 2
Z00035659-1	4.6704	4.8484	4.9013	0.1553	-0.0048	-0.532	-0.20445	Non-targets	Dut	deoxyuridine triphosphatase
Z00036114-1	3.9979	4.1683	4.1301	-0.1736	-0.2424	-0.531	-0.1513	Non-targets	Bclaf1	BCL2-associated transcription factor 1
Z00054215-1	4.1856	4.2822	4.2643	-0.3529	-0.1045	-0.531	-0.08765	Non-targets	Xrcc5	X-ray repair complementing defective repair in Chinese hamster cells 5
Z00019077-1	3.4263	3.7427	3.591	-0.34	-0.0823	-0.53	-0.24055	Non-targets	Lphn1	latrophilin 1
Z00001129-1	4.5013	4.6592	4.7162	0.1114	-0.0736	-0.526	-0.1864	Non-targets	Dnajc7	DnaJ (Hsp40) homolog, subfamily C, member 7
Z00035520-1	4.1979	4.2571	4.1609	-0.3691	-0.463	-0.524	-0.0111	Non-targets	Frrs1	ferric-chelate reductase 1
Z00012569-1	3.688	3.3278	3.354	-0.7041	-0.4805	-0.523	0.3471	Non-targets	Mcam	melanoma cell adhesion molecule
Z00004739-1	4.2223	4.068	4.2165	0.0203	0.0174	-0.522	0.08005	Non-targets	Ube2c	ubiquitin-conjugating enzyme E2C
Z00042417-1	3.477	3.391	3.5496	0.1243	-0.0832	-0.522	0.0067	Non-targets	9430038I01Rik	RIKEN cDNA 9430038I01 gene
Z00017769-1	5.0102	5.0566	5.0286	0.0495	-0.1776	-0.52	-0.0324	Non-targets	Dtymk	deoxythymidylate kinase
Z00024894-1	3.0828	3.4566	3.627	-0.2666	-0.189	-0.519	-0.459	Non-targets	Hist1h1a	histone cluster 1, H1a
Z00031023-1	3.0645	3.8053	3.5618	-0.4142	-0.3853	-0.518	-0.61905	Non-targets	Xdh	xanthine dehydrogenase
Z00025578-1	1.9305	3.0025	2.4818	-0.0822	-0.4879	-0.517	-0.81165	Non-targets	Spna1	spectrin alpha 1
Z00054853-1	2.7023	2.7137	2.7801	0.0578	-0.1896	-0.516	-0.0446	Non-targets	Glt25d1	glycosyltransferase 25 domain containing 1
Z00057159-1	3.9322	3.9739	4.0739	-0.1484	0.0538	-0.516	-0.0917	Non-targets	Got1	glutamate oxaloacetate transaminase 1, soluble
Z00017419-1	3.3048	3.3133	3.255	-0.2927	-0.3577	-0.515	0.02065	Non-targets	AI467606	expressed sequence AI467606
Z00058638-1	2.9301	2.6246	2.7095	-0.4993	-0.1356	-0.515	0.26305	Non-targets	Cdo1	cysteine dioxygenase 1, cytosolic
Z00056229-1	3.5771	3.6856	3.872	0.127	-0.0902	-0.513	-0.2017	Non-targets	Ccne1	cyclin E1
Z00013026-1	4.1793	4.1386	4.2916	-0.1232	-0.1395	-0.512	-0.0358	Non-targets	Nup43	nucleoporin 43
Z00011737-1	4.9793	5.2082	5.2262	-0.1452	-0.1052	-0.512	-0.2379	Non-targets	Stmn1	stathmin 1
Z00015278-1	3.914	3.9197	3.791	-0.842	-0.0769	-0.512	0.05865	Non-targets	Dusp6	dual specificity phosphatase 6
Z00032026-1	5.6899	5.5475	5.6459	0.1721	0.0091	-0.512	0.0932	Non-targets	Hist1h2ag	histone cluster 1, H2ag
Z00022795-1	2.9276	2.7093	2.7188	-0.7711	-0.5073	-0.511	0.21355	Non-targets	Abcb1a	ATP-binding cassette, sub-family B (MDR/TAP), member 1A
Z00034732-1	3.868	3.9131	4.4127	-0.2237	-0.347	-0.51	-0.2949	Non-targets	Rpl39l	ribosomal protein L39-like
Z00021797-1	2.9747	2.9337	3.1262	-0.0274	0.0258	-0.51	-0.05525	Non-targets	Cchcr1	coiled-coil alpha-helical rod protein 1
Z00060516-1	4.1455	3.8265	3.9888	-0.3265	-0.0921	-0.51	0.23785	Non-targets	Rnaseh2a	ribonuclease H2, large subunit
Z00016462-1	4.0191	4.0954	4.0807	-0.4043	-0.1475	-0.509	-0.06895	Non-targets	Rbpj	recombination signal binding protein for immunoglobulin kappa J region
Z00011463-1	3.8173	3.8607	3.9131	-0.3317	-0.1208	-0.508	-0.0696	Non-targets	Prx	periaxin
Z00030433-1	4.5678	4.5712	4.5154	0.0493	-0.0447	-0.508	0.0245	Non-targets	Timm8a1	translocase of inner mitochondrial membrane 8 homolog a1 (yeast)
Z00030505-1	3.3867	3.3206	3.6338	-0.2763	-0.0529	-0.507	-0.0905	Non-targets	Hist1h3c	histone cluster 1, H3c
Z00035816-1	3.7494	3.4867	3.5607	-0.1152	0.002	-0.506	0.2257	Non-targets	2010317E24Rik	RIKEN cDNA 2010317E24 gene
Z00075557-1	3.2236	2.764	3.2245	-0.4228	-0.461	-0.505	0.22935	Non-targets	Zp3	zona pellucida glycoprotein 3
Z00027110-1	3.2912	2.9658	3.546	-0.4322	-0.3569	-0.504	0.0353	Non-targets	Hormad1	HORMA domain containing 1
Z00018385-1	3.5153	3.7486	3.6059	-0.4192	-0.3338	-0.503	-0.16195	Non-targets	Sfrs18	splicing factor, arginine/serine-rich 18
Z00013177-1	3.8435	3.8126	3.7657	-0.0551	-0.1561	-0.503	0.05435	Non-targets	Polr3h	polymerase (RNA) III (DNA directed) polypeptide H
Z00034219-1	3.0896	2.9622	3.1023	-0.025	-0.1516	-0.503	0.05735	Non-targets	2410018M08Rik	RIKEN cDNA 2410018M08 gene
Z00030931-1	4.8559	4.7348	4.7093	0.0665	0.0544	-0.503	0.13385	Non-targets	Gins1	GINS complex subunit 1 (Psf1 homolog)
Z00036017-1	3.1687	3.3361	3.4784	-0.1419	0.0114	-0.498	-0.23855	Non-targets	Atrx	alpha thalassemia/mental retardation syndrome X-linked homolog (human)
Z00019665-1	2.7397	3.5068	3.1897	0.2079	-0.186	-0.497	-0.60855	Non-targets	Igfbp3	insulin-like growth factor binding protein 3
Z00008924-1	3.6224	3.418	3.6282	-0.3577	-0.1119	-0.497	0.0993	Non-targets	Mettl5	methyltransferase like 5
Z00007972-1	3.3075	3.6195	3.7829	0.5947	0.2281	-0.497	-0.3937	Non-targets	Dynll2	dynein light chain LC8-type 2
Z00062585-1	4.0769	4.1501	4.2109	0.0769	-0.1987	-0.496	-0.1036	Non-targets	Polr3g	polymerase (RNA) III (DNA directed) polypeptide G
Z00006361-1	3.9677	4.0015	4.045	0.0978	-0.0993	-0.493	-0.05555	Non-targets	Sdhd	succinate dehydrogenase complex, subunit D, integral membrane protein
Z00070319-1	3.7455	3.7351	3.7982	-0.0964	-0.1976	-0.492	-0.02115	Non-targets	Dhodh	dihydroorotate dehydrogenase
Z00034313-1	3.586	3.5713	3.5532	-0.3836	-0.2843	-0.491	0.02375	Non-targets	Fkbp11	FK506 binding protein 11
Z00028025-1	3.684	3.7516	3.8143	-0.5254	-0.2599	-0.491	-0.09895	Non-targets	Tmem16j	transmembrane protein 16J
Z00030744-1	4.0076	3.8892	4.0187	-0.293	-0.19	-0.491	0.05365	Non-targets	Tpd52l1	tumor protein D52-like 1
Z00018251-1	3.4181	3.5248	3.5254	-0.4921	-0.1881	-0.491	-0.107	Non-targets	Gprasp2	G protein-coupled receptor associated sorting protein 2
Z00021005-1	3.196	3.2872	3.2878	-0.1802	-0.0241	-0.489	-0.0915	Non-targets	Tspan13	tetraspanin 13
Z00015940-1	3.6623	3.593	3.6767	-0.201	-0.0516	-0.488	0.02745	Non-targets	L2hgdh	L-2-hydroxyglutarate dehydrogenase
Z00030050-1	2.7428	3.016	2.8102	-0.0111	-0.287	-0.486	-0.1703	Non-targets	A630034I12Rik	RIKEN cDNA A630034I12 gene
Z00064198-1	4.4352	4.4978	4.474	-0.1349	-0.2733	-0.486	-0.0507	Non-targets	Bcam	basal cell adhesion molecule
Z00030322-1	4.8317	4.8313	4.9291	-0.0918	-0.0947	-0.486	-0.0485	Non-targets	Paics	phosphoribosylaminoimidazole carboxylase, phosphoribosylaminoribosylaminoimidazole, succinocarboxamide synthetase
Z00023269-1	3.0949	2.7222	2.7703	-0.799	-0.3801	-0.485	0.34865	Non-targets	Rlbp1	retinaldehyde binding protein 1
Z00018156-1	3.8506	3.8657	3.8453	-0.1029	-0.1749	-0.485	-0.0049	Non-targets	Pxmp2	peroxisomal membrane protein 2
Z00024811-1	3.0171	2.8794	2.8122	-0.6551	-0.3053	-0.483	0.1713	Non-targets	Ly6g6d	lymphocyte antigen 6 complex, locus G6D
Z00027220-1	2.8677	2.6984	2.5879	-1.0093	-0.2979	-0.483	0.22455	Non-targets	Rragb	Ras-related GTP binding B
Z00030864-1	3.2155	3.114	3.2565	0.2467	0.0711	-0.482	0.03025	Non-targets	Myh6	myosin, heavy polypeptide 6, cardiac muscle, alpha
Z00031596-1	2.1497	1.4515	2.1165	-0.1457	-0.4768	-0.481	0.3657	Non-targets	Tcte1	t-complex-associated testis expressed 1
Z00028651-1	3.6686	3.7401	3.8238	-0.0878	0.1438	-0.481	-0.11335	Non-targets	9630027E11	hypothetical protein 9630027E11
Z00031209-1	4.3834	4.467	4.7167	-0.1256	-0.0142	-0.48	-0.20845	Non-targets	Hist1h4h	histone cluster 1, H4h
Z00062171-1	4.1903	4.1215	4.253	0.0022	0.0015	-0.48	0.00305	Non-targets	G3bp2	GTPase activating protein (SH3 domain) binding protein 2
Z00014305-1	4.5649	4.4899	4.5568	-0.2863	-0.1314	-0.478	0.04155	Non-targets	Qdpr	quinoid dihydropteridine reductase
Z00016127-1	3.6123	3.3912	3.4765	-0.0473	0.1005	-0.476	0.17845	Non-targets	Ephb2	Eph receptor B2
Z00031909-1	3.3378	3.4004	3.3909	-0.178	-0.1033	-0.475	-0.05785	Non-targets	Rpl21	ribosomal protein L21
Z00023836-1	3.8675	3.7927	3.7039	-0.8153	-0.0891	-0.474	0.1192	Non-targets	Pla2g1b	phospholipase A2, group IB, pancreas
Z00034686-1	4.067	4.0676	4.078	0.2193	-0.0681	-0.473	-0.0058	Non-targets	Gemin6	gem (nuclear organelle) associated protein 6
Z00008607-1	4.4833	4.4674	4.4935	-0.347	-0.313	-0.472	0.00285	Non-targets	Eed	embryonic ectoderm development
Z00031187-1	4.8243	4.7414	4.783	-0.0835	-0.2376	-0.471	0.0621	Non-targets	Xab1	XPA binding protein 1
Z00016073-1	3.5174	3.3286	3.0993	-0.8664	-0.2217	-0.471	0.30345	Non-targets	Ly75	lymphocyte antigen 75
Z00018018-1	4.644	4.5918	4.4985	-0.2469	-0.1421	-0.471	0.09885	Non-targets	Trub2	TruB pseudouridine (psi) synthase homolog 2 (E. coli)
Z00019504-1	4.6985	4.4277	4.5344	-0.4203	-0.1797	-0.47	0.21745	Non-targets	Slc29a1	solute carrier family 29 (nucleoside transporters), member 1
Z00035115-1	4.4083	4.5184	4.555	0.1434	-0.1326	-0.47	-0.1284	Non-targets	Lyar	Ly1 antibody reactive clone
Z00072071-1	1.1701	1.5033	1.4238	-0.0436	-0.4696	-0.469	-0.29345	Non-targets	EG272633	predicted gene, EG272633
Z00023250-1	3.7951	3.8546	3.9663	-0.2462	-0.4072	-0.469	-0.11535	Non-targets	Zbtb7a	zinc finger and BTB domain containing 7a
Z00023673-1	4.036	3.9915	3.7901	-0.3021	-0.0852	-0.469	0.1452	Non-targets	Nphp1	nephronophthisis 1 (juvenile) homolog (human)
Z00010725-1	3.9372	4.0008	4.1087	-0.4138	0.0118	-0.469	-0.11755	Non-targets	Zfp710	zinc finger protein 710
Z00015007-1	3.3372	3.4653	3.4831	-0.4614	-0.3336	-0.469	-0.137	Non-targets	6330514A18Rik	RIKEN cDNA 6330514A18 gene
Z00074390-1	3.3844	3.2951	3.5204	0.0734	-0.0581	-0.468	-0.02335	Non-targets	Idh1	isocitrate dehydrogenase 1 (NADP+), soluble
Z00006160-1	4.2899	4.1303	4.3335	0.046	-0.2091	-0.466	0.058	Non-targets	Tk1	thymidine kinase 1
Z00022693-1	3.4994	3.6701	3.5582	-0.1179	-0.1099	-0.466	-0.11475	Non-targets	Rspo1	R-spondin homolog (Xenopus laevis)
Z00057292-1	2.7587	2.3097	3.0016	-1.2852	-0.4656	-0.465	0.10305	Non-targets	Ryr3	ryanodine receptor 3
Z00015182-1	3.4311	3.2286	3.3194	-0.3279	-0.4651	-0.465	0.1571	Non-targets	Klf8	Kruppel-like factor 8
Z00054731-1	3.8162	3.634	3.6065	-1.1581	-0.4003	-0.465	0.19595	Non-targets	Ttyh1	tweety homolog 1 (Drosophila)
Z00002624-1	4.0828	3.9548	3.9285	-0.3355	-0.2398	-0.465	0.14115	Non-targets	Helb	helicase (DNA) B
Z00015017-1	3.9675	4.1171	4.1651	-0.0219	-0.2589	-0.463	-0.1736	Non-targets	Ywhaq	tyrosine 3-monooxygenase/tryptophan 5-monooxygenase activation protein, theta polypeptide
Z00031056-1	3.3138	3.2856	3.9232	-0.5176	-0.2063	-0.463	-0.2906	Non-targets	4930500J02Rik	RIKEN cDNA 4930500J02 gene
Z00013619-1	4.3299	4.3675	4.3825	0.1922	-0.0377	-0.463	-0.0451	Non-targets	Psmc3ip	proteasome (prosome, macropain) 26S subunit, ATPase 3, interacting protein
Z00001778-1	3.6593	3.6159	3.6974	-0.2142	-0.1496	-0.462	0.00265	Non-targets	Ecsit	ECSIT homolog (Drosophila)
Z00041793-1	3.0041	2.6826	3.0007	-0.4646	-0.4618	-0.461	0.16245	Non-targets	6430514L14Rik	RIKEN cDNA 6430514L14 gene
Z00027030-1	2.6272	2.9616	2.7378	0.1677	0.0873	-0.461	-0.2225	Non-targets	9430078K24Rik	RIKEN cDNA 9430078K24 gene
Z00014991-1	2.9699	2.1029	2.7515	-0.193	-0.454	-0.46	0.5427	Non-targets	Fxyd4	FXYD domain-containing ion transport regulator 4
Z00006686-1	3.7583	3.8369	3.9492	-0.1045	-0.1571	-0.46	-0.13475	Non-targets	8430406I07Rik	RIKEN cDNA 8430406I07 gene
Z00052863-1	4.1576	4.3552	4.3171	0.022	0.0554	-0.46	-0.17855	Non-targets	Luc7l	Luc7 homolog (S. cerevisiae)-like
Z00017573-1	4.1051	3.8014	3.7912	-0.5533	-0.289	-0.459	0.3088	Non-targets	Def6	differentially expressed in FDCP 6
Z00026369-1	4.4549	4.5241	4.764	-0.1191	-0.0322	-0.459	-0.18915	Non-targets	Hist2h4	histone cluster 2, H4
Z00062692-1	3.4872	3.5704	3.4303	-0.3851	-0.2597	-0.458	-0.01315	Non-targets	D16Ertd472e	DNA segment, Chr 16, ERATO Doi 472, expressed
Z00014894-1	3.5479	3.609	3.6139	-0.0302	0.0849	-0.457	-0.06355	Non-targets	Bub3	budding uninhibited by benzimidazoles 3 homolog (S. cerevisiae)
Z00027725-1	3.6387	3.6035	3.6855	0.2833	0.092	-0.457	-0.0058	Non-targets	Pafah1b1	platelet-activating factor acetylhydrolase, isoform 1b, beta1 subunit
Z00041875-1	3.5257	3.4153	3.4182	-0.6802	-0.4565	-0.456	0.10895	Non-targets	1810054D07Rik	RIKEN cDNA 1810054D07 gene
Z00013458-1	2.9068	2.5646	2.9348	-0.2448	-0.3425	-0.456	0.1571	Non-targets	Kcns3	potassium voltage-gated channel, delayed-rectifier, subfamily S, member 3
Z00060600-1	3.7047	3.3505	3.6164	0.1995	0.0777	-0.456	0.22125	Non-targets	Hmgb3	high mobility group box 3
Z00060401-1	2.5281	2.8754	2.8395	-0.2559	-0.2023	-0.455	-0.32935	Non-targets	Esco2	establishment of cohesion 1 homolog 2 (S. cerevisiae)
Z00064824-1	4.2449	4.4407	4.2215	-0.4925	-0.3192	-0.455	-0.0862	Non-targets	Ell2	elongation factor RNA polymerase II 2
Z00023546-1	3.0574	3.6642	3.6132	-1.3965	-0.4207	-0.454	-0.5813	Non-targets	Dpys	dihydropyrimidinase
Z00075438-1	3.6754	3.6346	3.779	-0.5081	-0.2183	-0.454	-0.0314	Non-targets	Angptl4	angiopoietin-like 4
Z00022825-1	4.824	4.6505	4.7265	-0.1103	-0.1461	-0.453	0.1355	Non-targets	Tcof1	Treacher Collins Franceschetti syndrome 1, homolog
Z00023729-1	3.6644	3.5116	3.5976	-0.2468	-0.2839	-0.452	0.1098	Non-targets	Thbs3	thrombospondin 3
Z00035090-1	2.4848	2.5737	2.4469	-0.0507	-0.144	-0.452	-0.0255	Non-targets	Nsl1	NSL1, MIND kinetochore complex component, homolog (S. cerevisiae)
Z00004187-1	4.112	4.1834	4.1044	-0.4566	0.0372	-0.452	-0.0319	Non-targets	Mthfd1l	methylenetetrahydrofolate dehydrogenase (NADP+ dependent) 1-like
Z00017881-1	4.3576	4.3068	4.2749	0.0321	-0.0361	-0.452	0.06675	Non-targets	Rbm10	RNA binding motif protein 10
Z00043500-1	3.462	3.2933	3.2294	-0.6262	-0.4516	-0.451	0.20065	Non-targets	Gpr160	G protein-coupled receptor 160
Z00034075-1	4.1846	3.418	3.0212	0.0112	-0.4512	-0.451	0.965	Non-targets	EG638695	predicted gene, EG638695
Z00033671-1	3.4707	3.5169	3.7153	-0.0076	-0.3702	-0.451	-0.1454	Non-targets	B230112C05Rik	RIKEN cDNA B230112C05 gene
Z00023765-1	3.7856	4.0182	4.1342	-0.0274	0.0353	-0.451	-0.2906	Non-targets	Hist1h1b	histone cluster 1, H1b
Z00012553-1	4.5977	4.4981	4.5804	-0.1478	-0.0434	-0.45	0.05845	Non-targets	Mcm6	minichromosome maintenance deficient 6 (MIS5 homolog, S. pombe) (S. cerevisiae)
Z00042638-1	3.1981	2.5359	3.2346	-0.0255	-0.4491	-0.449	0.31285	Non-targets	Lbxcor1	ladybird homeobox 1 homolog (Drosophila) corepressor 1
Z00018843-1	3.3015	3.3028	3.2619	-0.53	-0.3028	-0.449	0.01915	Non-targets	Nr1d2	nuclear receptor subfamily 1, group D, member 2
Z00009889-1	2.984	2.4637	2.9214	-0.2876	-0.264	-0.449	0.29145	Non-targets	Nr5a2	nuclear receptor subfamily 5, group A, member 2
Z00007416-1	2.8477	3.0412	2.8137	-0.3504	-0.4489	-0.448	-0.07975	Non-targets	Nhedc2	Na+/H+ exchanger domain containing 2
Z00055553-1	3.6584	3.0147	3.2949	-0.5552	-0.3859	-0.448	0.5036	Non-targets	Cnnm1	cyclin M1
Z00059308-1	3.7181	3.7927	3.7374	-0.0523	-0.0509	-0.448	-0.04695	Non-targets	Arl6	ADP-ribosylation factor-like 6
Z00030538-1	2.7716	2.9695	2.8764	-0.8268	-0.4472	-0.447	-0.15135	Non-targets	Neurod1	neurogenic differentiation 1
Z00035533-1	3.2913	2.6396	3.0148	-0.9136	-0.3841	-0.447	0.4641	Non-targets	4932425I24Rik	RIKEN cDNA 4932425I24 gene
Z00025444-1	4.0307	4.0696	4.0775	-0.1086	-0.3176	-0.447	-0.04285	Non-targets	Steap1	six transmembrane epithelial antigen of the prostate 1
Z00014858-1	3.6052	3.5121	3.464	-0.5251	-0.2288	-0.447	0.11715	Non-targets	BC049349	cDNA sequence BC049349
Z00003685-1	4.2367	4.3817	4.3624	-0.2141	-0.161	-0.447	-0.13535	Non-targets	Rfc5	replication factor C (activator 1) 5
Z00016219-1	3.5746	3.3884	3.3491	0.028	0.0162	-0.447	0.20585	Non-targets	Sec24a	SEC24 related gene family, member A (S. cerevisiae)
Z00008817-1	3.5715	3.4486	3.5026	-0.186	0.0366	-0.447	0.0959	Non-targets	Hus1	Hus1 homolog (S. pombe)
Z00036680-1	4.529	4.487	4.4294	-0.0795	-0.2315	-0.446	0.0708	Non-targets	Grk6	G protein-coupled receptor kinase 6
Z00063601-1	4.0832	4.1164	4.2445	-0.0499	-0.1234	-0.446	-0.09725	Non-targets	Rpl7l1	ribosomal protein L7-like 1
Z00000382-1	4.2907	4.2368	4.3229	-0.1658	-0.0777	-0.446	0.01085	Non-targets	Mybbp1a	MYB binding protein (P160) 1a
Z00012970-1	4.037	4.0406	3.9732	-0.2008	-0.0166	-0.446	0.0301	Non-targets	Abhd14a	abhydrolase domain containing 14A
Z00007008-1	3.9499	3.9717	4.0253	-0.2699	-0.0013	-0.446	-0.0486	Non-targets	Shmt1	serine hydroxymethyltransferase 1 (soluble)
Z00009612-1	2.1592	2.5055	3.3494	-0.8503	-0.1223	-0.446	-0.76825	Non-targets	Gm428	gene model 428, (NCBI)
Z00025773-1	4.3295	4.1724	4.2345	-0.1927	-0.1253	-0.445	0.12605	Non-targets	Thoc6	THO complex 6 homolog (Drosophila)
Z00023498-1	4.3388	4.4726	4.3696	-0.192	-0.1635	-0.444	-0.0823	Non-targets	Nr4a1	nuclear receptor subfamily 4, group A, member 1
Z00060363-1	4.1837	4.1704	4.2898	0.0855	-0.0704	-0.444	-0.0464	Non-targets	Bxdc1	brix domain containing 1
Z00034663-1	4.0807	4.2058	4.1156	-0.5705	-0.0992	-0.444	-0.08	Non-targets	Lars	leucyl-tRNA synthetase
Z00006412-1	4.0876	4.0515	4.0456	-0.2984	-0.1804	-0.443	0.03905	Non-targets	Zfp281	zinc finger protein 281
Z00074186-1	3.5448	3.5139	3.3694	-1.7162	-0.3652	-0.443	0.10315	Non-targets	Gm1967	gene model 1967, (NCBI)
Z00061242-1	3.8177	4.2096	4.0801	-0.3499	-0.4426	-0.442	-0.32715	Non-targets	Klhl7	kelch-like 7 (Drosophila)
Z00036134-1	5.1191	5.2085	5.2411	-0.019	0.0149	-0.442	-0.1057	Non-targets	Park7	Parkinson disease (autosomal recessive, early onset) 7
Z00004885-1	3.8053	3.5276	3.7241	-0.5555	-0.1691	-0.442	0.17945	Non-targets	Pold2	polymerase (DNA directed), delta 2, regulatory subunit
Z00009923-1	2.6013	2.8014	3.2441	-1.7224	-0.442	-0.441	-0.42145	Non-targets	LOC677134	hypothetical protein LOC677134
Z00025726-1	3.9252	3.7289	3.8356	-0.3328	-0.4267	-0.441	0.14295	Non-targets	Mras	muscle and microspikes RAS
Z00007810-1	3.8464	3.7759	3.7624	-0.1485	-0.1778	-0.441	0.07725	Non-targets	1110008J03Rik	RIKEN cDNA 1110008J03 gene
Z00028082-1	3.6585	3.5906	3.4639	-0.7806	-0.2652	-0.44	0.13125	Non-targets	1700013B16Rik	RIKEN cDNA 1700013B16 gene
Z00035751-1	3.2939	3.2737	3.4408	-0.0127	-0.1344	-0.44	-0.06335	Non-targets	D930005D10Rik	RIKEN cDNA D930005D10 gene
Z00057936-1	4.5111	4.38	4.5343	-0.5064	-0.3872	-0.44	0.05395	Non-targets	Dnmt3l	DNA (cytosine-5-)-methyltransferase 3-like
Z00007317-1	1.9786	2.3647	2.7878	-0.4053	-0.4313	-0.439	-0.59765	Non-targets	Cphx	cytoplasmic polyadenylated homeobox
Z00031150-1	4.9574	4.875	5.0239	0.1496	-0.1472	-0.439	0.00795	Non-targets	Eef1d	eukaryotic translation elongation factor 1 delta (guanine nucleotide exchange protein)
Z00022998-1	3.854	3.885	3.8333	-0.2483	-0.1218	-0.439	-0.00515	Non-targets	Mlh1	mutL homolog 1 (E. coli)
Z00005752-1	4.7447	4.8449	4.8535	0.1445	-0.0439	-0.439	-0.1045	Non-targets	2810026P18Rik	RIKEN cDNA 2810026P18 gene
Z00005398-1	3.502	2.8748	3.3363	-1.0214	0.0079	-0.439	0.39645	Non-targets	Notch4	Notch gene homolog 4 (Drosophila)
Z00045788-1	3.5403	3.592	3.6431	-1.1405	-0.438	-0.438	-0.07725	Non-targets	Sult6b1	sulfotransferase family, cytosolic, 6B, member 1
Z00036155-1	3.6037	3.7112	3.6015	-0.3977	-0.2173	-0.438	-0.05265	Non-targets	Zfp105	zinc finger protein 105
Z00027352-1	3.4398	3.4658	3.3323	-0.5148	-0.1019	-0.438	0.04075	Non-targets	B4galnt4	beta-1,4-N-acetyl-galactosaminyl transferase 4
Z00023427-1	4.1277	4.1503	4.1577	-0.338	-0.0177	-0.438	-0.0263	Non-targets	Tgif1	TG interacting factor 1
Z00030781-1	4.1559	4.2082	4.1939	-0.2228	-0.1095	-0.437	-0.04515	Non-targets	Pabpc4	poly A binding protein, cytoplasmic 4
Z00022684-1	3.8926	3.8911	4.2207	0.2158	-0.1898	-0.435	-0.1633	Non-targets	Rps8	ribosomal protein S8
Z00035918-1	3.2923	3.48	3.4829	0.1784	-0.1215	-0.435	-0.18915	Non-targets	Pycrl	pyrroline-5-carboxylate reductase-like
Z00036744-1	3.8761	4.0117	3.9883	0.1145	0.03	-0.435	-0.1239	Non-targets	Dna2	DNA replication helicase 2 homolog (yeast)
Z00074174-1	3.444	3.447	3.4736	0.128	-0.0382	-0.435	-0.0163	Non-targets	Ahcy	S-adenosylhomocysteine hydrolase
Z00015896-1	4.305	4.2095	4.197	-0.1474	0.0043	-0.434	0.10175	Non-targets	Recql4	RecQ protein-like 4
Z00022343-1	4.2714	3.802	4.104	-0.7039	0.0183	-0.434	0.3184	Non-targets	Pfkp	phosphofructokinase, platelet
Z00075451-1	3.9291	3.7387	4.0358	0.4759	-0.1355	-0.434	0.04185	Non-targets	Tlcd1	TLC domain containing 1
Z00075302-1	5.0395	5.0305	5.046	-0.028	-0.1355	-0.434	0.00125	Non-targets	Pcna	proliferating cell nuclear antigen
Z00063446-1	3.3441	3.7041	3.6378	-0.2757	-0.1221	-0.434	-0.32685	Non-targets	Csad	cysteine sulfinic acid decarboxylase
Z00024262-1	2.4391	2.2219	2.1833	-0.2178	-0.1008	-0.434	0.2365	Non-targets	Mtm1	X-linked myotubular myopathy gene 1
Z00006018-1	3.4781	3.155	3.3169	-0.2519	-0.2722	-0.433	0.24215	Non-targets	Smpdl3b	sphingomyelin phosphodiesterase, acid-like 3B
Z00012158-1	3.9954	3.9742	4.1218	0.1909	-0.232	-0.433	-0.0526	Non-targets	Wrb	tryptophan rich basic protein
Z00019002-1	2.6503	2.5547	2.1898	-0.284	-0.2039	-0.433	0.27805	Non-targets	4933433K01Rik	RIKEN cDNA 4933433K01 gene
Z00010836-1	3.5859	3.949	3.7064	-0.4257	-0.2029	-0.433	-0.2418	Non-targets	Ptprk	protein tyrosine phosphatase, receptor type, K
Z00007439-1	3.1241	3.0154	3.047	-0.0178	-0.065	-0.433	0.0929	Non-targets	Cryz	crystallin, zeta
Z00030512-1	3.5546	3.3981	3.3638	-0.8976	-0.1846	-0.432	0.17365	Non-targets	Mapk4	mitogen-activated protein kinase 4
Z00075092-1	3.3731	3.4055	3.4984	-0.0237	0.0482	-0.432	-0.07885	Non-targets	Wdr89	WD repeat domain 89
Z00011073-1	3.7036	3.5817	3.709	-0.1153	0.0734	-0.432	0.05825	Non-targets	Wdr79	WD repeat domain 79
Z00001014-1	3.5126	3.5597	3.6378	-0.1397	-0.2023	-0.431	-0.08615	Non-targets	Rrs1	RRS1 ribosome biogenesis regulator homolog (S. cerevisiae)
Z00018375-1	4.1231	4.2262	4.1503	-0.3932	-0.0395	-0.43	-0.06515	Non-targets	Txnip	thioredoxin interacting protein
Z00010920-1	3.9459	3.7611	3.7568	0.1725	-0.0901	-0.43	0.18695	Non-targets	Pspc1	paraspeckle protein 1
Z00006601-1	2.9728	3.1542	3.1371	-0.2328	-0.2394	-0.429	-0.17285	Non-targets	2310004I24Rik	RIKEN cDNA 2310004I24 gene
Z00034765-1	4.4112	4.2372	4.4589	0.0341	-0.1535	-0.429	0.06315	Non-targets	Srm	spermidine synthase
Z00003327-1	3.1762	3.3484	3.376	0.4785	-0.0212	-0.429	-0.186	Non-targets	Msl2l1	male-specific lethal 2-like 1 (Drosophila)
Z00059521-1	2.2129	2.5809	2.2778	0.1477	-0.0196	-0.429	-0.21645	Non-targets	5430431A17Rik	RIKEN cDNA 5430431A17 gene
Z00035672-1	2.7875	2.9623	3.0121	-0.0851	0.0363	-0.429	-0.1997	Non-targets	Akr1e1	aldo-keto reductase family 1, member E1
Z00003216-1	3.407	3.5483	3.2338	-0.2805	-0.2552	-0.428	0.01595	Non-targets	Bid	BH3 interacting domain death agonist
Z00060848-1	4.4189	4.5719	4.6465	-0.0715	-0.1701	-0.428	-0.1903	Non-targets	Cox7c	cytochrome c oxidase, subunit VIIc
Z00030596-1	4.4556	4.461	4.5435	0.0051	-0.0485	-0.428	-0.04665	Non-targets	Lin28	lin-28 homolog (C. elegans)
Z00019001-1	4.3308	4.575	4.6776	0.122	-0.0248	-0.428	-0.2955	Non-targets	Pcolce	procollagen C-endopeptidase enhancer protein
Z00054857-1	5.1603	5.011	5.0787	-0.191	-0.0169	-0.428	0.11545	Non-targets	Mcm5	minichromosome maintenance deficient 5, cell division cycle 46 (S. cerevisiae)
Z00031001-1	3.8999	3.8294	4.2548	-0.0968	-0.2579	-0.427	-0.1422	Non-targets	Rex2	reduced expression 2
Z00036171-1	3.5653	3.3893	3.5253	-0.3676	-0.0873	-0.427	0.108	Non-targets	Ptgis	prostaglandin I2 (prostacyclin) synthase
Z00060544-1	3.9058	4.0706	4.1393	-0.0439	0.0719	-0.427	-0.19915	Non-targets	Prdx1	peroxiredoxin 1
Z00044933-1	2.3578	2.18	2.2616	0.0099	-0.4266	-0.426	0.137	Non-targets	Zc3h12a	zinc finger CCCH type containing 12A
Z00027229-1	3.1616	3.2411	3.4348	-0.0002	-0.204	-0.425	-0.17635	Non-targets	Iqcg	IQ motif containing G
Z00023576-1	3.2587	3.263	3.1874	-1.1224	-0.3022	-0.424	0.0335	Non-targets	Gngt2	guanine nucleotide binding protein (G protein), gamma transducing activity polypeptide 2
Z00001066-1	3.9864	3.896	3.9589	-0.2146	-0.1171	-0.424	0.05895	Non-targets	Mrps27	mitochondrial ribosomal protein S27
Z00045027-1	4.1254	4.0897	4.1977	-0.0243	-0.1561	-0.423	-0.0183	Non-targets	BC003885	cDNA sequence BC003885
Z00022258-1	3.0106	3.4327	3.2294	-0.962	-0.2379	-0.421	-0.32045	Non-targets	Pitpnc1	phosphatidylinositol transfer protein, cytoplasmic 1
Z00060365-1	3.413	3.6004	4.616	0.136	-0.0219	-0.421	-0.6952	Non-targets	EG627488	predicted gene, EG627488
Z00015877-1	3.5024	3.4582	3.5699	-0.2234	0.007	-0.421	-0.01165	Non-targets	Prmt7	protein arginine N-methyltransferase 7
Z00032633-1	2.6128	2.3905	2.4864	-0.4663	-0.1331	-0.42	0.17435	Non-targets	Mkrn1-ps1	makorin, ring finger protein 1, pseudogene 1
Z00066424-1	2.8347	2.8915	2.8858	-0.155	-0.1128	-0.42	-0.05395	Non-targets	Mup3	major urinary protein 3
Z00073988-1	4.3274	4.3301	4.3425	-0.0663	-0.0609	-0.42	-0.0089	Non-targets	Usp37	ubiquitin specific peptidase 37
Z00034065-1	3.9894	3.9496	4.007	0.0118	-0.0654	-0.419	0.0111	Non-targets	Pmf1	polyamine-modulated factor 1
Z00005378-1	2.7975	2.6602	2.7719	-0.0381	0.0579	-0.419	0.08145	Non-targets	Trdmt1	tRNA aspartic acid methyltransferase 1
Z00017390-1	3.1479	3.2317	3.1332	-0.211	-0.0446	-0.418	-0.03455	Non-targets	Piga	phosphatidylinositol glycan anchor biosynthesis, class A
Z00010627-1	3.9229	3.9544	3.9927	-0.0462	-0.021	-0.418	-0.05065	Non-targets	Mlf1ip	myeloid leukemia factor 1 interacting protein
Z00074282-1	3.2878	3.3571	3.3275	-0.1619	-0.221	-0.418	-0.0545	Non-targets	Mkrn3	makorin, ring finger protein, 3
Z00035085-1	3.3153	3.2729	3.3986	-0.1082	0.0257	-0.418	-0.02045	Non-targets	Bcat1	branched chain aminotransferase 1, cytosolic
Z00008956-1	3.3728	3.2684	3.3363	-0.2588	-0.378	-0.417	0.07045	Non-targets	Zfyve20	zinc finger, FYVE domain containing 20
Z00004944-1	3.794	3.803	3.7921	0.0024	-0.232	-0.416	-0.00355	Non-targets	Hisppd1	histidine acid phosphatase domain containing 1
Z00011672-1	3.6839	3.5535	3.6499	-0.3385	-0.1695	-0.416	0.0822	Non-targets	Nthl1	nth (endonuclease III)-like 1 (E.coli)
Z00071337-1	2.8354	3.136	3.0766	0.2857	0.0083	-0.416	-0.2709	Non-targets	LOC382603
Z00032770-1	3.4222	3.3385	3.6765	-0.198	0.079	-0.416	-0.0853	Non-targets	Hist1h2bk	histone cluster 1, H2bk
Z00076087-1	1.6013	1.3582	1.345	-0.0926	0.0192	-0.416	0.2497	Non-targets	Hsd3b2	hydroxy-delta-5-steroid dehydrogenase, 3 beta- and steroid delta-isomerase 2
Z00009331-1	3.8369	3.8465	3.952	0.0929	-0.1286	-0.415	-0.06235	Non-targets	Mrto4	MRT4, mRNA turnover 4, homolog (S. cerevisiae)
Z00036049-1	4.1112	3.9734	4.0809	-0.3784	-0.0984	-0.415	0.08405	Non-targets	Bckdha	branched chain ketoacid dehydrogenase E1, alpha polypeptide
Z00024306-1	3.3089	3.2328	3.582	-0.3449	0.1869	-0.415	-0.0985	Non-targets	Amn	amnionless
Z00076344-1	1.5842	1.7291	1.6583	0.1159	-0.2666	-0.415	-0.1095	Non-targets	Zfp719	zinc finger protein 719
Z00054213-1	4.2869	4.3476	4.4647	0.5933	-0.3195	-0.414	-0.11925	Non-targets	Atic	5-aminoimidazole-4-carboxamide ribonucleotide formyltransferase/IMP cyclohydrolase
Z00024968-1	3.5562	3.3103	3.2915	-0.4853	-0.2396	-0.413	0.2553	Non-targets	Ahsg	alpha-2-HS-glycoprotein
Z00024843-1	4.4846	4.1153	4.1634	-0.2936	-0.151	-0.413	0.34525	Non-targets	Icam1	intercellular adhesion molecule 1
Z00034907-1	4.7601	4.5857	4.6688	-0.1397	-0.097	-0.413	0.13285	Non-targets	Cdc5l	cell division cycle 5-like (S. pombe)
Z00007753-1	3.8857	3.8207	3.8561	0.0554	-0.0961	-0.413	0.0473	Non-targets	Dse	dermatan sulfate epimerase
Z00019531-1	3.6739	3.4266	3.3241	-0.2784	-0.2851	-0.412	0.29855	Non-targets	Dok1	docking protein 1
Z00004779-1	3.6077	3.9419	3.8824	0.1628	-0.0246	-0.412	-0.30445	Non-targets	Hsd17b12	hydroxysteroid (17-beta) dehydrogenase 12
Z00005064-1	3.2831	3.4804	3.4807	-0.1299	0.136	-0.412	-0.19745	Non-targets	Cxxc5	CXXC finger 5
Z00008804-1	2.99	3.1143	3.0729	-0.096	-0.0455	-0.411	-0.1036	Non-targets	Nkrf	NF-kappaB repressing factor
Z00019376-1	4.3233	4.1797	4.1667	-0.226	-0.0969	-0.41	0.1501	Non-targets	Itpa	inosine triphosphatase (nucleoside triphosphate pyrophosphatase)
Z00035043-1	3.6964	3.5126	3.7785	0.0109	-0.0019	-0.409	0.05085	Non-targets	Aven	apoptosis, caspase activation inhibitor
Z00060137-1	3.9661	3.8905	3.978	0.0546	-0.2872	-0.408	0.03185	Non-targets	Sart3	squamous cell carcinoma antigen recognized by T-cells 3
Z00060822-1	3.5322	3.7219	3.6963	0.0038	-0.1796	-0.408	-0.1769	Non-targets	Nudt19	nudix (nucleoside diphosphate linked moiety X)-type motif 19
Z00034843-1	4.1347	4.1776	4.2654	-0.0327	-0.0312	-0.408	-0.0868	Non-targets	Rpa1	replication protein A1
Z00074693-1	3.5418	3.3004	3.3879	-0.6589	-0.2315	-0.408	0.19765	Non-targets	Rfx2	regulatory factor X, 2 (influences HLA class II expression)
Z00058213-1	2.7948	3.0954	3.0621	-0.0197	-0.0654	-0.408	-0.28395	Non-targets	Rnf25	ring finger protein 25
Z00075335-1	3.6385	3.3573	3.3459	-0.3959	-0.0091	-0.408	0.2869	Non-targets	Sorl1	sortilin-related receptor, LDLR class A repeats-containing
Z00034204-1	2.632	2.4452	2.8283	0.4336	-0.3705	-0.407	-0.00475	Non-targets	5730557B15Rik	RIKEN cDNA 5730557B15 gene
Z00036107-1	4.3637	4.1946	4.2843	-0.0281	-0.1906	-0.407	0.12425	Non-targets	Ubtf	upstream binding transcription factor, RNA polymerase I
Z00021436-1	4.3287	4.2249	4.2166	-0.3384	-0.1558	-0.407	0.10795	Non-targets	9430023L20Rik	RIKEN cDNA 9430023L20 gene
Z00078184-1	2.8428	2.7222	2.7259	-0.463	-0.3112	-0.407	0.11875	Non-targets	B430203I24Rik	RIKEN cDNA B430203I24 gene
Z00023373-1	2.3366	2.3635	2.4213	0.1116	-0.0325	-0.407	-0.0558	Non-targets	Dgkz	diacylglycerol kinase zeta
Z00038615-1	3.349	3.5362	3.3714	0.0434	-0.0244	-0.407	-0.1048	Non-targets	Armcx5	armadillo repeat containing, X-linked 5
Z00030815-1	3.2137	2.7172	2.8217	-1.5487	-0.3526	-0.406	0.44425	Non-targets	Slc28a1	solute carrier family 28 (sodium-coupled nucleoside transporter), member 1
Z00035390-1	4.1351	3.6869	3.7169	0.0789	-0.0701	-0.406	0.4332	Non-targets	Hebp1	heme binding protein 1
Z00070173-1	4.977	4.8077	4.9777	0.1533	-0.117	-0.405	0.0843	Non-targets	Gcsh	glycine cleavage system protein H (aminomethyl carrier)
Z00055429-1	1.05	0.9093	1.2565	0.0375	-0.3578	-0.404	-0.0329	Non-targets	Prss21	protease, serine, 21
Z00010186-1	4.0861	4.042	4.1746	0.1361	-0.005	-0.404	-0.0222	Non-targets	Mnd1	meiotic nuclear divisions 1 homolog (S. cerevisiae)
Z00071481-1	3.0233	3.2239	3.292	-0.2334	-0.4037	-0.403	-0.23465	Non-targets	LOC433219	similar to zinc finger protein 420
Z00070078-1	4.7024	4.3422	4.4221	-0.5369	-0.3753	-0.403	0.32025	Non-targets	1190003J15Rik	RIKEN cDNA 1190003J15 gene
Z00015886-1	2.963	2.583	2.4393	-0.2022	-0.1748	-0.403	0.45185	Non-targets	BB146404	expressed sequence BB146404
Z00035138-1	4.1932	4.0127	4.0466	-0.1406	-0.1738	-0.403	0.16355	Non-targets	2410018G20Rik	RIKEN cDNA 2410018G20 gene
Z00054848-1	3.6931	3.681	3.6178	-0.4482	-0.4024	-0.402	0.0437	Non-targets	Triml2	tripartite motif family-like 2
Z00013414-1	4.7457	4.7708	4.7601	-0.4184	-0.212	-0.402	-0.01975	Non-targets	Dhx16	DEAH (Asp-Glu-Ala-His) box polypeptide 16
Z00062877-1	3.4871	3.4501	3.2783	-0.5052	0.0131	-0.402	0.1229	Non-targets	Arrdc4	arrestin domain containing 4
Z00030467-1	4.5301	4.429	4.5051	-0.1783	0.1157	-0.401	0.06305	Non-targets	Mcm7	minichromosome maintenance deficient 7 (S. cerevisiae)
Z00025746-1	3.3925	2.7803	3.2916	-0.5915	-0.4008	-0.4	0.35655	Non-targets	Prss35	protease, serine, 35
Z00034448-1	3.5598	3.5417	3.611	-0.023	-0.1665	-0.4	-0.01655	Non-targets	Rpo1-2	RNA polymerase 1-2
Z00031027-1	4.091	4.1023	4.1107	-0.2178	-0.1033	-0.4	-0.0155	Non-targets	Rps23	ribosomal protein S23
Z00030435-1	2.7107	3.1091	3.0462	0.545	-0.0255	-0.4	-0.36695	Non-targets	Hnrpul2	heterogeneous nuclear ribonucleoprotein U-like 2
Z00035908-1	3.2975	3.4252	3.3168	-0.3236	-0.2948	-0.399	-0.0735	Non-targets	1190002N15Rik	RIKEN cDNA 1190002N15 gene
Z00016171-1	3.6345	3.6895	3.722	0.0805	-0.1267	-0.399	-0.07125	Non-targets	Pfas	phosphoribosylformylglycinamidine synthase (FGAR amidotransferase)
Z00024852-1	3.3713	3.2367	3.1456	-0.4725	-0.1037	-0.399	0.18015	Non-targets	Ccdc19	coiled-coil domain containing 19
Z00020625-1	3.7854	3.7548	3.8019	-0.1436	-0.029	-0.399	0.00705	Non-targets	2410012H22Rik	RIKEN cDNA 2410012H22 gene
Z00074873-1	3.7259	3.7201	3.8837	0.3037	0.0504	-0.399	-0.076	Non-targets	A030007L17Rik	RIKEN cDNA A030007L17 gene
Z00023263-1	2.6443	2.3592	2.5447	-0.7821	-0.2472	-0.398	0.19235	Non-targets	Gpr83	G protein-coupled receptor 83
Z00030791-1	4.4768	4.3716	4.4653	0.0669	0.0178	-0.398	0.05835	Non-targets	Hist1h2ac	histone cluster 1, H2ac
Z00000414-1	3.1972	3.2688	3.3142	0.1757	0.1094	-0.398	-0.0943	Non-targets	Cdc6	cell division cycle 6 homolog (S. cerevisiae)
Z00035154-1	3.1777	3.0615	3.5183	0.1534	-0.004	-0.398	-0.1122	Non-targets	Crip1	cysteine-rich protein 1 (intestinal)
Z00035346-1	3.2549	3.3594	3.2178	-0.1084	-0.0472	-0.396	-0.0337	Non-targets	Traf3ip1	TNF receptor-associated factor 3 interacting protein 1
Z00006329-1	3.8618	3.9556	4.0814	0.1965	-0.012	-0.396	-0.1567	Non-targets	Nap1l1	nucleosome assembly protein 1-like 1
Z00033322-1	2.7774	1.7796	2.3978	-1.6399	-0.3427	-0.395	0.6887	Non-targets	Acsm4	acyl-CoA synthetase medium-chain family member 4
Z00024194-1	3.3721	3.2137	3.1512	-0.7801	-0.2156	-0.395	0.18965	Non-targets	Tekt1	tektin 1
Z00027452-1	4.679	4.6681	4.7382	0.3217	-0.1122	-0.395	-0.02415	Non-targets	EG382421	predicted gene, EG382421
Z00057742-1	3.4986	3.5004	3.603	-0.2708	0.0205	-0.395	-0.0531	Non-targets	Btbd11	BTB (POZ) domain containing 11
Z00009372-1	3.2229	3.2143	3.3221	-0.029	-0.1316	-0.394	-0.0453	Non-targets	Ears2	glutamyl-tRNA synthetase 2 (mitochondrial)(putative)
Z00034609-1	3.9953	3.8115	3.8387	-0.1431	0.0241	-0.394	0.1702	Non-targets	Timeless	timeless homolog (Drosophila)
Z00024823-1	4.6619	4.5394	4.6785	0.0984	0.0353	-0.394	0.05295	Non-targets	Hist1h2aa	histone cluster 1, H2aa
Z00022709-1	2.4489	3.0013	2.4324	0.3999	0.069	-0.394	-0.26795	Non-targets	Cdkn2a	cyclin-dependent kinase inhibitor 2A
Z00072216-1	2.5206	2.5239	2.2475	-0.3232	-0.3939	-0.393	0.1349	Non-targets	LOC380994	similar to Sycp3 like Y-linked
Z00032945-1	2.7406	2.4096	2.2213	-0.3456	-0.3274	-0.393	0.42515	Non-targets	Defcr-rs1	defensin related sequence cryptdin peptide (paneth cells)
Z00035903-1	3.4409	3.4262	3.5073	-0.0851	-0.0225	-0.393	-0.02585	Non-targets	Snrpe	small nuclear ribonucleoprotein E
Z00036193-1	4.0923	4.0689	3.9116	-0.2575	-0.0179	-0.393	0.10205	Non-targets	Chchd7	coiled-coil-helix-coiled-coil-helix domain containing 7
Z00050391-1	3.4684	3.0512	2.6433	-0.2035	-0.2129	-0.393	0.62115	Non-targets	Sly	Sycp3 like Y-linked
Z00025376-1	3.3501	3.1664	3.0589	-0.4685	-0.3882	-0.392	0.23745	Non-targets	Slc12a8	solute carrier family 12 (potassium/chloride transporters), member 8
Z00030689-1	1.9374	2.5768	2.2647	-0.2397	-0.3862	-0.392	-0.48335	Non-targets	LOC545174	similar to novel protein
Z00013945-1	1.7838	1.6165	1.5322	0.0073	-0.1452	-0.392	0.20945	Non-targets	Jmjd1c	jumonji domain containing 1C
Z00062199-1	1.8182	2.0355	1.8951	-0.219	-0.3915	-0.391	-0.1471	Non-targets	1700026J14Rik	RIKEN cDNA 1700026J14 gene
Z00005253-1	2.8145	2.8597	2.9909	0.0898	-0.2792	-0.391	-0.1108	Non-targets	Smarcc1	SWI/SNF related, matrix associated, actin dependent regulator of chromatin, subfamily c, member 1
Z00035764-1	4.0033	3.7991	3.7442	-0.0639	-0.1029	-0.391	0.23165	Non-targets	Rad51ap1	RAD51 associated protein 1
Z00060298-1	4.7906	4.3556	4.4169	-0.1288	-0.1316	-0.391	0.40435	Non-targets	Apex1	apurinic/apyrimidinic endonuclease 1
Z00004929-1	3.7871	3.8011	3.8124	0.1556	-0.1218	-0.391	-0.01965	Non-targets	Maoa	monoamine oxidase A
Z00031953-1	2.8517	2.8547	3.1193	0.4555	-0.0112	-0.391	-0.1353	Non-targets	Mrpl23	mitochondrial ribosomal protein L23
Z00011138-1	3.9566	3.853	4.0072	-0.0387	0.0596	-0.39	0.0265	Non-targets	Lsm5	LSM5 homolog, U6 small nuclear RNA associated (S. cerevisiae)
Z00006145-1	4.6484	4.635	4.6837	0.2493	-0.185	-0.39	-0.01095	Non-targets	Nip7	nuclear import 7 homolog (S. cerevisiae)
Z00048193-1	4.0433	3.6166	3.83	-0.9312	-0.3896	-0.389	0.32	Non-targets	Cpsf4l	cleavage and polyadenylation specific factor 4-like
Z00016072-1	2.9931	2.8146	2.9532	-0.4107	-0.2659	-0.389	0.1092	Non-targets	Kcnk5	potassium channel, subfamily K, member 5
Z00062786-1	2.7563	2.6562	2.52	-0.4599	-0.0273	-0.389	0.1682	Non-targets	Nanos1	nanos homolog 1 (Drosophila)
Z00017764-1	4.3118	4.327	4.4485	0.1926	-0.0232	-0.389	-0.07595	Non-targets	1810009A15Rik	RIKEN cDNA 1810009A15 gene
Z00055849-1	3.9328	3.9454	4.0047	0.0653	-0.0108	-0.389	-0.04225	Non-targets	Aurka	aurora kinase A
Z00010127-1	3.1213	3.2748	3.2222	-0.0254	-0.1357	-0.388	-0.1272	Non-targets	Rbak	RB-associated KRAB repressor
Z00016603-1	3.682	3.8483	3.807	-0.109	-0.1274	-0.388	-0.14565	Non-targets	Ect2	ect2 oncogene
Z00007655-1	3.792	3.9224	3.6646	-0.0909	-0.1357	-0.387	-0.0015	Non-targets	Ttc32	tetratricopeptide repeat domain 32
Z00010212-1	3.544	3.5628	3.5029	-0.1548	-0.1314	-0.387	0.01115	Non-targets	6330503K22Rik	RIKEN cDNA 6330503K22 gene
Z00027449-1	3.3861	3.3757	3.2684	-0.2693	-0.1003	-0.387	0.06405	Non-targets	1700025K23Rik	RIKEN cDNA 1700025K23 gene
Z00055163-1	3.2004	3.045	3.1734	-0.1965	-0.0459	-0.387	0.0912	Non-targets	Aspscr1	alveolar soft part sarcoma chromosome region, candidate 1 (human)
Z00035588-1	3.4535	3.5993	3.609	-0.1949	-0.0913	-0.386	-0.15065	Non-targets	BC053440	cDNA sequence BC053440
Z00009285-1	3.3728	3.3018	3.3017	-0.004	-0.162	-0.385	0.07105	Non-targets	Dctd	dCMP deaminase
Z00036242-1	3.7712	3.803	3.7844	-0.2365	-0.0983	-0.385	-0.0225	Non-targets	Sfrs1	splicing factor, arginine/serine-rich 1 (ASF/SF2)
Z00017558-1	2.4742	1.8628	2.5069	0.1547	-0.3632	-0.384	0.28935	Non-targets	Prkch	protein kinase C, eta
Z00034259-1	2.8408	2.7696	2.8754	-0.1683	-0.2715	-0.384	0.0183	Non-targets	Ccdc85a	coiled-coil domain containing 85A
Z00030166-1	2.8394	2.759	2.9593	-0.4629	-0.2599	-0.384	-0.01975	Non-targets	2310040G24Rik	RIKEN cDNA 2310040G24 gene
Z00014703-1	3.2246	3.0454	3.0833	-0.6554	-0.1809	-0.384	0.16025	Non-targets	Rhov	ras homolog gene family, member V
Z00035112-1	4.9761	4.8145	4.8629	-0.2251	-0.0387	-0.384	0.1374	Non-targets	Spns1	spinster homolog 1 (Drosophila)
Z00015191-1	2.796	2.9667	2.756	-0.0767	-0.3079	-0.384	-0.06535	Non-targets	Dapp1	dual adaptor for phosphotyrosine and 3-phosphoinositides 1
Z00019026-1	5.0182	4.9499	4.865	-0.2981	-0.2812	-0.382	0.11075	Non-targets	Glud1	glutamate dehydrogenase 1
Z00022878-1	4.2474	4.0511	4.172	-0.0223	-0.1244	-0.382	0.13585	Non-targets	Phb	prohibitin
Z00034296-1	3.0216	3.4841	3.8013	-0.3704	-0.3787	-0.381	-0.6211	Non-targets	Dok2	docking protein 2
Z00007625-1	2.8135	3.0201	3.0263	-0.1067	-0.0768	-0.381	-0.2097	Non-targets	Irf1	interferon regulatory factor 1
Z00028177-1	2.7181	2.5388	3.1502	-1.0034	-0.3645	-0.38	-0.1264	Non-targets	Notum	notum pectinacetylesterase homolog (Drosophila)
Z00024316-1	4.1921	3.9975	4.1097	-0.0267	-0.1717	-0.38	0.1385	Non-targets	Setdb1	SET domain, bifurcated 1
Z00004825-1	3.9732	4.1276	4.0763	0.1114	-0.1446	-0.38	-0.12875	Non-targets	Isy1	ISY1 splicing factor homolog (S. cerevisiae)
Z00035020-1	3.8026	3.7931	3.8682	-0.1545	-0.1419	-0.379	-0.02805	Non-targets	Tsfm	Ts translation elongation factor, mitochondrial
Z00014100-1	4.1398	4.1214	4.1372	-0.0949	-0.0646	-0.379	0.0105	Non-targets	Aspm	asp (abnormal spindle)-like, microcephaly associated (Drosophila)
Z00006362-1	4.4191	4.4406	4.4784	-0.2128	-0.0438	-0.379	-0.0404	Non-targets	Top3b	topoisomerase (DNA) III beta
Z00035450-1	4.3743	4.4336	4.445	-0.248	-0.0193	-0.379	-0.065	Non-targets	Dppa4	developmental pluripotency associated 4
Z00013030-1	3.3111	3.2327	3.1809	-0.4352	0.0112	-0.379	0.1043	Non-targets	Cabc1	chaperone, ABC1 activity of bc1 complex like (S. pombe)
Z00024173-1	3.5563	3.652	3.6632	-0.1422	0.0249	-0.379	-0.1013	Non-targets	Chek1	checkpoint kinase 1 homolog (S. pombe)
Z00074552-1	4.5066	3.7561	3.9448	-0.6938	-0.3496	-0.379	0.65615	Non-targets	Igf2bp2	insulin-like growth factor 2 mRNA binding protein 2
Z00046453-1	2.5192	2.8992	2.9212	-0.0889	-0.0504	-0.379	-0.391	Non-targets	Ssbp1	single-stranded DNA binding protein 1
Z00023705-1	3.5342	3.3276	3.3657	0.0643	0.0376	-0.379	0.18755	Non-targets	Crym	crystallin, mu
Z00016525-1	3.4236	3.2494	3.247	-0.6962	-0.3781	-0.378	0.1754	Non-targets	Eps8	epidermal growth factor receptor pathway substrate 8
Z00016230-1	4.396	4.3657	4.2524	-0.1624	-0.2578	-0.378	0.08695	Non-targets	Ctgf	connective tissue growth factor
Z00024988-1	2.5381	2.6369	2.7237	0.1676	-0.1123	-0.378	-0.1422	Non-targets	Nola3	nucleolar protein family A, member 3
Z00006207-1	4.3305	4.4341	4.4505	0.0444	0.0957	-0.378	-0.1118	Non-targets	Vbp1	von Hippel-Lindau binding protein 1
Z00026168-1	3.4194	3.6195	3.7587	-0.0214	-0.0788	-0.377	-0.2697	Non-targets	LOC670485	similar to Histone H1.5 (H1 VAR.5) (H1b)
Z00018721-1	4.6908	4.7378	4.5974	-0.423	-0.0024	-0.377	0.0232	Non-targets	Rpl22	ribosomal protein L22
Z00057693-1	4.0223	3.0734	3.5851	0.1242	0.0658	-0.377	0.69305	Non-targets	Stard8	START domain containing 8
Z00003101-1	4.3636	4.2454	4.223	-0.1149	-0.1828	-0.376	0.1294	Non-targets	Ftsj1	FtsJ homolog 1 (E. coli)
Z00070128-1	4.2824	4.4844	4.4042	0.5209	0.2926	-0.376	-0.1619	Non-targets	3930401K13Rik	RIKEN cDNA 3930401K13 gene
Z00049474-1	3.4849	3.2956	3.3584	0.1634	-0.3754	-0.375	0.1579	Non-targets	9630033F20Rik	RIKEN cDNA 9630033F20 gene
Z00010610-1	3.6459	3.6557	3.7029	-0.2117	-0.1933	-0.375	-0.0334	Non-targets	Dnajc21	DnaJ (Hsp40) homolog, subfamily C, member 21
Z00015986-1	3.6869	3.6251	3.7015	-0.2726	-0.0816	-0.375	0.0236	Non-targets	Ephb3	Eph receptor B3
Z00034898-1	3.7292	3.7248	3.6565	0.2614	0.0382	-0.375	0.03855	Non-targets	Tcf19	transcription factor 19
Z00072175-1	2.3789	2.3546	2.1702	0.2283	0.0446	-0.375	0.1165	Non-targets	BC066028	cDNA sequence BC066028
Z00055432-1	3.8846	3.9116	3.8632	-0.1855	-0.0856	-0.375	-0.0028	Non-targets	Dci	dodecenoyl-Coenzyme A delta isomerase (3,2 trans-enoyl-Coenyme A isomerase)
Z00016545-1	3.9687	4.0804	3.8761	0.0974	-0.0048	-0.375	-0.00955	Non-targets	Nqo1	NAD(P)H dehydrogenase, quinone 1
Z00003785-1	3.1979	3.1964	3.27	-0.1408	-0.3744	-0.374	-0.0353	Non-targets	Rab4a	RAB4A, member RAS oncogene family
Z00017944-1	3.1494	3.4523	3.4928	-0.2341	-0.2851	-0.374	-0.32315	Non-targets	D17H6S56E-5	DNA segment, Chr 17, human D6S56E 5
Z00010296-1	1.3482	0.9238	2.5771	0.6587	-0.1659	-0.374	-0.40225	Non-targets	LOC434660
Z00074413-1	3.6947	3.886	3.7804	-0.3132	-0.0797	-0.374	-0.1385	Non-targets	Wasf1	WASP family 1
Z00062078-1	3.1252	2.5013	2.8102	-0.1711	-0.3732	-0.373	0.46945	Non-targets	5133401H06Rik	RIKEN cDNA 5133401H06 gene
Z00036279-1	3.8808	3.7877	3.9471	-0.55	-0.3113	-0.373	0.0134	Non-targets	Aplp1	amyloid beta (A4) precursor-like protein 1
Z00035047-1	3.7577	3.7258	3.8759	-0.1783	-0.2412	-0.373	-0.04315	Non-targets	Crkrs	Cdc2-related kinase, arginine/serine-rich
Z00034730-1	4.0265	3.9983	3.9758	-0.4791	-0.2156	-0.373	0.03945	Non-targets	Slc2a8	solute carrier family 2, (facilitated glucose transporter), member 8
Z00003805-1	3.8904	4.0064	3.9866	-0.1062	-0.1078	-0.373	-0.1061	Non-targets	Pask	PAS domain containing serine/threonine kinase
Z00009375-1	4.5532	4.4583	4.5428	-0.1237	-0.0546	-0.373	0.05265	Non-targets	Actl6a	actin-like 6A
Z00063586-1	4.4267	4.4326	4.3606	0.0143	-0.0041	-0.373	0.0301	Non-targets	Safb2	scaffold attachment factor B2
Z00055232-1	3.6856	3.7228	3.6864	-0.0102	-0.3069	-0.372	-0.019	Non-targets	Secisbp2	SECIS binding protein 2
Z00000497-1	3.5184	3.5266	3.6055	-0.2029	-0.1529	-0.372	-0.04765	Non-targets	Smyd4	SET and MYND domain containing 4
Z00074253-1	3.9995	3.9456	3.7879	-0.4033	-0.2532	-0.372	0.13275	Non-targets	Sirt1	sirtuin 1 (silent mating type information regulation 2, homolog) 1 (S. cerevisiae)
Z00075131-1	2.5913	2.6933	2.5874	-0.5702	-0.2132	-0.372	-0.04905	Non-targets	Kcnn2	potassium intermediate/small conductance calcium-activated channel, subfamily N, member 2
Z00001287-1	3.7652	3.8465	3.9192	-0.1576	0.0015	-0.372	-0.11765	Non-targets	Rybp	RING1 and YY1 binding protein
Z00000318-1	4.4962	4.6654	4.6017	0.058	0.0357	-0.372	-0.13735	Non-targets	Pdap1	PDGFA associated protein 1
Z00072167-1	2.7964	2.3497	2.7256	-0.3647	-0.372	-0.371	0.25875	Non-targets	2210418O10Rik	RIKEN cDNA 2210418O10 gene
Z00035686-1	4.217	4.4319	4.4686	-0.3811	-0.3718	-0.371	-0.23325	Non-targets	2810474O19Rik	RIKEN cDNA 2810474O19 gene
Z00031561-1	4.8641	4.4198	4.4255	-0.0757	-0.1405	-0.371	0.44145	Non-targets	Prmt5	protein arginine N-methyltransferase 5
Z00032371-1	2.9262	2.8762	3.0252	-0.0388	-0.0565	-0.371	-0.0245	Non-targets	Hist2h2ac	histone cluster 2, H2ac
Z00015859-1	3.8296	4.0082	4.06	0.1079	-0.0545	-0.371	-0.2045	Non-targets	Nudt1	nudix (nucleoside diphosphate linked moiety X)-type motif 1
Z00024761-1	3.3573	3.381	3.418	-0.7061	-0.332	-0.37	-0.0422	Non-targets	Ppm1j	protein phosphatase 1J
Z00010476-1	4.377	4.3123	4.2123	0.0639	-0.0792	-0.37	0.1147	Non-targets	Prkab1	protein kinase, AMP-activated, beta 1 non-catalytic subunit
Z00070223-1	2.8453	2.7683	2.853	-0.083	-0.0611	-0.37	0.03465	Non-targets	Atp1a3	ATPase, Na+/K+ transporting, alpha 3 polypeptide
Z00038416-1	3.2472	3.367	3.2638	-0.1054	-0.0491	-0.37	-0.0682	Non-targets	Adad2	adenosine deaminase domain containing 2
Z00036039-1	1.8808	1.794	2.2842	0.0771	-0.2809	-0.369	-0.1583	Non-targets	Lmo7	LIM domain only 7
Z00010951-1	3.338	3.2411	3.3357	-0.0813	-0.1326	-0.369	0.0496	Non-targets	Sip1	survivor of motor neuron protein interacting protein 1
Z00008618-1	2.3398	1.4524	2.285	-0.2631	-0.303	-0.368	0.4711	Non-targets	Nlrp9b	NLR family, pyrin domain containing 9B
Z00014650-1	2.3887	2.5224	2.8447	-0.8027	-0.3013	-0.368	-0.29485	Non-targets	OTTMUSG00000001246	predicted gene, OTTMUSG00000001246
Z00034964-1	2.5416	2.3913	2.5967	0.1761	-0.2269	-0.368	0.0476	Non-targets	Ipo11	importin 11
Z00022847-1	3.3531	2.8707	3.0922	-0.1371	-0.2106	-0.368	0.37165	Non-targets	Folr2	folate receptor 2 (fetal)
Z00004722-1	3.8489	3.9013	3.9004	0.0542	-0.2052	-0.368	-0.05195	Non-targets	Prmt3	protein arginine N-methyltransferase 3
Z00021381-1	3.2717	3.1004	3.2232	-0.2757	-0.0964	-0.368	0.1099	Non-targets	Gyk	glycerol kinase
Z00034677-1	4.1412	4.1104	4.2008	-0.166	-0.0119	-0.368	-0.0144	Non-targets	Hmga1	high mobility group AT-hook 1
Z00030463-1	3.9554	4.0005	4.3192	-0.0366	0.0541	-0.368	-0.20445	Non-targets	Hist1h4d	histone cluster 1, H4d
Z00074263-1	4.2511	3.8982	3.8619	-0.1494	-0.2997	-0.368	0.37105	Non-targets	Supt16h	suppressor of Ty 16 homolog (S. cerevisiae)
Z00012386-1	2.6606	2.3734	2.6055	-0.3266	-0.2873	-0.367	0.17115	Non-targets	G730013B05Rik	RIKEN cDNA G730013B05 gene
Z00022549-1	3.0631	2.9883	3.0608	-0.5812	-0.2763	-0.367	0.03855	Non-targets	Ube1y1	ubiquitin-activating enzyme E1, Chr Y 1
Z00006141-1	4.376	4.3575	4.493	0.1577	-0.1149	-0.367	-0.04925	Non-targets	Pin1	protein (peptidyl-prolyl cis/trans isomerase) NIMA-interacting 1
Z00018504-1	3.6769	3.6804	3.699	-0.1646	-0.0511	-0.367	-0.0128	Non-targets	Bub1	budding uninhibited by benzimidazoles 1 homolog (S. cerevisiae)
Z00031478-1	4.3745	4.0553	4.1789	0.1348	0.1856	-0.367	0.2574	Non-targets	Pmvk	phosphomevalonate kinase
Z00076380-1	0.9293	1.0016	0.977	0.0164	-0.3673	-0.367	-0.06	Non-targets	3110052M02Rik	RIKEN cDNA 3110052M02 gene
Z00048598-1	3.4235	3.1464	3.5705	-1.107	-0.3661	-0.366	0.06505	Non-targets	Glod5	glyoxalase domain containing 5
Z00030367-1	5.5614	5.5207	5.6099	0.17	-0.0117	-0.366	-0.0039	Non-targets	Hist1h2ao	histone cluster 1, H2ao
Z00022465-1	3.1139	3.1383	3.1022	0.0974	-0.3236	-0.365	-0.00635	Non-targets	Hltf	helicase-like transcription factor
Z00046838-1	2.5089	2.6372	2.5671	0.2221	-0.2702	-0.365	-0.09325	Non-targets	2900092E17Rik	RIKEN cDNA 2900092E17 gene
Z00070260-1	4.0325	4.294	4.1116	-0.3208	-0.2389	-0.365	-0.1703	Non-targets	Caprin2	caprin family member 2
Z00074682-1	2.9436	3.3258	3.2829	0.2037	-0.2285	-0.365	-0.36075	Non-targets	Alox5ap	arachidonate 5-lipoxygenase activating protein
Z00055286-1	3.0988	2.7683	2.7847	-0.3454	-0.0738	-0.365	0.3223	Non-targets	Mett11d1	methyltransferase 11 domain containing 1
Z00048353-1	3.0392	3.2812	3.1121	-1.3046	-0.3641	-0.364	-0.15745	Non-targets	Chrna9	cholinergic receptor, nicotinic, alpha polypeptide 9
Z00016569-1	4.0492	3.8586	3.8314	-0.0216	-0.0656	-0.364	0.2042	Non-targets	4921511H13Rik	RIKEN cDNA 4921511H13 gene
Z00005088-1	3.8981	4.1302	3.858	-0.2092	-0.3632	-0.363	-0.096	Non-targets	Zfhx3	zinc finger homeobox 3
Z00006436-1	3.7043	3.6481	3.636	0.0037	-0.1681	-0.363	0.06225	Non-targets	Eme1	essential meiotic endonuclease 1 homolog 1 (S. pombe)
Z00031103-1	2.3646	2.7105	2.4548	-0.4127	-0.1319	-0.363	-0.21805	Non-targets	Serpini1	serine (or cysteine) peptidase inhibitor, clade I, member 1
Z00004840-1	4.2791	4.2736	4.3243	0.0934	-0.0986	-0.363	-0.01985	Non-targets	Nudt21	nudix (nucleoside diphosphate linked moiety X)-type motif 21
Z00035315-1	3.0157	2.8277	2.8973	-0.0853	-0.0426	-0.363	0.1532	Non-targets	1700020C11Rik	RIKEN cDNA 1700020C11 gene
Z00049945-1	3.524	2.9752	3.1945	-0.2452	-0.3625	-0.362	0.43915	Non-targets	Plekhf1	pleckstrin homology domain containing, family F (with FYVE domain) member 1
Z00026217-1	3.9731	3.8167	3.9024	-0.161	-0.3334	-0.362	0.11355	Non-targets	1110001A16Rik	RIKEN cDNA 1110001A16 gene
Z00004859-1	4.0996	3.9414	4.0737	-0.4188	-0.1059	-0.362	0.09205	Non-targets	Trap1	TNF receptor-associated protein 1
Z00018760-1	3.8174	3.7358	3.8089	0.0422	-0.0769	-0.362	0.04505	Non-targets	Def8	differentially expressed in FDCP 8
Z00057176-1	4.4243	3.9907	4.1716	-1.0833	-0.3617	-0.361	0.34315	Non-targets	Eras	ES cell-expressed Ras
Z00007856-1	3.6604	3.6663	3.6547	0.1413	-0.3613	-0.361	-0.0001	Non-targets	Usp42	ubiquitin specific peptidase 42
Z00071604-1	3.1906	3.1096	3.1437	-0.1636	-0.3612	-0.361	0.06395	Non-targets	EG434179	predicted gene, EG434179
Z00035404-1	4.1178	3.9031	4.0163	-0.3783	-0.2167	-0.361	0.1581	Non-targets	Rmnd5b	required for meiotic nuclear division 5 homolog B (S. cerevisiae)
Z00060647-1	3.5247	3.7469	3.8008	0.152	-0.1687	-0.361	-0.24915	Non-targets	Amd1	S-adenosylmethionine decarboxylase 1
Z00070414-1	3.9564	4.0352	4.1323	0.0554	-0.1636	-0.361	-0.12735	Non-targets	Mrpl36	mitochondrial ribosomal protein L36
Z00023249-1	4.6897	4.6627	4.6529	0.2539	-0.1145	-0.361	0.0319	Non-targets	Mrpl18	mitochondrial ribosomal protein L18
Z00021540-1	3.1582	3.1633	3.1198	-0.1938	-0.0465	-0.361	0.01665	Non-targets	Zscan18	zinc finger and SCAN domain containing 18
Z00034906-1	3.0278	2.742	3.1484	-0.2201	-0.0224	-0.361	0.0826	Non-targets	Hist1h4m	histone cluster 1, H4m
Z00023624-1	1.2237	1.0754	0.8943	0.0714	-0.2725	-0.36	0.23885	Non-targets	Mmp3	matrix metallopeptidase 3
Z00000394-1	3.9773	3.9544	4.0044	-0.0928	-0.1358	-0.36	-0.0021	Non-targets	Incenp	inner centromere protein
Z00002787-1	3.4414	3.4425	3.4847	-0.4604	-0.1164	-0.36	-0.0222	Non-targets	Sntb2	syntrophin, basic 2
Z00026701-1	4.2494	4.1556	4.2433	-0.0067	-0.1135	-0.36	0.04995	Non-targets	Zfp1	zinc finger protein 1
Z00000281-1	4.5852	4.4	4.4825	-0.0682	-0.1118	-0.36	0.14395	Non-targets	Mrpl21	mitochondrial ribosomal protein L21
Z00030599-1	4.7588	4.6817	4.7793	0.0982	-0.1767	-0.36	0.0283	Non-targets	Grwd1	glutamate-rich WD repeat containing 1
Z00006579-1	3.1831	3.1946	3.1171	-0.5399	0.0323	-0.359	0.02725	Non-targets	Robo1	roundabout homolog 1 (Drosophila)
Z00015978-1	4.6177	3.6766	4.1089	0.1109	-0.2515	-0.359	0.72495	Non-targets	Prrc1	proline-rich coiled-coil 1
Z00034553-1	3.5816	3.7313	3.6627	0.1836	-0.0491	-0.359	-0.1154	Non-targets	Otud6b	OTU domain containing 6B
Z00025611-1	3.3293	3.1899	3.1511	-0.4338	0.1257	-0.358	0.1588	Non-targets	Aldh1l1	aldehyde dehydrogenase 1 family, member L1
Z00024745-1	2.6029	2.0528	2.0624	-0.4664	-0.2353	-0.357	0.5453	Non-targets	Rundc3a	RUN domain containing 3A
Z00003156-1	3.6837	3.8013	3.7938	0.073	-0.1828	-0.357	-0.11385	Non-targets	Exo1	exonuclease 1
Z00006275-1	3.549	3.5068	3.4511	-0.5255	-0.1618	-0.357	0.07005	Non-targets	Shmt2	serine hydroxymethyltransferase 2 (mitochondrial)
Z00023686-1	2.5803	2.7405	2.7706	-0.119	-0.1225	-0.357	-0.17525	Non-targets	Irgm	immunity-related GTPase family, M
Z00052253-1	3.1126	3.2981	3.1356	-0.4868	-0.1629	-0.357	-0.10425	Non-targets	Actn3	actinin alpha 3
Z00043435-1	3.9072	1.6755	2.3715	-0.8847	-0.3565	-0.356	1.8837	Non-targets	Phf11	PHD finger protein 11
Z00007224-1	3.8204	3.9415	3.8686	-0.4547	-0.0788	-0.356	-0.08465	Non-targets	Xpot	exportin, tRNA (nuclear export receptor for tRNAs)
Z00058175-1	2.3503	1.7107	2.3871	0.3179	0.1219	-0.356	0.3014	Non-targets	Lonrf1	LON peptidase N-terminal domain and ring finger 1
Z00045561-1	3.7334	3.7543	3.9355	-0.8687	-0.3555	-0.355	-0.1115	Non-targets	Tdrd12	tudor domain containing 12
Z00023999-1	2.8306	2.8884	2.9247	0.1132	-0.2736	-0.355	-0.07595	Non-targets	Elavl3	ELAV (embryonic lethal, abnormal vision, Drosophila)-like 3 (Hu antigen C)
Z00002941-1	4.1546	3.8812	4.0473	-0.1727	-0.1824	-0.355	0.19035	Non-targets	Mrps5	mitochondrial ribosomal protein S5
Z00032582-1	0.9668	0.7367	1.1763	-0.0673	-0.0375	-0.355	0.0103	Non-targets	Zfp353	zinc finger protein 353
Z00006640-1	3.5072	3.3461	3.5241	-0.1328	-0.2722	-0.354	0.0721	Non-targets	Acadm	acyl-Coenzyme A dehydrogenase, medium chain
Z00036427-1	3.653	3.6137	3.808	0.0976	0.048	-0.354	-0.05785	Non-targets	Hist3h2a	histone cluster 3, H2a
Z00049087-1	4.3462	4.2145	4.197	-0.2244	-0.3536	-0.353	0.14045	Non-targets	Rbmxl2	RNA binding motif protein, X-linked-like 2
Z00031175-1	2.9905	2.6678	2.6857	-1.5436	-0.3505	-0.353	0.31375	Non-targets	Mup1	major urinary protein 1
Z00024198-1	4.6947	4.2675	4.5333	-0.1473	-0.1843	-0.353	0.2943	Non-targets	Folr1	folate receptor 1 (adult)
Z00007809-1	4.7772	4.5983	4.8276	0.1174	-0.167	-0.353	0.06425	Non-targets	Ppp1r14b	protein phosphatase 1, regulatory (inhibitor) subunit 14B
Z00023225-1	3.5759	3.6204	3.5975	-0.0393	-0.1375	-0.353	-0.03305	Non-targets	Camkk1	calcium/calmodulin-dependent protein kinase kinase 1, alpha
Z00020159-1	3.5552	3.3714	3.346	-0.2549	-0.1362	-0.353	0.1965	Non-targets	Ints7	integrator complex subunit 7
Z00036204-1	4.7471	4.5424	4.8209	0.0525	-0.038	-0.353	0.06545	Non-targets	H2afx	H2A histone family, member X
Z00027724-1	3.354	3.4136	3.4139	0.246	-0.2112	-0.352	-0.05975	Non-targets	Gng2	guanine nucleotide binding protein (G protein), gamma 2
Z00025418-1	4.1099	4.1042	4.087	-0.1454	0.1148	-0.352	0.0143	Non-targets	Blmh	bleomycin hydrolase
Z00054363-1	3.7552	3.6383	3.6643	-0.1959	-0.0993	-0.352	0.1039	Non-targets	2310003L22Rik	RIKEN cDNA 2310003L22 gene
Z00017965-1	2.29	2.1834	2.0771	-0.0964	-0.2653	-0.351	0.15975	Non-targets	C920016K16Rik	RIKEN cDNA C920016K16 gene
Z00008135-1	3.6404	3.7187	3.6533	-0.2463	-0.2432	-0.351	-0.0456	Non-targets	Slc25a19	solute carrier family 25 (mitochondrial thiamine pyrophosphate carrier), member 19
Z00025767-1	2.8555	2.9683	2.9509	0.1331	-0.131	-0.351	-0.1041	Non-targets	Zfp764	zinc finger protein 764
Z00056228-1	4.4339	4.5314	4.6485	0.2655	-0.0691	-0.351	-0.15605	Non-targets	Erf	Ets2 repressor factor
Z00048200-1	3.4285	3.1788	3.3826	0.3675	0.0244	-0.351	0.1478	Non-targets	Map3k10	mitogen-activated protein kinase kinase kinase 10
Z00036232-1	4.6152	4.9504	4.8445	0.387	0.1922	-0.351	-0.28225	Non-targets	Yap1	yes-associated protein 1
Z00060407-1	4.8355	4.7412	4.8491	0.1009	-0.2225	-0.351	0.04035	Non-targets	Lage3	L antigen family, member 3
Z00043413-1	2.9684	3.3026	3.188	-0.4851	-0.3503	-0.35	-0.2769	Non-targets	2410075B13Rik	RIKEN cDNA 2410075B13 gene
Z00025270-1	3.528	2.885	3.1314	-0.5507	-0.2237	-0.35	0.5198	Non-targets	Apom	apolipoprotein M
Z00042367-1	3.6708	3.7623	3.7788	-0.0479	-0.1774	-0.35	-0.09975	Non-targets	Ddx18	DEAD (Asp-Glu-Ala-Asp) box polypeptide 18
Z00006535-1	3.7838	4.0438	4.0518	-0.0281	-0.1145	-0.35	-0.264	Non-targets	Mpi	mannose phosphate isomerase
Z00035134-1	1.7571	1.5475	1.4048	0.1151	-0.1345	-0.35	0.28095	Non-targets	A930015D03Rik	RIKEN cDNA A930015D03 gene
Z00056709-1	4.1789	3.9167	4.0761	0.0566	-0.0925	-0.35	0.1825	Non-targets	Bzw2	basic leucine zipper and W2 domains 2
Z00022963-1	3.0259	2.7285	2.8041	-1.081	-0.0941	-0.349	0.2596	Non-targets	Ndrg2	N-myc downstream regulated gene 2
Z00052749-1	2.8538	3.442	3.208	-0.0712	0.0262	-0.349	-0.4712	Non-targets	Dus4l	dihydrouridine synthase 4-like (S. cerevisiae)
Z00070826-1	3.7273	3.4915	3.5761	-0.2491	-0.2083	-0.348	0.1935	Non-targets	RP23-275N21.2	novel KRAB box and zinc finger, C2H2 type domain containing protein
Z00001094-1	4.0431	3.8733	3.8978	-0.008	-0.1407	-0.348	0.15755	Non-targets	Abcb6	ATP-binding cassette, sub-family B (MDR/TAP), member 6
Z00034549-1	4.1439	4.1211	4.1148	0.0733	-0.0859	-0.348	0.02595	Non-targets	Fen1	flap structure specific endonuclease 1
Z00022517-1	2.7234	2.4274	2.6492	-0.2366	-0.0783	-0.348	0.1851	Non-targets	Frat1	frequently rearranged in advanced T-cell lymphomas
Z00013220-1	3.1714	2.9924	3.0439	-0.1343	-0.0141	-0.348	0.15325	Non-targets	Tbl2	transducin (beta)-like 2
Z00035825-1	3.7428	3.8483	3.7599	-0.1155	-0.098	-0.348	-0.0613	Non-targets	Psip1	PC4 and SFRS1 interacting protein 1
Z00008535-1	4.0333	4.0069	4.1701	-0.071	-0.29	-0.347	-0.0552	Non-targets	2610101N10Rik	RIKEN cDNA 2610101N10 gene
Z00007138-1	3.7636	3.9299	3.9905	0.123	-0.2047	-0.347	-0.1966	Non-targets	Ncbp2	nuclear cap binding protein subunit 2
Z00000852-1	3.9722	3.9655	4.0761	0.1507	-0.0421	-0.347	-0.0486	Non-targets	Wdr12	WD repeat domain 12
Z00030890-1	5.1389	5.1296	5.3218	0.0047	0.0291	-0.347	-0.0868	Non-targets	Slc25a5	solute carrier family 25 (mitochondrial carrier, adenine nucleotide translocator), member 5
Z00063279-1	2.8174	3.1576	3.1763	-0.7147	-0.1637	-0.346	-0.34955	Non-targets	Dpysl4	dihydropyrimidinase-like 4
Z00035120-1	4.5278	4.4341	4.3711	0.0235	-0.1376	-0.346	0.1252	Non-targets	Espl1	extra spindle poles-like 1 (S. cerevisiae)
Z00031457-1	2.8784	2.6447	2.9191	-1.1615	-0.3275	-0.345	0.0965	Non-targets	Crxos1	Crx opposite strand transcript 1
Z00030170-1	4.492	4.4569	4.5721	-0.0655	-0.1375	-0.345	-0.0225	Non-targets	2410004N09Rik	RIKEN cDNA 2410004N09 gene
Z00035599-1	3.5535	3.3817	3.3557	-0.2414	-0.1183	-0.345	0.1848	Non-targets	Apcdd1	adenomatosis polyposis coli down-regulated 1
Z00023886-1	3.4006	3.3497	3.3947	-0.5069	-0.0939	-0.344	0.0284	Non-targets	Pla2g4b	phospholipase A2, group IVB (cytosolic)
Z00004793-1	5.5355	5.2886	5.4182	0.6355	-0.0439	-0.344	0.1821	Non-targets	Gpx1	glutathione peroxidase 1
Z00000508-1	4.7687	4.7842	4.8336	0.1581	0.0029	-0.344	-0.0402	Non-targets	Ppa1	pyrophosphatase (inorganic) 1
Z00030631-1	4.8982	4.7638	4.6597	0.3522	0.072	-0.344	0.18645	Non-targets	Fth1	ferritin heavy chain 1
Z00060679-1	4.6916	4.6935	4.8351	-0.1289	0.0712	-0.344	-0.0727	Non-targets	Ube2s	ubiquitin-conjugating enzyme E2S
Z00030478-1	3.8884	3.1614	3.4868	-0.3263	-0.3159	-0.343	0.5643	Non-targets	Gsta1	glutathione S-transferase, alpha 1 (Ya)
Z00007113-1	3.5671	3.4564	3.4323	-0.1201	-0.0978	-0.343	0.12275	Non-targets	Ints9	integrator complex subunit 9
Z00040194-1	2.1906	1.7299	1.7464	0.2251	-0.089	-0.343	0.45245	Non-targets	Fancd2	Fanconi anemia, complementation group D2
Z00030312-1	3.5758	3.4332	3.5219	0.0475	-0.0151	-0.343	0.09825	Non-targets	2410002F23Rik	RIKEN cDNA 2410002F23 gene
Z00052608-1	3.7066	3.4471	3.5206	-0.5133	-0.3424	-0.342	0.22275	Non-targets	Dcbld1	discoidin, CUB and LCCL domain containing 1
Z00048198-1	1.9875	1.9928	1.6926	-0.0174	-0.3423	-0.342	0.1448	Non-targets	Mnda	myeloid cell nuclear differentiation antigen
Z00031911-1	0.6241	0.9096	1.2256	-0.0813	-0.2978	-0.342	-0.4435	Non-targets	1110019D14Rik	RIKEN cDNA 1110019D14 gene
Z00023814-1	3.1692	2.5144	2.8207	-0.7615	-0.2426	-0.342	0.50165	Non-targets	Oas2	2'-5' oligoadenylate synthetase 2
Z00025176-1	3.3685	3.1862	3.2614	-0.1561	-0.1478	-0.342	0.1447	Non-targets	Txnrd3	thioredoxin reductase 3
Z00026023-1	2.7575	3.1277	2.9007	0.0726	-0.1061	-0.342	-0.2567	Non-targets	4732460K03Rik	RIKEN cDNA 4732460K03 gene
Z00020638-1	3.7027	3.5933	3.7124	0.0584	-0.1035	-0.342	0.04985	Non-targets	AI595406	expressed sequence AI595406
Z00034378-1	0.7277	0.7869	0.9508	0.2166	-0.1058	-0.342	-0.14115	Non-targets	Gpr37	G protein-coupled receptor 37
Z00020836-1	2.7284	2.6568	2.6497	-0.5212	-0.0674	-0.341	0.07515	Non-targets	B230317C12Rik	RIKEN cDNA B230317C12 gene
Z00010373-1	3.9284	4.0102	4.0725	-0.034	-0.03	-0.341	-0.11295	Non-targets	Mtg1	mitochondrial GTPase 1 homolog (S. cerevisiae)
Z00006359-1	4.0196	4.1468	4.2159	0.0361	0.0666	-0.341	-0.16175	Non-targets	Cbx3	chromobox homolog 3 (Drosophila HP1 gamma)
Z00044786-1	2.9916	2.9178	2.9663	0.0974	-0.1551	-0.341	0.04955	Non-targets	D330028D13Rik	RIKEN cDNA D330028D13 gene
Z00074805-1	3.2964	3.4365	3.3289	0.3441	-0.0596	-0.341	-0.0863	Non-targets	Nudt11	nudix (nucleoside diphosphate linked moiety X)-type motif 11
Z00061661-1	1.7426	1.3255	1.6413	-0.1762	0.0463	-0.341	0.2592	Non-targets	Pcsk1	proprotein convertase subtilisin/kexin type 1
Z00025744-1	0.8699	0.7697	0.9335	0.0244	-0.3257	-0.34	0.0183	Non-targets	LOC677275	similar to zinc finger protein 233
Z00027762-1	1.2583	1.5034	1.6274	0.2248	-0.2062	-0.34	-0.3071	Non-targets	Mylc2pl	myosin light chain 2, precursor lymphocyte-specific
Z00019431-1	2.7467	2.6144	3.1986	-0.4694	-0.1804	-0.34	-0.1598	Non-targets	Gtsf1	gametocyte specific factor 1
Z00022424-1	4.6266	4.7437	4.5262	-0.0736	-0.1676	-0.34	-0.00835	Non-targets	Rpl23	ribosomal protein L23
Z00035820-1	2.5608	2.8223	3.037	0.0555	-0.1606	-0.34	-0.36885	Non-targets	Tasp1	taspase, threonine aspartase 1
Z00018703-1	3.8134	3.6861	3.7419	-0.264	0.0512	-0.34	0.0994	Non-targets	Gpr125	G protein-coupled receptor 125
Z00070665-1	3.7328	3.3784	3.3853	-0.1433	-0.0482	-0.34	0.35095	Non-targets	1700024J04Rik	RIKEN cDNA 1700024J04 gene
Z00056303-1	3.5075	3.3119	3.392	-0.3867	-0.2672	-0.339	0.15555	Non-targets	Zfp689	zinc finger protein 689
Z00037214-1	3.7776	3.5687	3.5199	0.3373	-0.1504	-0.339	0.2333	Non-targets	Rnd1	Rho family GTPase 1
Z00022203-1	3.449	3.171	3.2521	-0.2044	-0.0646	-0.339	0.23745	Non-targets	Plcg1	phospholipase C, gamma 1
Z00036101-1	2.7104	2.9451	2.7059	-0.0592	-0.0459	-0.339	-0.1151	Non-targets	Cdc14b	CDC14 cell division cycle 14 homolog B (S. cerevisiae)
Z00073852-1	3.4257	3.5561	3.6207	-0.1571	-0.067	-0.339	-0.1627	Non-targets	Ncoa3	nuclear receptor coactivator 3
Z00028093-1	2.6753	2.7912	2.7126	-0.27	-0.1821	-0.338	-0.0766	Non-targets	2810442I21Rik	RIKEN cDNA 2810442I21 gene
Z00075186-1	1.9231	1.995	3.0712	-0.4654	-0.3153	-0.338	-0.61	Non-targets	Zfp371	zinc finger protein 371
Z00074327-1	3.4913	3.5038	3.6366	0.0883	-0.1284	-0.338	-0.0789	Non-targets	Snapc5	small nuclear RNA activating complex, polypeptide 5
Z00074057-1	2.8349	2.7259	2.9418	-0.176	0.1321	-0.338	0.00105	Non-targets	Otud1	OTU domain containing 1
Z00026928-1	4.0918	3.3602	4.2907	0.2832	-0.2873	-0.337	0.26635	Non-targets	Aqp3	aquaporin 3
Z00025315-1	3.4488	3.3955	3.7653	0.017	-0.2138	-0.337	-0.1316	Non-targets	Pif1	PIF1 5'-to-3' DNA helicase homolog (S. cerevisiae)
Z00000936-1	3.6486	3.6601	3.6662	-0.6064	-0.1583	-0.337	-0.01455	Non-targets	Zfp518b	zinc finger protein 518B
Z00007797-1	4.1432	4.0355	4.066	-0.2649	-0.1555	-0.337	0.09245	Non-targets	Wdr5	WD repeat domain 5
Z00022422-1	2.7958	2.7208	2.722	-0.1999	-0.1024	-0.337	0.0744	Non-targets	Zfp2	zinc finger protein 2
Z00018216-1	4.6785	4.6192	4.7641	-0.0891	0.05	-0.337	-0.01315	Non-targets	Tomm7	translocase of outer mitochondrial membrane 7 homolog (yeast)
Z00075874-1	2.376	2.4439	2.4366	-0.0319	-0.3184	-0.337	-0.06425	Non-targets	Zfp53	zinc finger protein 53
Z00052362-1	3.82	3.9403	3.9941	0.0708	-0.0589	-0.337	-0.1472	Non-targets	Klhl21	kelch-like 21 (Drosophila)
Z00036157-1	3.4038	3.4237	3.4974	-0.4014	-0.253	-0.336	-0.05675	Non-targets	Gas6	growth arrest specific 6
Z00009029-1	3.4199	3.4814	3.3977	-0.0304	-0.2077	-0.336	-0.01965	Non-targets	Denr	density-regulated protein
Z00003404-1	3.757	4.0179	3.8725	-0.3027	-0.1841	-0.336	-0.1882	Non-targets	Cbx6	chromobox homolog 6
Z00035113-1	3.5274	3.6169	3.6532	-0.0055	-0.1286	-0.336	-0.10765	Non-targets	Actr6	ARP6 actin-related protein 6 homolog (yeast)
Z00035142-1	3.9185	4.0361	4.0855	0.082	0.0299	-0.336	-0.1423	Non-targets	Wdr77	WD repeat domain 77
Z00037431-1	1.7618	1.5717	1.6737	0.0441	-0.3351	-0.335	0.1391	Non-targets	Styk1	serine/threonine/tyrosine kinase 1
Z00016353-1	2.8445	2.8076	2.165	-1.0345	-0.2874	-0.335	0.3582	Non-targets	Rerg	RAS-like, estrogen-regulated, growth-inhibitor
Z00003720-1	2.9082	2.5187	3.2126	-0.2539	-0.2059	-0.335	0.04255	Non-targets	Tmem166	transmembrane protein 166
Z00044271-1	3.5293	3.499	3.5195	0.0504	-0.1468	-0.335	0.02005	Non-targets	Ard1b	ARD1 homolog B (S. cerevisiae)
Z00035377-1	2.9797	2.9669	2.8405	-0.3112	-0.1013	-0.335	0.076	Non-targets	Jmjd1b	jumonji domain containing 1B
Z00019873-1	4.4307	4.3359	4.3584	0.0336	-0.0739	-0.335	0.08355	Non-targets	2210412D01Rik	RIKEN cDNA 2210412D01 gene
Z00000337-1	3.5699	3.2601	3.4655	-0.2508	-0.0149	-0.335	0.2071	Non-targets	Smpd2	sphingomyelin phosphodiesterase 2, neutral
Z00025011-1	3.4571	3.0635	3.2976	-0.1552	0.0863	-0.335	0.27655	Non-targets	Tst	thiosulfate sulfurtransferase, mitochondrial
Z00060465-1	4.6353	4.704	4.6894	-0.0103	-0.12	-0.335	-0.0614	Non-targets	Emd	emerin
Z00018303-1	3.205	3.1797	3.1805	0.0411	0.0048	-0.335	0.0249	Non-targets	Myo9a	myosin IXa
Z00024586-1	2.0583	1.3656	2.1087	0.212	-0.314	-0.334	0.32115	Non-targets	Cyp2a4	cytochrome P450, family 2, subfamily a, polypeptide 4
Z00023446-1	3.32	3.1703	3.3661	-0.4962	-0.2892	-0.334	0.0518	Non-targets	Fzd10	frizzled homolog 10 (Drosophila)
Z00024740-1	2.9556	2.9038	2.9907	0.2031	-0.1246	-0.334	0.00835	Non-targets	Nola2	nucleolar protein family A, member 2
Z00034508-1	4.4635	4.4307	4.4268	0.1101	-0.123	-0.334	0.03475	Non-targets	Aurkb	aurora kinase B
Z00001390-1	4.6064	4.4765	4.6703	0.0684	-0.105	-0.334	0.033	Non-targets	Mrpl40	mitochondrial ribosomal protein L40
Z00006336-1	4.4138	4.4768	4.5542	-0.0654	-0.0984	-0.334	-0.1017	Non-targets	Prdx6	peroxiredoxin 6
Z00035022-1	4.037	4.0335	4.1217	0.0095	-0.052	-0.334	-0.0406	Non-targets	Polr2i	polymerase (RNA) II (DNA directed) polypeptide I
Z00034125-1	3.7826	3.5637	3.696	-0.0342	-0.0096	-0.333	0.15275	Non-targets	Lig1	ligase I, DNA, ATP-dependent
Z00025797-1	3.7198	3.6561	3.642	-0.1075	-0.3327	-0.332	0.07075	Non-targets	Acot10	acyl-CoA thioesterase 10
Z00017140-1	3.4942	3.5386	3.3909	-0.1271	-0.3321	-0.332	0.02945	Non-targets	Slco4a1	solute carrier organic anion transporter family, member 4a1
Z00057849-1	2.8759	2.3511	2.6184	0.3899	-0.1231	-0.332	0.39115	Non-targets	Nov	nephroblastoma overexpressed gene
Z00019280-1	4.6788	4.5717	4.6247	-0.0583	-0.0787	-0.332	0.0806	Non-targets	2810432D09Rik	RIKEN cDNA 2810432D09 gene
Z00000784-1	3.6029	3.391	3.4686	-0.0723	-0.0485	-0.332	0.1731	Non-targets	Slc25a15	solute carrier family 25 (mitochondrial carrier ornithine transporter), member 15
Z00010394-1	4.0432	4.1363	4.2173	0.0046	-0.015	-0.332	-0.1336	Non-targets	Tsen2	tRNA splicing endonuclease 2 homolog (SEN2, S. cerevisiae)
Z00005868-1	4.1209	4.1591	4.2029	0.0812	0.016	-0.332	-0.0601	Non-targets	Phf5a	PHD finger protein 5A
Z00076589-1	3.1942	3.3023	3.2704	0.3596	-0.3101	-0.332	-0.09215	Non-targets	Psg16	pregnancy specific glycoprotein 16
Z00034406-1	3.6834	3.8845	3.9058	-0.3909	-0.1587	-0.332	-0.21175	Non-targets	Spred1	sprouty protein with EVH-1 domain 1, related sequence
Z00034998-1	3.1051	3.0769	3.1369	-0.445	-0.182	-0.331	-0.0018	Non-targets	4933426K21Rik	RIKEN cDNA 4933426K21 gene
Z00011198-1	3.3819	3.4192	3.366	-0.3565	-0.1304	-0.331	-0.0107	Non-targets	Lrdd	leucine-rich and death domain containing
Z00020804-1	4.3415	4.4486	4.3773	-0.2982	-0.0888	-0.331	-0.07145	Non-targets	Msi2	Musashi homolog 2 (Drosophila)
Z00025836-1	3.1629	3.0356	3.0435	-0.1741	-0.1579	-0.33	0.12335	Non-targets	Napb	N-ethylmaleimide sensitive fusion protein attachment protein beta
Z00035178-1	3.8292	3.5827	3.5768	-0.0635	-0.0474	-0.33	0.24945	Non-targets	Elovl5	ELOVL family member 5, elongation of long chain fatty acids (yeast)
Z00008606-1	2.9607	2.9923	2.9803	0.1005	-0.0363	-0.33	-0.0256	Non-targets	3110048E14Rik	RIKEN cDNA 3110048E14 gene
Z00006998-1	3.6744	3.5091	3.6538	-0.2055	-0.0087	-0.33	0.09295	Non-targets	Slc9a3r1	solute carrier family 9 (sodium/hydrogen exchanger), member 3 regulator 1
Z00021422-1	3.9181	3.8268	3.901	-0.7248	0.0004	-0.33	0.0542	Non-targets	Ak1	adenylate kinase 1
Z00004353-1	3.6488	4.0234	3.9005	-0.2515	0.0432	-0.33	-0.31315	Non-targets	Klf3	Kruppel-like factor 3 (basic)
Z00041263-1	4.5462	4.2638	4.4717	-0.5282	-0.3296	-0.329	0.17845	Non-targets	C330016O10Rik	RIKEN cDNA C330016O10 gene
Z00023254-1	2.6177	1.7631	2.2154	0.1102	-0.2582	-0.329	0.62845	Non-targets	Wnt3a	wingless-related MMTV integration site 3A
Z00024694-1	3.2715	2.5904	2.9688	-0.297	0.0199	-0.329	0.4919	Non-targets	Mep1b	meprin 1 beta
Z00055062-1	4.4621	4.4894	4.4315	-0.2231	-0.0827	-0.329	0.00165	Non-targets	Thoc5	THO complex 5
Z00056002-1	3.8124	3.4634	3.4789	-0.1363	-0.3284	-0.328	0.34125	Non-targets	Ccdc28b	coiled coil domain containing 28B
Z00017347-1	2.2719	2.9877	2.792	-1.1068	-0.294	-0.328	-0.61795	Non-targets	Stat4	signal transducer and activator of transcription 4
Z00021091-1	3.7962	3.8246	3.7797	-0.2271	-0.0611	-0.328	-0.00595	Non-targets	Fbxo45	F-box protein 45
Z00001583-1	3.23	3.5297	3.3416	-0.3487	-0.3278	-0.327	-0.20565	Non-targets	Qser1	glutamine and serine rich 1
Z00045623-1	4.3811	4.2411	4.3599	-0.5407	-0.3271	-0.327	0.0806	Non-targets	Kank3	KN motif and ankyrin repeat domains 3
Z00042930-1	3.8607	4.1399	4.0108	-0.2442	-0.2917	-0.327	-0.21465	Non-targets	9530028C05	hypothetical protein 9530028C05
Z00011729-1	4.0159	3.8966	3.9342	-0.2115	-0.1537	-0.327	0.1005	Non-targets	Cisd1	CDGSH iron sulfur domain 1
Z00034752-1	3.0431	3.1874	3.1212	-0.1896	-0.0918	-0.327	-0.1112	Non-targets	Upf3b	UPF3 regulator of nonsense transcripts homolog B (yeast)
Z00074638-1	3.3174	3.2642	3.3951	-0.2902	-0.3247	-0.327	-0.01225	Non-targets	Cyp2s1	cytochrome P450, family 2, subfamily s, polypeptide 1
Z00068685-1	5.521	5.337	5.1779	-0.5594	-0.1912	-0.327	0.26355	Non-targets	LOC672673	PREDICTED: Mus musculus hypothetical protein LOC672673 (LOC672673), mRNA
Z00022498-1	3.1906	3.5892	3.6163	-0.7894	-0.2952	-0.326	-0.41215	Non-targets	Ephx2	epoxide hydrolase 2, cytoplasmic
Z00023817-1	3.202	2.9117	3.0951	0.0495	-0.2945	-0.326	0.1986	Non-targets	Traf6	Tnf receptor-associated factor 6
Z00035456-1	3.4989	3.3327	3.3482	-0.1659	-0.1668	-0.326	0.15845	Non-targets	Gcn5l2	GCN5 general control of amino acid synthesis-like 2 (yeast)
Z00007522-1	3.8378	3.8881	3.9056	-0.0447	0.027	-0.326	-0.05905	Non-targets	Ccnt2	cyclin T2
Z00004495-1	3.7178	3.4798	3.5166	0.0689	-0.1612	-0.325	0.2196	Non-targets	Cpxm1	carboxypeptidase X 1 (M14 family)
Z00006586-1	3.7479	3.7619	3.7958	-0.0762	-0.155	-0.325	-0.03095	Non-targets	Tssc1	tumor suppressing subtransferable candidate 1
Z00011515-1	3.5996	3.5984	3.66	-0.012	-0.129	-0.325	-0.0296	Non-targets	Fmr1	fragile X mental retardation syndrome 1 homolog
Z00035018-1	4.2422	4.1654	4.2879	0.0066	-0.0811	-0.325	0.01555	Non-targets	1810006K21Rik	RIKEN cDNA 1810006K21 gene
Z00010973-1	4.2062	4.1285	4.2094	0.0679	-0.1312	-0.325	0.03725	Non-targets	Cd2bp2	CD2 antigen (cytoplasmic tail) binding protein 2
Z00027397-1	2.6941	3.1401	3.0237	-0.8528	0.0689	-0.325	-0.3878	Non-targets	E130309D14Rik	RIKEN cDNA E130309D14 gene
Z00027631-1	3.3461	3.4004	3.359	-1.3258	-0.3248	-0.324	-0.0336	Non-targets	LOC624168	similar to OPR
Z00033919-1	3.8602	3.0739	2.6548	-0.0035	-0.3246	-0.324	0.99585	Non-targets	EG666699	predicted gene, EG666699
Z00053915-1	3.276	3.2076	3.2427	-0.5061	-0.3071	-0.324	0.05085	Non-targets	Parp14	poly (ADP-ribose) polymerase family, member 14
Z00011535-1	4.2265	4.2419	4.3814	0.0022	-0.069	-0.324	-0.08515	Non-targets	2610036L11Rik	RIKEN cDNA 2610036L11 gene
Z00030347-1	4.217	4.2126	4.3588	0.0665	-0.0356	-0.324	-0.0687	Non-targets	Eno1	enolase 1, alpha non-neuron
Z00035099-1	4.1373	3.8841	4.1211	0.1272	0.0743	-0.324	0.1347	Non-targets	Anapc10	anaphase promoting complex subunit 10
Z00026157-1	3.3494	3.2842	3.2253	-0.1734	0.1398	-0.324	0.09465	Non-targets	Tnni3	troponin I, cardiac
Z00021781-1	3.6715	3.7281	3.6907	-0.172	-0.2699	-0.323	-0.0379	Non-targets	Lrch4	leucine-rich repeats and calponin homology (CH) domain containing 4
Z00010618-1	3.1594	3.2661	3.2491	-0.0125	-0.1315	-0.323	-0.0982	Non-targets	Ube2t	ubiquitin-conjugating enzyme E2T (putative)
Z00020857-1	4.1444	3.9563	3.9407	-0.4961	-0.0696	-0.323	0.1959	Non-targets	Sirt3	sirtuin 3 (silent mating type information regulation 2, homolog) 3 (S. cerevisiae)
Z00027541-1	2.6203	2.4896	2.5951	-0.136	-0.0563	-0.323	0.07795	Non-targets	Foxr1	forkhead box R1
Z00034340-1	3.3024	3.3712	3.4034	-0.0774	-0.1378	-0.323	-0.0849	Non-targets	Xpo7	exportin 7
Z00073953-1	4.6451	4.5115	4.6458	-0.1995	-0.0174	-0.323	0.06645	Non-targets	Mrpl15	mitochondrial ribosomal protein L15
Z00054279-1	3.1488	3.1762	3.0727	-0.3935	-0.2768	-0.322	0.02435	Non-targets	Lamb3	laminin, beta 3
Z00070627-1	4.3432	4.2393	4.2823	-0.0497	-0.1725	-0.322	0.0824	Non-targets	Galt	galactose-1-phosphate uridyl transferase
Z00055263-1	0.8476	0.9434	0.9083	0.0602	-0.0474	-0.322	-0.07825	Non-targets	Esm1	endothelial cell-specific molecule 1
Z00007183-1	4.067	4.0261	3.9578	-0.5029	-0.187	-0.321	0.07505	Non-targets	Cyb5r1	cytochrome b5 reductase 1
Z00031121-1	3.8418	3.9969	3.91	-0.3857	-0.1432	-0.321	-0.11165	Non-targets	Prkdc	protein kinase, DNA activated, catalytic polypeptide
Z00034979-1	3.7233	3.4897	3.6282	-0.4799	-0.0993	-0.321	0.16435	Non-targets	Ccnd1	cyclin D1
Z00024245-1	1.3575	2.0312	1.7021	0.0664	-0.0858	-0.321	-0.50915	Non-targets	Zfpm2	zinc finger protein, multitype 2
Z00060053-1	4.0238	3.9255	3.9662	-0.1451	-0.0909	-0.321	0.07795	Non-targets	Herc4	hect domain and RLD 4
Z00035719-1	3.6394	3.5625	3.5082	-0.1624	-0.1826	-0.32	0.10405	Non-targets	Pik3r2	phosphatidylinositol 3-kinase, regulatory subunit, polypeptide 2 (p85 beta)
Z00006393-1	3.192	3.2381	3.0092	-0.6425	-0.1766	-0.32	0.06835	Non-targets	Kif7	kinesin family member 7
Z00023539-1	2.9722	3.1547	3.128	-0.2128	-0.0723	-0.32	-0.16915	Non-targets	Doc2a	double C2, alpha
Z00011622-1	4.4491	4.4885	4.4196	0.0082	-0.0188	-0.32	-0.00495	Non-targets	6330577E15Rik	RIKEN cDNA 6330577E15 gene
Z00023176-1	3.2198	3.1408	3.1328	-0.7371	-0.223	-0.32	0.083	Non-targets	Tex21	testis expressed gene 21
Z00075037-1	4.1397	3.9767	4.0893	-0.2205	-0.0811	-0.32	0.1067	Non-targets	Mcm10	minichromosome maintenance deficient 10 (S. cerevisiae)
Z00060810-1	3.6406	2.625	2.5453	-0.1975	-0.3192	-0.319	1.05545	Non-targets	4930503E14Rik	RIKEN cDNA 4930503E14 gene
Z00031595-1	3.382	3.4249	3.4439	-0.3283	-0.2234	-0.319	-0.0524	Non-targets	9530048O09Rik	RIKEN cDNA 9530048O09 gene
Z00009444-1	3.8214	3.4623	3.5592	-0.0186	-0.2194	-0.319	0.31065	Non-targets	Sox15	SRY-box containing gene 15
Z00008093-1	0.9401	1.6794	1.5404	0.0092	-0.2034	-0.319	-0.6698	Non-targets	Tgtp	T-cell specific GTPase
Z00075798-1	3.8713	4.0689	3.9341	0.5918	-0.3275	-0.319	-0.1302	Non-targets	Ccrn4l	CCR4 carbon catabolite repression 4-like (S. cerevisiae)
Z00023216-1	3.501	3.3019	3.2593	-0.7107	-0.2541	-0.318	0.2204	Non-targets	Tgm1	transglutaminase 1, K polypeptide
Z00035352-1	4.8315	4.6249	4.6899	0.0722	-0.2457	-0.318	0.1741	Non-targets	Lrpap1	low density lipoprotein receptor-related protein associated protein 1
Z00035365-1	3.1501	3.0378	3.0928	-0.2495	-0.2138	-0.318	0.0848	Non-targets	Vars2	valyl-tRNA synthetase 2, mitochondrial (putative)
Z00025882-1	3.4684	3.4204	3.4318	0.1051	-0.1903	-0.318	0.0423	Non-targets	2810428I15Rik	RIKEN cDNA 2810428I15 gene
Z00040418-1	3.2033	2.9613	3.1576	-0.2815	-0.3179	-0.317	0.14385	Non-targets	Unc13a	unc-13 homolog A (C. elegans)
Z00054286-1	1.1822	1.413	1.267	-0.1489	-0.2639	-0.317	-0.1578	Non-targets	Myo3a	myosin IIIA
Z00035428-1	3.9177	3.8692	3.8767	0.1095	-0.2055	-0.317	0.04475	Non-targets	1700040I03Rik	RIKEN cDNA 1700040I03 gene
Z00035186-1	3.5914	3.5927	3.5379	0.0434	-0.146	-0.317	0.0261	Non-targets	Zfp593	zinc finger protein 593
Z00012592-1	3.8532	3.8053	3.9445	-0.1227	-0.1416	-0.317	-0.0217	Non-targets	Taf5l	TAF5-like RNA polymerase II, p300/CBP-associated factor (PCAF)-associated factor
Z00000758-1	4.6129	4.5479	4.5263	0.2445	-0.0389	-0.317	0.0758	Non-targets	Birc5	baculoviral IAP repeat-containing 5
Z00018607-1	3.5665	3.526	3.5219	-0.068	-0.1254	-0.317	0.04255	Non-targets	9130011E15Rik	RIKEN cDNA 9130011E15 gene
Z00058296-1	3.8049	3.4493	3.4706	-0.3811	-0.316	-0.316	0.34495	Non-targets	Zfhx2	zinc finger homeobox 2
Z00025583-1	2.1165	2.3829	2.9674	0.0919	-0.2811	-0.316	-0.55865	Non-targets	Arg2	arginase type II
Z00030121-1	1.6937	2.5059	2.6848	-0.3874	-0.2464	-0.316	-0.90165	Non-targets	Gpr126	G protein-coupled receptor 126
Z00019614-1	4.3376	4.4611	4.3862	-0.3223	-0.2118	-0.316	-0.08605	Non-targets	5730410I19Rik	RIKEN cDNA 5730410I19 gene
Z00030113-1	4.3802	4.4766	4.4293	-0.1891	-0.1285	-0.316	-0.07275	Non-targets	Snhg6	small nucleolar RNA host gene (non-protein coding) 6
Z00017394-1	3.2253	3.1025	3.1589	-0.1732	-0.0719	-0.316	0.0946	Non-targets	Mxi1	Max interacting protein 1
Z00000631-1	3.5692	3.8069	3.7429	0.2461	-0.0698	-0.316	-0.2057	Non-targets	Elf2	E74-like factor 2
Z00035595-1	4.4952	4.2261	4.3831	-0.0232	-0.0635	-0.316	0.1906	Non-targets	1700037H04Rik	RIKEN cDNA 1700037H04 gene
Z00031938-1	3.0496	3.0875	3.1263	0.1852	-0.1696	-0.316	-0.0573	Non-targets	Snrpd2	small nuclear ribonucleoprotein D2
Z00022348-1	3.6431	3.6401	3.5495	-0.3225	-0.1354	-0.316	0.0483	Non-targets	Cuedc2	CUE domain containing 2
Z00045087-1	2.5038	2.4594	2.2677	-1.0721	-0.315	-0.315	0.14025	Non-targets	AI854517	expressed sequence AI854517
Z00005178-1	3.7759	3.6728	3.8438	-0.1149	-0.2734	-0.315	0.0176	Non-targets	Smarca5	SWI/SNF related, matrix associated, actin dependent regulator of chromatin, subfamily a, member 5
Z00001239-1	2.8549	2.9007	2.9491	-0.1827	-0.1867	-0.315	-0.07	Non-targets	4930486L24Rik	RIKEN cDNA 4930486L24 gene
Z00000302-1	3.8536	3.8004	3.8846	0.0936	-0.1255	-0.315	0.0111	Non-targets	2410017P09Rik	RIKEN cDNA 2410017P09 gene
Z00054940-1	3.9227	3.8493	3.8514	-0.058	-0.0058	-0.315	0.07235	Non-targets	Ttk	Ttk protein kinase
Z00023207-1	2.5907	2.8321	2.6467	-0.2829	0.0723	-0.315	-0.1487	Non-targets	Rpl37	ribosomal protein L37
Z00071997-1	1.6613	1.4984	2.5484	0.6237	-0.314	-0.314	-0.3621	Non-targets	EG229571	predicted gene, EG229571
Z00034350-1	2.0031	2.0659	1.8857	0.0189	-0.1902	-0.314	0.0273	Non-targets	2810408P10Rik	RIKEN cDNA 2810408P10 gene
Z00011300-1	3.2138	3.0746	3.136	0.0049	-0.1466	-0.314	0.1085	Non-targets	Coq4	coenzyme Q4 homolog (yeast)
Z00016235-1	4.1072	4.0139	4.0231	-0.1466	-0.1231	-0.314	0.0887	Non-targets	Ppm1f	protein phosphatase 1F (PP2C domain containing)
Z00002279-1	2.7472	2.8508	2.935	-0.1476	-0.0889	-0.314	-0.1457	Non-targets	Zmynd19	zinc finger, MYND domain containing 19
Z00023829-1	3.919	3.9003	3.8505	0.1639	-0.0611	-0.314	0.0436	Non-targets	Sdf2l1	stromal cell-derived factor 2-like 1
Z00054437-1	4.5247	4.5045	4.5472	-0.0131	-0.0369	-0.314	-0.00115	Non-targets	Krtcap2	keratinocyte associated protein 2
Z00025288-1	1.8483	1.6595	2.1652	-0.8107	-0.2425	-0.313	-0.06405	Non-targets	Meox1	mesenchyme homeobox 1
Z00009781-1	3.8859	3.842	3.9039	-0.0621	-0.2417	-0.313	0.01295	Non-targets	Trim6	tripartite motif-containing 6
Z00036103-1	4.2758	4.2877	4.342	-0.0407	-0.0589	-0.313	-0.03905	Non-targets	Ruvbl2	RuvB-like protein 2
Z00034548-1	3.8483	3.8408	3.8543	0.266	-0.0204	-0.313	0.00075	Non-targets	Anp32e	acidic (leucine-rich) nuclear phosphoprotein 32 family, member E
Z00031132-1	3.0561	3.0368	3.0487	-0.0259	0.0005	-0.313	0.01335	Non-targets	Tcp11	t-complex protein 11
Z00025119-1	2.7945	2.6348	2.8483	-0.3503	0.0164	-0.313	0.05295	Non-targets	Acyp2	acylphosphatase 2, muscle type
Z00012533-1	4.452	4.4339	4.5588	-0.1815	0.0252	-0.313	-0.04435	Non-targets	Tkt	transketolase
Z00009469-1	3.8449	3.8119	3.8838	-0.2274	-0.0558	-0.313	-0.00295	Non-targets	Noc4l	nucleolar complex associated 4 homolog (S. cerevisiae)
Z00025356-1	2.467	2.5644	2.4657	0.0957	0.0086	-0.313	-0.04805	Non-targets	Traf5	Tnf receptor-associated factor 5
Z00010834-1	2.7039	2.8716	3.6193	0.3332	-0.2924	-0.312	-0.54155	Non-targets	A530040E14Rik	RIKEN cDNA A530040E14 gene
Z00034443-1	4.4099	4.3406	4.4672	0.0128	-0.2149	-0.312	0.006	Non-targets	BC085271	cDNA sequence BC085271
Z00034111-1	4.4253	4.5111	4.4856	0.0601	-0.1395	-0.312	-0.07305	Non-targets	Mki67ip	Mki67 (FHA domain) interacting nucleolar phosphoprotein
Z00020318-1	3.2631	3.2388	3.4415	-0.0928	-0.0747	-0.312	-0.07705	Non-targets	Eno3	enolase 3, beta muscle
Z00071821-1	0.7104	0.7697	0.9335	0.0146	-0.0411	-0.312	-0.1412	Non-targets	LOC665446	PREDICTED: Mus musculus similar to T-cell receptor beta chain V region PHDS203 precursor (LOC665446), mRNA
Z00058742-1	3.5423	3.4809	3.5593	-0.0982	0	-0.312	0.0222	Non-targets	Tex9	testis expressed gene 9
Z00018919-1	4.1515	4.0074	4.102	-0.0611	0.042	-0.312	0.0968	Non-targets	Lgtn	ligatin
Z00026296-1	4.4817	4.53	4.3889	-0.2107	-0.3113	-0.311	0.02225	Non-targets	Ei24	etoposide induced 2.4 mRNA
Z00055038-1	3.3239	2.936	3.3386	-0.7112	-0.3001	-0.311	0.1866	Non-targets	Hal	histidine ammonia lyase
Z00027943-1	2.5353	2.4484	2.5193	0.0757	-0.2835	-0.311	0.05145	Non-targets	5730405O15Rik	RIKEN cDNA 5730405O15 gene
Z00030638-1	4.0686	4.0441	4.0756	0.0606	-0.2289	-0.311	0.00875	Non-targets	Thap1	THAP domain containing, apoptosis associated protein 1
Z00023296-1	2.082	1.584	1.5434	-0.5824	-0.1759	-0.311	0.5183	Non-targets	Il17b	interleukin 17B
Z00035791-1	3.2891	3.2956	3.1981	-0.214	-0.168	-0.311	0.04225	Non-targets	Me2	malic enzyme 2, NAD(+)-dependent, mitochondrial
Z00033752-1	5.552	5.4888	5.5877	0.1875	0.0491	-0.311	0.01375	Non-targets	Hist1h2af	histone cluster 1, H2af
Z00031171-1	0.7692	0.6127	0.9273	-0.0528	-0.1089	-0.311	-0.0008	Non-targets	Ms4a4c	membrane-spanning 4-domains, subfamily A, member 4C
Z00074986-1	3.9925	3.6208	3.8201	-0.2375	-0.0546	-0.311	0.27205	Non-targets	Sox21	SRY-box containing gene 21
Z00034444-1	4.2474	4.2093	4.1462	0.0844	-0.211	-0.31	0.06965	Non-targets	Ddx21	DEAD (Asp-Glu-Ala-Asp) box polypeptide 21
Z00035642-1	4.102	3.9171	4.0622	-0.1405	-0.2023	-0.31	0.11235	Non-targets	Mrpl37	mitochondrial ribosomal protein L37
Z00008437-1	3.4693	3.4616	3.3622	0.0161	-0.1809	-0.31	0.0574	Non-targets	2310061C15Rik	RIKEN cDNA 2310061C15 gene
Z00035064-1	3.686	3.3039	3.5497	-0.0381	-0.1789	-0.31	0.2592	Non-targets	AU018091	expressed sequence AU018091
Z00018322-1	3.7939	3.8698	3.8861	-0.1405	-0.1197	-0.31	-0.08405	Non-targets	Uxt	ubiquitously expressed transcript
Z00022695-1	0.7445	1.0245	0.9417	0.0541	-0.1079	-0.31	-0.2386	Non-targets	Aspn	asporin
Z00019438-1	3.8299	3.6257	3.6603	0.3661	-0.0828	-0.31	0.1869	Non-targets	Gmpr2	guanosine monophosphate reductase 2
Z00010891-1	3.8271	3.7852	3.881	-0.0871	-0.0298	-0.31	-0.006	Non-targets	Mccc1	methylcrotonoyl-Coenzyme A carboxylase 1 (alpha)
Z00008403-1	3.8225	3.876	3.875	-0.1077	-0.0206	-0.31	-0.053	Non-targets	Zfp828	zinc finger protein 828
Z00025301-1	3.4357	3.4499	3.7295	-0.3628	0.0027	-0.31	-0.154	Non-targets	Hist1h1e	histone cluster 1, H1e
Z00030368-1	5.5175	5.4453	5.5322	0.1704	0.0944	-0.31	0.02875	Non-targets	Hist1h2an	histone cluster 1, H2an
Z00056341-1	3.8525	3.8899	3.9376	-0.1443	-0.1702	-0.31	-0.06125	Non-targets	Ash2l	ash2 (absent, small, or homeotic)-like (Drosophila)
Z00030396-1	3.9921	4.1685	4.0693	0.1264	-0.0731	-0.31	-0.1268	Non-targets	Dck	deoxycytidine kinase
Z00009173-1	3.4977	3.4078	3.4195	0.1967	-0.3097	-0.309	0.08405	Non-targets	Kpna1	karyopherin (importin) alpha 1
Z00014984-1	3.724	3.7175	3.7137	-0.4683	-0.1509	-0.309	0.0084	Non-targets	Nup62	nucleoporin 62
Z00007230-1	4.4572	4.381	4.4432	0.2	-0.1371	-0.309	0.0451	Non-targets	A430005L14Rik	RIKEN cDNA A430005L14 gene
Z00002661-1	3.5739	3.3085	3.3121	-0.2697	-0.0409	-0.309	0.2636	Non-targets	C330019L16Rik	RIKEN cDNA C330019L16 gene
Z00032463-1	4.3313	4.3572	4.4422	-0.0716	0.0039	-0.309	-0.0684	Non-targets	Rpl9	ribosomal protein L9
Z00006318-1	3.6365	3.7806	3.829	-0.238	0.0805	-0.309	-0.1683	Non-targets	2310009B15Rik	RIKEN cDNA 2310009B15 gene
Z00034700-1	2.5305	2.7315	2.5708	-0.1075	-0.3088	-0.308	-0.12065	Non-targets	Arhgef3	Rho guanine nucleotide exchange factor (GEF) 3
Z00070957-1	3.2813	3.3565	3.3693	-0.2994	-0.3086	-0.308	-0.0816	Non-targets	LOC671977	similar to Aldose reductase (AR) (Aldehyde reductase)
Z00024962-1	1.7487	1.6391	2.4356	0.8016	-0.274	-0.308	-0.28865	Non-targets	Mt4	metallothionein 4
Z00035809-1	3.2077	2.9767	3.0242	-0.5849	-0.2414	-0.308	0.20725	Non-targets	2310047A01Rik	RIKEN cDNA 2310047A01 gene
Z00001240-1	4.1304	4.1014	4.1368	-0.1615	-0.2083	-0.308	0.0113	Non-targets	Wdr43	WD repeat domain 43
Z00035972-1	3.0604	2.9181	2.9903	-0.233	-0.1185	-0.308	0.1062	Non-targets	Athl1	ATH1, acid trehalase-like 1 (yeast)
Z00036080-1	4.249	4.1522	4.2375	-0.1647	-0.0265	-0.308	0.05415	Non-targets	Gart	phosphoribosylglycinamide formyltransferase
Z00036625-1	4.7584	4.7985	4.8341	-0.2322	-0.0191	-0.308	-0.0579	Non-targets	Msh2	mutS homolog 2 (E. coli)
Z00006849-1	3.9935	3.9429	3.942	-0.0984	-0.0452	-0.308	0.05105	Non-targets	Nek2	NIMA (never in mitosis gene a)-related expressed kinase 2
Z00055374-1	4.2994	4.3019	4.4165	0.1591	-0.3075	-0.307	-0.0598	Non-targets	Ydjc	YdjC homolog (bacterial)
Z00013295-1	3.969	3.7856	3.8739	0.0227	-0.3074	-0.307	0.13925	Non-targets	Myl4	myosin, light polypeptide 4
Z00013579-1	2.9657	3.029	3.0918	-0.1544	-0.1705	-0.307	-0.0947	Non-targets	Bag4	BCL2-associated athanogene 4
Z00023404-1	3.5382	3.4149	3.6799	0.1139	-0.1278	-0.307	-0.0092	Non-targets	Nqo2	NAD(P)H dehydrogenase, quinone 2
Z00007590-1	4.4104	4.4295	4.4478	-0.191	-0.0948	-0.307	-0.02825	Non-targets	Harbi1	harbinger transposase derived 1
Z00049719-1	4.4015	4.4287	4.2981	0.2845	0.0523	-0.307	0.0381	Non-targets	Txndc1	thioredoxin domain containing 1
Z00055950-1	3.0924	3.1163	3.1014	0.0373	-0.0873	-0.307	-0.01645	Non-targets	Osgin2	oxidative stress induced growth inhibitor family member 2
Z00037781-1	4.0096	3.8106	3.6023	-0.4248	-0.3062	-0.306	0.30315	Non-targets	Hmcn2	hemicentin 2
Z00054436-1	3.2549	3.0931	2.9999	-0.094	-0.2361	-0.306	0.2084	Non-targets	Muc1	mucin 1, transmembrane
Z00036372-1	3.3047	3.2208	3.281	-0.1494	-0.1726	-0.306	0.0538	Non-targets	Usp13	ubiquitin specific peptidase 13 (isopeptidase T-3)
Z00025094-1	3.2265	3.1568	3.1667	-0.041	-0.1337	-0.306	0.06475	Non-targets	Mtrf1	mitochondrial translational release factor 1
Z00064309-1	1.9828	1.9335	1.9611	-0.0694	-0.1002	-0.306	0.0355	Non-targets	Rad51c	Rad51 homolog c (S. cerevisiae)
Z00004106-1	3.1045	3.336	3.3034	-0.6881	-0.0111	-0.306	-0.2152	Non-targets	Mmp11	matrix metallopeptidase 11
Z00035372-1	2.6065	2.8244	2.8706	0.3508	0.0536	-0.306	-0.241	Non-targets	Actn2	actinin alpha 2
Z00056204-1	3.9451	3.877	3.8975	-0.1937	-0.1	-0.306	0.05785	Non-targets	Cox6b2	cytochrome c oxidase subunit VIb polypeptide 2
Z00074761-1	3.2806	3.2404	3.3338	0.0167	-0.0994	-0.306	-0.0065	Non-targets	Tfdp2	transcription factor Dp 2
Z00040042-1	2.0294	2.1505	2.0592	-0.2025	-0.3057	-0.305	-0.07545	Non-targets	Hbb-bh1	hemoglobin Z, beta-like embryonic chain
Z00034680-1	4.7584	4.694	4.7996	0.1101	-0.2776	-0.305	0.0116	Non-targets	Ccdc95	coiled-coil domain containing 95
Z00023322-1	2.2406	2.28	2.2588	0.3601	-0.1983	-0.305	-0.0288	Non-targets	Il12rb1	interleukin 12 receptor, beta 1
Z00034643-1	4.0501	4.082	4.0783	-0.1065	-0.1453	-0.305	-0.03005	Non-targets	Nol14	nucleolar protein 14
Z00010869-1	3.4108	3.3648	3.4387	-0.1478	-0.134	-0.305	0.00905	Non-targets	Dom3z	DOM-3 homolog Z (C. elegans)
Z00036701-1	3.4717	3.57	3.4392	-0.3567	-0.1228	-0.305	-0.0329	Non-targets	Itpr1	inositol 1,4,5-triphosphate receptor 1
Z00033265-1	3.1837	3.1883	3.2998	0.047	-0.108	-0.305	-0.06035	Non-targets	LOC623355	similar to ribosomal protein L7a
Z00074551-1	3.2996	3.2098	3.0513	-0.5932	-0.2163	-0.305	0.16905	Non-targets	Pnma2	paraneoplastic antigen MA2
Z00034726-1	3.3329	3.4442	3.2927	0.4339	-0.014	-0.305	-0.03555	Non-targets	1110001A07Rik	RIKEN cDNA 1110001A07 gene
Z00011757-1	3.1926	3.1428	3.0906	-0.0093	-0.3047	-0.304	0.0759	Non-targets	A830073O21Rik	RIKEN cDNA A830073O21 gene
Z00034308-1	2.1453	2.0544	2.3242	-0.6484	-0.2891	-0.304	-0.044	Non-targets	D14Abb1e	DNA segment, Chr 14, Abbott 1 expressed
Z00027360-1	2.6108	2.7682	2.8533	0.1991	-0.173	-0.304	-0.19995	Non-targets	Zfp345	zinc finger protein 345
Z00032588-1	2.6586	2.4892	2.5094	0.0774	-0.1376	-0.304	0.1593	Non-targets	LOC632724
Z00051655-1	3.263	3.3956	3.4521	0.1851	-0.1036	-0.304	-0.16085	Non-targets	6030408C04Rik	RIKEN cDNA 6030408C04 gene
Z00036209-1	4.141	3.9184	3.908	-0.3211	-0.098	-0.304	0.2278	Non-targets	1110006G06Rik	RIKEN cDNA 1110006G06 gene
Z00055348-1	1.9489	1.9981	1.9755	-0.4331	-0.0866	-0.304	-0.0379	Non-targets	Zc3h7b	zinc finger CCCH type containing 7B
Z00061739-1	2.8716	2.7743	2.9807	-0.7758	-0.2384	-0.304	-0.0059	Non-targets	Apobec3	apolipoprotein B editing complex 3
Z00009457-1	3.776	3.5847	3.7277	0.2154	-0.0788	-0.304	0.1198	Non-targets	Cand1	cullin associated and neddylation disassociated 1
Z00022737-1	3.5785	3.6739	3.5802	-0.2652	-0.2537	-0.303	-0.04855	Non-targets	Copg	coatomer protein complex, subunit gamma
Z00024375-1	2.3209	2.0525	2.1314	-0.2523	-0.2444	-0.303	0.22895	Non-targets	Ankrd9	ankyrin repeat domain 9
Z00035653-1	3.0587	2.8671	2.935	-0.2886	-0.2292	-0.303	0.15765	Non-targets	Rbm43	RNA binding motif protein 43
Z00030582-1	2.4195	2.0739	2.4903	0.0496	-0.2071	-0.303	0.1374	Non-targets	LOC546554
Z00034295-1	3.7071	3.5375	3.5436	-0.5716	-0.09	-0.303	0.16655	Non-targets	Klf10	Kruppel-like factor 10
Z00018066-1	4.2177	4.072	4.1543	-0.0297	0.0064	-0.303	0.10455	Non-targets	Zc3hc1	zinc finger, C3HC type 1
Z00074635-1	3.2733	3.0777	3.4657	-0.5958	-0.2438	-0.303	0.0016	Non-targets	Myo1g	myosin IG
Z00032439-1	4.2572	4.2834	4.3916	-0.0611	-0.053	-0.303	-0.0803	Non-targets	Ppil1	peptidylprolyl isomerase (cyclophilin)-like 1
Z00040123-1	5.06	4.9809	4.9827	-0.4032	-0.3026	-0.302	0.0782	Non-targets	Zfp428	zinc finger protein 428
Z00017489-1	2.9818	2.9057	2.9828	-0.6946	-0.1366	-0.302	0.03755	Non-targets	A130092J06Rik	RIKEN cDNA A130092J06 gene
Z00035870-1	3.1516	3.3121	3.4794	0.0195	0.0348	-0.302	-0.24415	Non-targets	Lypla1	lysophospholipase 1
Z00075560-1	3.4842	3.1039	3.1581	-0.0658	-0.2259	-0.302	0.3532	Non-targets	Nr1d1	nuclear receptor subfamily 1, group D, member 1
Z00058005-1	4.2696	4.2718	4.2602	-0.9111	-0.3019	-0.301	0.0036	Non-targets	Cylc1	cylicin, basic protein of sperm head cytoskeleton 1
Z00049336-1	3.5124	3.5005	3.4849	-0.5446	-0.3019	-0.301	0.0197	Non-targets	Slc4a5	solute carrier family 4, sodium bicarbonate cotransporter, member 5
Z00034705-1	3.3496	3.6709	3.2827	-0.7581	-0.0613	-0.301	-0.1272	Non-targets	Trib3	tribbles homolog 3 (Drosophila)
Z00021015-1	4.4556	4.6327	4.5627	-0.2535	-0.0378	-0.301	-0.1421	Non-targets	Rpl15	ribosomal protein L15
Z00060713-1	4.8724	4.7871	4.9259	0.094	-0.1607	-0.301	0.0159	Non-targets	Anp32b	acidic nuclear phosphoprotein 32 family, member B
Z00057180-1	0.9397	0.9235	0.9383	0.1268	-0.1293	-0.301	0.0088	Non-targets	Maob	monoamine oxidase B
Z00055639-1	3.0725	2.9275	3.2159	0.1692	-0.3004	-0.3	0.0008	Non-targets	LOC673425	similar to carnitine deficiency-associated gene expressed in ventricle 3 isoform CDV3B
Z00014508-1	3.8993	4.2265	4.0893	-0.2038	-0.2632	-0.3	-0.2586	Non-targets	Arl4a	ADP-ribosylation factor-like 4A
Z00012300-1	4.027	3.8837	4.0644	-0.0074	-0.1267	-0.3	0.05295	Non-targets	Usp10	ubiquitin specific peptidase 10
Z00014450-1	4.5482	4.5726	4.5774	0.081	-0.1262	-0.3	-0.0268	Non-targets	Polr2j	polymerase (RNA) II (DNA directed) polypeptide J
Z00026310-1	3.0673	3.0032	3.0529	-0.1892	-0.1176	-0.3	0.03925	Non-targets	Trim54	tripartite motif-containing 54
Z00023348-1	3.3875	3.493	3.5781	-0.3672	-0.0373	-0.3	-0.14805	Non-targets	Tln2	talin 2
Z00047799-1	3.4437	3.2851	3.5447	-0.2573	-0.2998	-0.299	0.0288	Non-targets	E2f2	E2F transcription factor 2
Z00035483-1	3.8104	3.6198	3.5085	-0.5571	-0.2743	-0.299	0.24625	Non-targets	Pqlc1	PQ loop repeat containing 1
Z00022297-1	1.6542	1.4703	1.24	0.3918	-0.2353	-0.299	0.29905	Non-targets	Rhoj	ras homolog gene family, member J
Z00034934-1	3.3884	3.4604	3.4859	0.0606	-0.2294	-0.299	-0.08475	Non-targets	Mettl2	methyltransferase like 2
Z00009208-1	3.9656	3.8217	3.879	-0.1244	-0.193	-0.299	0.11525	Non-targets	Pcnt	pericentrin (kendrin)
Z00054665-1	1.8909	1.3374	2.3356	0.283	-0.1064	-0.299	0.0544	Non-targets	Atoh1	atonal homolog 1 (Drosophila)
Z00036900-1	2.5389	2.1894	2.2579	-0.6158	-0.2986	-0.298	0.31525	Non-targets	Rshl3	radial spokehead-like 3
Z00036659-1	3.4427	3.0864	3.2972	-0.1395	-0.2792	-0.298	0.2509	Non-targets	Nf2	neurofibromatosis 2
Z00027133-1	2.4957	2.2293	2.3887	-0.8336	-0.2601	-0.298	0.1867	Non-targets	Ceacam20	CEA-related cell adhesion molecule 20
Z00030955-1	3.1852	3.9271	3.6724	-0.4178	-0.2475	-0.298	-0.61455	Non-targets	LOC671950	hypothetical LOC671950
Z00015577-1	3.0642	3.0245	2.9764	0.0906	-0.225	-0.298	0.06375	Non-targets	Taf4b	TAF4B RNA polymerase II, TATA box binding protein (TBP)-associated factor
Z00003579-1	3.9745	3.8565	3.8693	-0.1073	-0.2237	-0.298	0.1116	Non-targets	Gfer	growth factor, erv1 (S. cerevisiae)-like (augmenter of liver regeneration)
Z00056290-1	3.3617	3.4223	3.5198	-0.1203	-0.2049	-0.298	-0.10935	Non-targets	Gpatch4	G patch domain containing 4
Z00034377-1	3.2325	3.1795	3.0899	-0.142	-0.1635	-0.298	0.0978	Non-targets	Rccd1	RCC1 domain containing 1
Z00007857-1	4.0823	4.0605	4.1643	0.0686	-0.1529	-0.298	-0.0301	Non-targets	Clp1	CLP1, cleavage and polyadenylation factor I subunit, homolog (S. cerevisiae)
Z00014896-1	3.574	3.3697	3.405	-0.0891	-0.1045	-0.298	0.18665	Non-targets	Nrm	nurim (nuclear envelope membrane protein)
Z00019123-1	4.7509	4.8263	4.8805	-0.2133	-0.0921	-0.298	-0.1025	Non-targets	Ndufa7	NADH dehydrogenase (ubiquinone) 1 alpha subcomplex, 7 (B14.5a)
Z00030787-1	3.5042	3.3079	3.5759	-0.1425	-0.0586	-0.298	0.0623	Non-targets	Hist1h2bl	histone cluster 1, H2bl
Z00006550-1	4.3585	4.2769	4.3014	0.0927	-0.0232	-0.298	0.06935	Non-targets	Lsm2	LSM2 homolog, U6 small nuclear RNA associated (S. cerevisiae)
Z00025494-1	3.1604	3.1744	3.0478	-0.1576	-0.0202	-0.298	0.0493	Non-targets	Nphp4	nephronophthisis 4 (juvenile) homolog (human)
Z00034210-1	1.8978	2.0008	2.0485	0.3675	0.0128	-0.298	-0.12685	Non-targets	Snf1lk2	SNF1-like kinase 2
Z00061866-1	1.4437	1.1622	1.4238	0.0338	-0.1523	-0.298	0.1507	Non-targets	Akap4	A kinase (PRKA) anchor protein 4
Z00009158-1	3.0491	3.1861	3.1082	-0.2391	-0.0164	-0.298	-0.09805	Non-targets	5430439M09Rik	RIKEN cDNA 5430439M09 gene
Z00067737-1	4.5516	4.4652	4.3666	-0.3181	-0.2976	-0.297	0.1357	Non-targets	Usp9x	ubiquitin specific peptidase 9, X chromosome
Z00017614-1	3.0045	2.9467	2.9674	-0.0176	-0.2809	-0.297	0.04745	Non-targets	Ttf1	transcription termination factor 1
Z00025959-1	3.7279	3.1278	3.0952	-0.4604	-0.1483	-0.297	0.6164	Non-targets	Tyw3	tRNA-yW synthesizing protein 3 homolog (S. cerevisiae)
Z00053600-1	4.2135	4.0713	4.2545	0.1124	-0.1429	-0.297	0.0506	Non-targets	Mrps12	mitochondrial ribosomal protein S12
Z00031960-1	4.5044	4.5421	4.5181	0.0991	-0.0548	-0.297	-0.0257	Non-targets	LOC666704	similar to sterile alpha motif domain containing 1
Z00018978-1	3.5418	3.5276	3.5529	0.0827	-0.045	-0.297	0.00155	Non-targets	Armc6	armadillo repeat containing 6
Z00005975-1	3.7677	3.7	3.8155	-0.0204	-0.0278	-0.297	0.00995	Non-targets	Rcc1	regulator of chromosome condensation 1
Z00014657-1	4.4137	4.3865	4.3692	0.0383	-0.0032	-0.297	0.03585	Non-targets	Creld2	cysteine-rich with EGF-like domains 2
Z00020037-1	3.7776	3.6847	3.4194	-0.3228	0.0039	-0.297	0.22555	Non-targets	Armcx4	armadillo repeat containing, X-linked 4
Z00048620-1	3.5477	3.4026	3.4814	0.6602	0.1297	-0.297	0.1057	Non-targets	Zfp462	zinc finger protein 462
Z00074721-1	3.6388	3.5159	3.6152	-0.4291	-0.2024	-0.297	0.07325	Non-targets	5830482F20Rik	RIKEN cDNA 5830482F20 gene
Z00070770-1	1.7949	1.8011	1.8405	-0.0439	-0.0697	-0.297	-0.0259	Non-targets	B130055M24Rik	RIKEN cDNA B130055M24 gene
Z00010688-1	3.5108	3.629	3.5409	0.1103	-0.2961	-0.296	-0.07415	Non-targets	Fbxl10	F-box and leucine-rich repeat protein 10
Z00034755-1	2.6137	2.232	2.3391	-0.534	-0.2568	-0.296	0.32815	Non-targets	Rpgrip1	retinitis pigmentosa GTPase regulator interacting protein 1
Z00042271-1	4.2345	4.294	4.2811	-0.1497	-0.0801	-0.296	-0.05305	Non-targets	Rpl14	ribosomal protein L14
Z00035462-1	3.5664	3.4576	3.5065	0.1738	-0.0396	-0.296	0.08435	Non-targets	Kif2c	kinesin family member 2C
Z00035601-1	3.7786	3.5985	3.9372	0.3086	0.1676	-0.296	0.01075	Non-targets	Lrp2	low density lipoprotein receptor-related protein 2
Z00066290-1	3.3111	3.4112	3.2382	0.3191	-0.0615	-0.296	-0.0136	Non-targets	Ppard	peroxisome proliferator activator receptor delta
Z00017756-1	4.121	4.2702	4.367	-0.0221	0.1324	-0.296	-0.1976	Non-targets	Mdk	midkine
Z00073116-1	0.7973	0.9682	0.9605	-0.2109	-0.2124	-0.295	-0.16705	Non-targets	AU041474	expressed sequence AU041474
Z00025289-1	3.9654	3.7748	3.8656	-0.151	-0.1962	-0.295	0.1452	Non-targets	Zbtb17	zinc finger and BTB domain containing 17
Z00009329-1	4.4668	4.4153	4.439	0.0839	-0.1582	-0.295	0.03965	Non-targets	Tarbp2	TAR (HIV) RNA binding protein 2
Z00056915-1	3.9101	3.9155	3.8534	-0.2256	-0.149	-0.295	0.02565	Non-targets	Sult4a1	sulfotransferase family 4A, member 1
Z00023524-1	3.5942	3.7155	3.6225	-0.6311	-0.1314	-0.295	-0.0748	Non-targets	Cradd	CASP2 and RIPK1 domain containing adaptor with death domain
Z00010112-1	2.9501	2.9987	2.9386	0.039	0.0272	-0.295	-0.01855	Non-targets	Mlstd2	male sterility domain containing 2
Z00061752-1	3.4999	3.3562	3.3958	-0.4396	-0.0513	-0.295	0.1239	Non-targets	Slc4a8	solute carrier family 4 (anion exchanger), member 8
Z00031080-1	2.8543	2.592	2.5423	-0.3613	-0.2812	-0.294	0.28715	Non-targets	Cd1d2	CD1d2 antigen
Z00030559-1	2.318	2.076	2.6089	-0.3993	-0.2518	-0.294	-0.02445	Non-targets	Sox7	SRY-box containing gene 7
Z00034258-1	4.1258	4.1646	4.1618	-0.0067	-0.1873	-0.294	-0.0374	Non-targets	2810422J05Rik	RIKEN cDNA 2810422J05 gene
Z00010416-1	4.4649	4.6371	4.4329	-0.6859	-0.0865	-0.294	-0.0701	Non-targets	Psat1	phosphoserine aminotransferase 1
Z00014813-1	3.9096	3.8626	3.9781	-0.0006	-0.0778	-0.294	-0.01075	Non-targets	Pin4	protein (peptidyl-prolyl cis/trans isomerase) NIMA-interacting, 4 (parvulin)
Z00026733-1	2.4644	2.1532	2.3573	-0.3586	-0.0655	-0.294	0.20915	Non-targets	D030059C06Rik	RIKEN cDNA D030059C06 gene
Z00036615-1	4.4329	4.282	4.2191	-0.3917	-0.0158	-0.294	0.18235	Non-targets	Bcas3	breast carcinoma amplified sequence 3
Z00035516-1	3.3394	3.5333	3.4386	0.1324	-0.0048	-0.294	-0.14655	Non-targets	Taok2	TAO kinase 2
Z00007879-1	2.8257	3.1599	2.9864	0.126	-0.2624	-0.294	-0.24745	Non-targets	Ctsc	cathepsin C
Z00034991-1	4.6292	4.5934	4.6533	0.288	-0.104	-0.294	0.00585	Non-targets	Pno1	partner of NOB1 homolog (S. cerevisiae)
Z00059177-1	3.3275	3.3368	3.2823	-0.1217	-0.0671	-0.294	0.01795	Non-targets	Rnf34	ring finger protein 34
Z00060514-1	5.2525	5.2268	5.2358	0.0066	-0.03	-0.294	0.0212	Non-targets	Rps25	ribosomal protein S25
Z00035144-1	4.0759	4.1272	4.1119	-0.1729	-0.2936	-0.293	-0.04365	Non-targets	Fbxo22	F-box protein 22
Z00032499-1	3.1836	3.7622	3.543	-0.3392	-0.2458	-0.293	-0.469	Non-targets	RP23-64F17.3	similar to bM64F17.3 (putative novel protein)
Z00034829-1	3.4904	3.5658	3.6134	0.1157	-0.1631	-0.293	-0.0992	Non-targets	Hddc3	HD domain containing 3
Z00026103-1	3.4328	3.503	3.5266	-0.0964	-0.1029	-0.293	-0.082	Non-targets	4930572J05Rik	RIKEN cDNA 4930572J05 gene
Z00030360-1	4.8763	4.8914	4.8877	-0.0333	-0.0853	-0.293	-0.01325	Non-targets	Sfrs2	splicing factor, arginine/serine-rich 2 (SC-35)
Z00036145-1	4.0961	3.977	3.83	-0.1793	-0.0534	-0.293	0.1926	Non-targets	Syce1	synaptonemal complex central element protein 1
Z00049894-1	4.2818	4.3903	4.3724	0.1479	-0.1651	-0.293	-0.09955	Non-targets	Taf9	TAF9 RNA polymerase II, TATA box binding protein (TBP)-associated factor
Z00011711-1	4.1252	4.3039	4.1237	-0.121	-0.1407	-0.293	-0.0886	Non-targets	Pes1	pescadillo homolog 1, containing BRCT domain (zebrafish)
Z00035770-1	2.6801	2.5447	2.4587	0.0049	-0.293	-0.292	0.1784	Non-targets	St3gal4	ST3 beta-galactoside alpha-2,3-sialyltransferase 4
Z00008028-1	3.5939	3.7953	3.6603	-0.1436	-0.2218	-0.292	-0.1339	Non-targets	2310047O13Rik	RIKEN cDNA 2310047O13 gene
Z00025428-1	2.1527	1.5813	2.3169	-0.0604	-0.1735	-0.292	0.2036	Non-targets	Edn2	endothelin 2
Z00036188-1	3.2297	3.1789	3.2621	0.1108	-0.1344	-0.292	0.0092	Non-targets	Intu	inturned planar cell polarity effector homolog (Drosophila)
Z00063198-1	4.176	4.0906	4.3176	-0.0713	-0.0501	-0.292	-0.0281	Non-targets	Cox17	cytochrome c oxidase, subunit XVII assembly protein homolog (yeast)
Z00047304-1	3.6987	3.4823	3.6527	0.2237	-0.0258	-0.292	0.1312	Non-targets	Mvd	mevalonate (diphospho) decarboxylase
Z00034511-1	3.749	3.32	3.6786	-0.2829	0.0685	-0.292	0.2497	Non-targets	Sox13	SRY-box containing gene 13
Z00072793-1	3.5703	3.4919	3.7754	-0.165	-0.2913	-0.291	-0.06335	Non-targets	2610305D13Rik	RIKEN cDNA 2610305D13 gene
Z00030620-1	4.2072	3.9538	4.0903	-0.2787	-0.2689	-0.291	0.18515	Non-targets	Smtnl2	smoothelin-like 2
Z00056818-1	4.3735	4.0336	4.0639	-0.0243	-0.1147	-0.291	0.32475	Non-targets	Dlg7	discs, large homolog 7 (Drosophila)
Z00026509-1	4.0937	4.1756	4.3283	-0.2469	0.0635	-0.291	-0.15825	Non-targets	EG629643	predicted gene, EG629643
Z00070821-1	1.6161	1.6954	2.3887	0.5539	-0.2445	-0.291	-0.42595	Non-targets	Terc	telomerase RNA component
Z00060389-1	2.9835	2.6092	3.0202	-0.0568	-0.0729	-0.291	0.1688	Non-targets	Akr1c12	aldo-keto reductase family 1, member C12
Z00054887-1	4.0509	3.9887	3.9851	-0.0789	-0.0535	-0.291	0.064	Non-targets	Gnpat	glyceronephosphate O-acyltransferase
Z00070935-1	3.2176	3.2506	3.4182	-0.1941	-0.2908	-0.29	-0.1168	Non-targets	EG665101	predicted gene, EG665101
Z00009295-1	1.9516	2.0973	2.0635	-0.0316	-0.2202	-0.29	-0.1288	Non-targets	Tspan5	tetraspanin 5
Z00022936-1	1.576	2.3067	1.8475	-0.0106	-0.1511	-0.29	-0.5011	Non-targets	Egr2	early growth response 2
Z00001120-1	3.5351	3.4877	3.6432	0.1568	-0.1196	-0.29	-0.03035	Non-targets	Thop1	thimet oligopeptidase 1
Z00023063-1	3.9489	4.3731	4.1708	0.1902	-0.0985	-0.29	-0.32305	Non-targets	Max	Max protein
Z00013197-1	3.4628	3.56	3.4831	-0.2687	-0.0942	-0.29	-0.05875	Non-targets	2310079N02Rik	RIKEN cDNA 2310079N02 gene
Z00003970-1	3.1753	3.0945	3.1022	-0.4086	-0.0854	-0.29	0.07695	Non-targets	Tsga14	testis specific gene A14
Z00015197-1	3.1151	3.0767	3.0537	0.0985	-0.033	-0.29	0.0499	Non-targets	Znrf1	zinc and ring finger 1
Z00074789-1	3.7518	3.8494	3.992	0.3456	-0.1023	-0.29	-0.1689	Non-targets	Cdc25a	cell division cycle 25 homolog A (S. pombe)
Z00025723-1	3.3484	3.1708	3.1695	-0.3672	-0.2891	-0.289	0.17825	Non-targets	Agtpbp1	ATP/GTP binding protein 1
Z00026378-1	3.3084	3.3546	3.5094	-0.1426	-0.2172	-0.289	-0.1236	Non-targets	Ptpn3	protein tyrosine phosphatase, non-receptor type 3
Z00013147-1	4.4788	4.5157	4.5232	0.0561	-0.0313	-0.289	-0.04065	Non-targets	Ppp5c	protein phosphatase 5, catalytic subunit
Z00019067-1	4.1954	4.0419	4.0864	-0.1716	0.0089	-0.289	0.13125	Non-targets	Ezh2	enhancer of zeste homolog 2 (Drosophila)
Z00055709-1	3.0927	3.2018	3.3729	-0.1556	0.024	-0.289	-0.19465	Non-targets	Npl	N-acetylneuraminate pyruvate lyase
Z00070510-1	3.6565	3.3504	3.3954	-0.1483	0.0667	-0.289	0.2836	Non-targets	Ttc5	tetratricopeptide repeat domain 5
Z00034104-1	2.613	2.499	2.5894	-0.0661	0.1146	-0.289	0.0688	Non-targets	Hist1h2bc	histone cluster 1, H2bc
Z00020790-1	2.9519	3.1019	3.0848	-0.005	-0.2888	-0.288	-0.14145	Non-targets	E430028B21Rik	RIKEN cDNA E430028B21 gene
Z00052340-1	2.627	2.9239	2.7805	-0.136	-0.2885	-0.288	-0.2252	Non-targets	1810014B01Rik	RIKEN cDNA 1810014B01 gene
Z00050346-1	3.1554	3.3643	3.4199	-0.0953	-0.2884	-0.288	-0.2367	Non-targets	ENSMUSG00000053178	predicted gene, ENSMUSG00000053178
Z00054729-1	3.1405	3.4054	3.5116	-0.0146	-0.2575	-0.288	-0.318	Non-targets	Med21	mediator complex subunit 21
Z00024562-1	2.53	2.7304	2.728	-0.5679	-0.193	-0.288	-0.1992	Non-targets	Il23a	interleukin 23, alpha subunit p19
Z00000918-1	2.5131	2.4791	2.343	-0.0529	-0.1915	-0.288	0.10205	Non-targets	Arrdc2	arrestin domain containing 2
Z00054613-1	3.4894	3.5115	3.4836	-0.3628	0.0079	-0.288	-0.00815	Non-targets	Kntc1	kinetochore associated 1
Z00013144-1	3.7388	3.6519	3.5247	-0.3677	0.0447	-0.288	0.1505	Non-targets	Btbd2	BTB (POZ) domain containing 2
Z00060831-1	3.5369	3.7138	3.769	-0.2184	-0.2188	-0.288	-0.2045	Non-targets	Mterf	mitochondrial transcription termination factor
Z00073948-1	3.9278	3.9857	3.805	-0.4408	-0.2079	-0.288	0.03245	Non-targets	Gabbr1	gamma-aminobutyric acid (GABA-B) receptor, 1
Z00075355-1	2.9022	3.0231	2.904	0.1137	-0.2031	-0.288	-0.06135	Non-targets	Srpk2	serine/arginine-rich protein specific kinase 2
Z00074549-1	3.7756	3.9358	4.0577	-0.0289	-0.1105	-0.288	-0.22115	Non-targets	Edg5	endothelial differentiation, sphingolipid G-protein-coupled receptor, 5
Z00055271-1	0.835	0.9738	0.8516	0.2001	-0.0808	-0.288	-0.0777	Non-targets	Asb14	ankyrin repeat and SOCS box-containing protein 14
Z00056951-1	3.7599	3.7477	3.9008	-0.0427	-0.021	-0.288	-0.06435	Non-targets	Mcm4	minichromosome maintenance deficient 4 homolog (S. cerevisiae)
Z00041063-1	3.3349	2.5228	2.3581	-0.4325	-0.2876	-0.287	0.89445	Non-targets	Efhb	EF hand domain family, member B
Z00057656-1	3.622	3.5029	3.6627	0.0395	-0.2871	-0.287	0.0392	Non-targets	Pvr	poliovirus receptor
Z00022526-1	2.1972	1.0823	2.3144	-0.5493	-0.2179	-0.287	0.49885	Non-targets	Sgcz	sarcoglycan zeta
Z00034280-1	3.5542	3.2541	3.2204	-0.6078	-0.1934	-0.287	0.31695	Non-targets	Parp9	poly (ADP-ribose) polymerase family, member 9
Z00009990-1	4.5659	4.6358	4.6195	-0.006	-0.1631	-0.287	-0.06175	Non-targets	Abcf2	ATP-binding cassette, sub-family F (GCN20), member 2
Z00034055-1	3.9448	3.9184	3.9753	-0.2885	-0.1246	-0.287	-0.00205	Non-targets	Ppie	peptidylprolyl isomerase E (cyclophilin E)
Z00036056-1	3.574	3.4983	3.5151	-0.0306	-0.0336	-0.287	0.0673	Non-targets	Orc1l	origin recognition complex, subunit 1-like (S.cereviaiae)
Z00043076-1	3.2785	2.5465	3.093	0.2816	-0.2864	-0.286	0.45875	Non-targets	Osta	organic solute transporter alpha
Z00066467-1	2.7625	2.723	2.9063	-0.2964	-0.2862	-0.286	-0.05215	Non-targets	RP23-67E6.3	novel KRAB box and zinc finger, C2H2 type domain containing protein
Z00056833-1	0.7682	0.8412	0.9613	0.1176	-0.2554	-0.286	-0.13305	Non-targets	Gzme	granzyme E
Z00022522-1	4.2495	4.3141	4.3476	0.1147	-0.215	-0.286	-0.08135	Non-targets	Mina	myc induced nuclear antigen
Z00059104-1	3.2399	3.0764	3.2412	-0.8581	-0.1846	-0.286	0.0811	Non-targets	Mybpc2	myosin binding protein C, fast-type
Z00023349-1	2.5302	2.0863	2.4437	-0.5402	-0.173	-0.286	0.2652	Non-targets	Slc7a9	solute carrier family 7 (cationic amino acid transporter, y+ system), member 9
Z00024795-1	3.1241	2.8739	2.8231	-0.4662	-0.1728	-0.286	0.2756	Non-targets	Klhl8	kelch-like 8 (Drosophila)
Z00027168-1	3.0478	2.8571	2.9251	-0.2747	-0.1481	-0.286	0.1567	Non-targets	OTTMUSG00000016571	predicted gene, OTTMUSG00000016571
Z00062348-1	4.0483	3.9441	4.0456	0.1536	-0.1075	-0.286	0.05345	Non-targets	Kif23	kinesin family member 23
Z00024721-1	3.5842	4.2185	3.7599	-0.088	-0.0774	-0.286	-0.405	Non-targets	Lmo4	LIM domain only 4
Z00008513-1	4.0182	4.2279	4.1632	0.0941	-0.0176	-0.286	-0.17735	Non-targets	Laptm4a	lysosomal-associated protein transmembrane 4A
Z00036142-1	4.5835	4.7279	4.6654	-0.2613	0.0271	-0.286	-0.11315	Non-targets	2010109N14Rik	RIKEN cDNA 2010109N14 gene
Z00012211-1	3.9015	3.8432	3.9037	-0.2216	0.0649	-0.286	0.02805	Non-targets	Commd1	COMM domain containing 1
Z00074021-1	3.8647	3.9213	3.7576	0.0655	-0.1499	-0.286	0.02525	Non-targets	Stim2	stromal interaction molecule 2
Z00060872-1	3.7282	3.7594	3.992	0.0066	-0.1243	-0.286	-0.1475	Non-targets	Zfp125	zinc finger protein 125
Z00057636-1	4.7681	4.6827	4.8698	0.061	0.0186	-0.286	-0.00815	Non-targets	Fscn1	fascin homolog 1, actin bundling protein (Strongylocentrotus purpuratus)
Z00034463-1	3.9772	3.8891	3.9134	-0.0696	-0.1463	-0.285	0.07595	Non-targets	Ddx51	DEAD (Asp-Glu-Ala-Asp) box polypeptide 51
Z00030486-1	4.1654	3.9752	4.1275	-0.0633	-0.2841	-0.284	0.11405	Non-targets	Nedd4l	neural precursor cell expressed, developmentally down-regulated gene 4-like
Z00000354-1	4.796	4.3039	4.6705	-0.2093	-0.1953	-0.284	0.3088	Non-targets	Gstp1	glutathione S-transferase, pi 1
Z00029004-1	1.4004	1.6487	1.4755	0.1119	-0.1936	-0.284	-0.1617	Non-targets	4930599N23Rik	RIKEN cDNA 4930599N23 gene
Z00034552-1	3.7927	3.8301	3.9256	-0.0309	-0.151	-0.284	-0.08515	Non-targets	Zranb2	zinc finger, RAN-binding domain containing 2
Z00003421-1	3.0425	2.9454	3.0624	-0.1612	-0.1345	-0.284	0.0386	Non-targets	Ddx49	DEAD (Asp-Glu-Ala-Asp) box polypeptide 49
Z00002712-1	3.2801	3.3954	3.3542	-0.254	-0.0775	-0.284	-0.0947	Non-targets	Ptprg	protein tyrosine phosphatase, receptor type, G
Z00035093-1	3.7569	3.7672	3.7108	-0.3515	-0.0177	-0.284	0.0179	Non-targets	Foxred1	FAD-dependent oxidoreductase domain containing 1
Z00019955-1	3.5872	3.4174	3.5852	-0.0876	-0.0954	-0.284	0.0859	Non-targets	Trip12	thyroid hormone receptor interactor 12
Z00038943-1	2.5069	2.496	2.7864	-0.5385	-0.284	-0.283	-0.1343	Non-targets	Pcnxl2	pecanex-like 2 (Drosophila)
Z00005313-1	3.313	3.6377	3.5271	-0.7359	-0.2515	-0.283	-0.2694	Non-targets	Gbx2	gastrulation brain homeobox 2
Z00021683-1	3.5875	3.3671	3.3972	-0.6678	-0.2236	-0.283	0.20535	Non-targets	Traf3ip2	Traf3 interacting protein 2
Z00022943-1	1.2836	1.1042	0.833	0.0367	-0.1889	-0.283	0.315	Non-targets	Pip	prolactin induced protein
Z00012147-1	4.3252	4.3027	4.339	-0.0251	-0.1825	-0.283	0.00435	Non-targets	Pelp1	proline, glutamic acid and leucine rich protein 1
Z00006252-1	4.4389	4.3838	4.5129	0.1601	-0.1622	-0.283	-0.00945	Non-targets	Chchd4	coiled-coil-helix-coiled-coil-helix domain containing 4
Z00003831-1	4.2257	4.1748	4.1795	-0.0193	-0.1572	-0.283	0.04855	Non-targets	5830417I10Rik	RIKEN cDNA 5830417I10 gene
Z00059642-1	0.8294	1.2786	1.4813	0.2833	-0.0873	-0.283	-0.55055	Non-targets	Bnc1	basonuclin 1
Z00018519-1	4.8632	4.8366	4.857	0.1787	-0.0532	-0.283	0.0164	Non-targets	Sfpq	splicing factor proline/glutamine rich (polypyrimidine tract binding protein associated)
Z00015546-1	4.1288	4.0189	4.1735	-0.2097	-0.0141	-0.283	0.0326	Non-targets	Vars	valyl-tRNA synthetase
Z00051602-1	3.6129	3.644	3.569	-0.1864	-0.2771	-0.283	0.0064	Non-targets	Zfp71-rs1	zinc finger protein 71, releated sequence
Z00035434-1	3.0497	3.147	2.9728	-1.1264	-0.2822	-0.282	-0.0102	Non-targets	Fez1	fasciculation and elongation protein zeta 1 (zygin I)
Z00024991-1	3.6681	3.4078	3.3828	-0.3537	-0.2351	-0.282	0.2728	Non-targets	Cpt1a	carnitine palmitoyltransferase 1a, liver
Z00000245-1	3.7813	3.8841	3.931	-0.3729	-0.1434	-0.282	-0.12625	Non-targets	Pvrl2	poliovirus receptor-related 2
Z00032079-1	3.461	3.3359	3.3739	-0.2334	-0.1322	-0.282	0.1061	Non-targets	Aars2	alanyl-tRNA synthetase 2, mitochondrial (putative)
Z00056368-1	4.6237	4.4825	4.5225	-0.2363	-0.1279	-0.282	0.1212	Non-targets	Psmb3	proteasome (prosome, macropain) subunit, beta type 3
Z00018777-1	3.6506	3.6197	3.6872	-0.0395	-0.1164	-0.282	-0.00285	Non-targets	Tars2	threonyl-tRNA synthetase 2, mitochondrial (putative)
Z00034138-1	3.588	3.8232	3.8953	-0.1664	-0.112	-0.282	-0.27125	Non-targets	Mel13	melanoma nuclear protein 13
Z00010971-1	4.2375	4.3002	4.2636	-0.0306	-0.0002	-0.282	-0.0444	Non-targets	Cenpa	centromere protein A
Z00019467-1	3.0522	2.9636	2.7389	0.395	0.0135	-0.282	0.20095	Non-targets	Sycp2	synaptonemal complex protein 2
Z00055120-1	3.0721	3.1007	2.967	0.1225	-0.1836	-0.282	0.03825	Non-targets	Cbx1	chromobox homolog 1 (Drosophila HP1 beta)
Z00072822-1	2.8415	2.6392	2.9818	-0.0401	-0.2816	-0.281	0.031	Non-targets	LOC195531	Copy of E0240D03-5 NIA Mouse Embryonic Stem (ES) cell (Lif-, 48 h, high density) cDNA library (Long) Mus musculus cDNA clone NIA:E0240D03 IMAGE:30853190 5', mRNA sequence
Z00032929-1	1.9472	1.5791	1.473	-0.0595	-0.2648	-0.281	0.42115	Non-targets	Frem3	Fras1 related extracellular matrix protein 3
Z00036389-1	3.7937	3.4951	3.6745	-0.0855	-0.1789	-0.281	0.2089	Non-targets	Trip10	thyroid hormone receptor interactor 10
Z00027757-1	1.9816	1.7692	1.8324	0.1487	-0.1771	-0.281	0.1808	Non-targets	Ccl5	chemokine (C-C motif) ligand 5
Z00011476-1	4.1866	4.315	4.3848	-0.0151	-0.0597	-0.281	-0.1633	Non-targets	Cox7a2	cytochrome c oxidase, subunit VIIa 2
Z00074962-1	2.6009	2.3824	2.4429	-1.1577	-0.2471	-0.281	0.18825	Non-targets	Pla1a	phospholipase A1 member A
Z00057743-1	4.042	3.9339	3.9981	-0.38	-0.2257	-0.28	0.076	Non-targets	Ech1	enoyl coenzyme A hydratase 1, peroxisomal
Z00023456-1	4.1539	3.7352	3.7557	-0.4831	-0.2033	-0.28	0.40845	Non-targets	Rtkn	rhotekin
Z00034634-1	3.3214	3.381	3.365	-0.0058	-0.1368	-0.28	-0.0516	Non-targets	Gpt	glutamic pyruvic transaminase, soluble
Z00034528-1	4.5661	4.5119	4.6084	0.2342	-0.0377	-0.28	0.00595	Non-targets	Snrpa1	small nuclear ribonucleoprotein polypeptide A'
Z00008006-1	3.6476	3.523	3.7816	-0.2105	0.0018	-0.28	-0.0047	Non-targets	1110008L16Rik	RIKEN cDNA 1110008L16 gene
Z00022551-1	4.0392	4.0799	4.3597	-0.1165	0.004	-0.28	-0.1806	Non-targets	Acaa2	acetyl-Coenzyme A acyltransferase 2 (mitochondrial 3-oxoacyl-Coenzyme A thiolase)
Z00074507-1	4.7302	4.7056	4.8375	0.1103	-0.055	-0.28	-0.04135	Non-targets	Tipin	timeless interacting protein
Z00070093-1	3.3058	3.3358	3.3682	-0.3564	-0.2795	-0.279	-0.0462	Non-targets	5730559C18Rik	RIKEN cDNA 5730559C18 gene
Z00015627-1	3.5314	3.6082	3.58	-0.1856	-0.2506	-0.279	-0.0627	Non-targets	Orc5l	origin recognition complex, subunit 5-like (S. cerevisiae)
Z00006560-1	3.6366	3.6189	3.7319	-0.2578	-0.2444	-0.279	-0.0388	Non-targets	Smarcad1	SWI/SNF-related, matrix-associated actin-dependent regulator of chromatin, subfamily a, containing DEAD/H box 1
Z00035464-1	3.6097	3.4106	3.5969	-0.2358	-0.2252	-0.279	0.10595	Non-targets	Trim13	tripartite motif-containing 13
Z00020035-1	3.5984	3.5713	3.5864	-0.059	-0.1427	-0.279	0.01955	Non-targets	Cdk10	cyclin-dependent kinase (CDC2-like) 10
Z00025404-1	2.9115	3.0068	3.1484	0.0435	-0.1425	-0.279	-0.1661	Non-targets	Sp4	trans-acting transcription factor 4
Z00035381-1	3.546	3.699	3.7923	-0.0934	-0.1018	-0.279	-0.19965	Non-targets	Xrcc6	X-ray repair complementing defective repair in Chinese hamster cells 6
Z00035859-1	2.5457	2.804	2.7483	-0.1981	-0.0935	-0.279	-0.23045	Non-targets	Gmcl1	germ cell-less homolog 1 (Drosophila)
Z00035741-1	2.2705	2.4086	2.2823	-0.0901	-0.0694	-0.279	-0.07495	Non-targets	Dph3	DPH3 homolog (KTI11, S. cerevisiae)
Z00010092-1	3.1502	2.9405	3.0295	-0.2638	-0.0472	-0.279	0.1652	Non-targets	Bbs2	Bardet-Biedl syndrome 2 homolog (human)
Z00010407-1	3.9187	3.8815	3.9558	0.1432	-0.1136	-0.279	5e-05	Non-targets	Wdr57	WD repeat domain 57 (U5 snRNP specific)
Z00002153-1	3.3797	3.3582	3.3498	-0.0392	-0.0112	-0.279	0.0257	Non-targets	G430022H21Rik	RIKEN cDNA G430022H21 gene
Z00001281-1	3.8753	3.8008	3.813	0.0891	0.009	-0.279	0.0684	Non-targets	Calr	calreticulin
Z00027265-1	3.3243	3.6713	3.6694	-0.086	-0.2781	-0.278	-0.34605	Non-targets	6720457D02Rik	RIKEN cDNA 6720457D02 gene
Z00003252-1	2.9259	2.8069	2.9922	-0.2921	-0.2502	-0.278	0.02635	Non-targets	Adar	adenosine deaminase, RNA-specific
Z00035357-1	3.474	3.2371	3.2632	-0.53	-0.2286	-0.278	0.22385	Non-targets	9030617O03Rik	RIKEN cDNA 9030617O03 gene
Z00025738-1	3.5219	3.6672	3.6406	-0.5078	-0.2167	-0.278	-0.132	Non-targets	Bcar3	breast cancer anti-estrogen resistance 3
Z00008666-1	3.5661	3.4043	3.4932	-0.0122	-0.1613	-0.278	0.11735	Non-targets	2610024G14Rik	RIKEN cDNA 2610024G14 gene
Z00057485-1	4.2647	4.3545	4.4333	0.1049	-0.1441	-0.278	-0.1292	Non-targets	Rrp1b	ribosomal RNA processing 1 homolog B (S. cerevisiae)
Z00035706-1	3.3097	3.3196	3.306	-0.0516	-0.1319	-0.278	-0.0031	Non-targets	Zfp341	zinc finger protein 341
Z00024672-1	3.2514	2.8972	3.1047	-0.18	-0.1001	-0.278	0.25045	Non-targets	Clgn	calmegin
Z00018312-1	1.5667	0.943	0.8962	-0.0742	-0.0454	-0.278	0.6471	Non-targets	2610203C20Rik	RIKEN cDNA 2610203C20 gene
Z00013548-1	5.0479	4.3929	4.4082	-0.1407	-0.0086	-0.278	0.64735	Non-targets	Tbx3	T-box 3
Z00075003-1	3.1919	3.0891	3.2002	0.0284	-0.0932	-0.278	0.04725	Non-targets	Mapk3	mitogen-activated protein kinase 3
Z00054335-1	4.68	4.6119	4.4797	0.0589	0.0179	-0.278	0.1342	Non-targets	Ckap5	cytoskeleton associated protein 5
Z00036417-1	1.4931	2.3323	2.3047	0.1601	-0.2773	-0.277	-0.8254	Non-targets	Nol8	nucleolar protein 8
Z00019939-1	1.9806	1.9437	1.8654	0.0325	-0.2486	-0.277	0.07605	Non-targets	Sspn	sarcospan
Z00023582-1	3.3166	3.1767	3.3378	0.457	-0.2205	-0.277	0.05935	Non-targets	Fgf18	fibroblast growth factor 18
Z00034938-1	2.6496	2.6403	2.6879	-0.3623	-0.2131	-0.277	-0.0145	Non-targets	Nek1	NIMA (never in mitosis gene a)-related expressed kinase 1
Z00010874-1	2.0372	2.3494	2.3434	-1.2007	-0.1934	-0.277	-0.3092	Non-targets	Camk1d	calcium/calmodulin-dependent protein kinase ID
Z00025940-1	2.5114	2.4206	2.3572	-0.8175	-0.183	-0.277	0.1225	Non-targets	Bcan	brevican
Z00063259-1	3.9327	3.8561	3.8549	-0.2138	-0.0985	-0.277	0.0772	Non-targets	Tfam	transcription factor A, mitochondrial
Z00041311-1	3.2326	2.7146	2.6993	-0.1398	-0.1312	-0.277	0.52565	Non-targets	9330159F19Rik	RIKEN cDNA 9330159F19 gene
Z00028902-1	2.202	2.4584	2.3539	0.3084	-0.0751	-0.277	-0.20415	Non-targets	2410019A14Rik	RIKEN cDNA 2410019A14 gene
Z00024080-1	0.7082	0.972	1.2448	0.1663	-0.0345	-0.277	-0.4002	Non-targets	AF529169	cDNA sequence AF529169
Z00022172-1	3.5076	3.6505	3.7385	0.1073	-0.015	-0.277	-0.1869	Non-targets	Bcl2l11	BCL2-like 11 (apoptosis facilitator)
Z00020306-1	4.1083	3.9087	4.0756	-0.1703	-0.0042	-0.277	0.11615	Non-targets	Tjp2	tight junction protein 2
Z00024329-1	1.988	2.0158	1.9995	-0.7867	-0.2024	-0.276	-0.01965	Non-targets	Irf5	interferon regulatory factor 5
Z00011356-1	3.5429	3.5638	3.476	-0.8704	-0.1731	-0.276	0.023	Non-targets	Mfng	MFNG O-fucosylpeptide 3-beta-N-acetylglucosaminyltransferase
Z00032253-1	1.3851	1.2742	1.0793	-0.0395	-0.1511	-0.276	0.20835	Non-targets	D930026N18Rik	RIKEN cDNA D930026N18 gene
Z00034710-1	3.6153	3.5719	3.7228	0.2005	-0.1264	-0.276	-0.03205	Non-targets	2310008H09Rik	RIKEN cDNA 2310008H09 gene
Z00074182-1	3.7001	3.8367	3.657	-0.0133	-0.2552	-0.276	-0.04675	Non-targets	5830411G16Rik	RIKEN cDNA 5830411G16 gene
Z00000601-1	3.4478	3.328	3.347	-0.0767	-0.1893	-0.276	0.1103	Non-targets	Ppp1r7	protein phosphatase 1, regulatory (inhibitor) subunit 7
Z00006152-1	0.7868	0.914	0.8923	0.0486	-0.0878	-0.276	-0.11635	Non-targets	Cts8	cathepsin 8
Z00060935-1	2.5551	2.4003	2.9773	-0.6076	-0.0262	-0.276	-0.1337	Non-targets	Aurkc	aurora kinase C
Z00004975-1	3.7808	3.7378	3.812	-0.3748	0.0312	-0.276	0.0059	Non-targets	Patz1	POZ (BTB) and AT hook containing zinc finger 1
Z00021796-1	3.9635	3.8987	4.0443	-0.0201	-0.2757	-0.275	-0.008	Non-targets	Gna-rs1	guanine nucleotide binding protein, related sequence 1
Z00046636-1	1.9742	2.5102	2.3952	-1.8546	-0.2757	-0.275	-0.4785	Non-targets	Nkx6-3	NK6 transcription factor related, locus 3 (Drosophila)
Z00032275-1	2.4475	2.3143	2.9806	0.1235	-0.2469	-0.275	-0.19995	Non-targets	LOC244061	similar to Smad nuclear interacting protein 1
Z00019756-1	4.1483	3.9912	4.0631	-0.1132	-0.1337	-0.275	0.12115	Non-targets	Psmg4	proteasome (prosome, macropain) assembly chaperone 4
Z00033317-1	2.2727	2.2099	2.2361	0.0313	-0.1265	-0.275	0.0497	Non-targets	LOC383826	similar to Ac1158
Z00006505-1	2.9789	2.9456	2.9239	-0.053	-0.0909	-0.275	0.04415	Non-targets	Usp21	ubiquitin specific peptidase 21
Z00034766-1	3.9517	4.0068	3.7806	-0.0097	-0.021	-0.275	0.058	Non-targets	Blvrb	biliverdin reductase B (flavin reductase (NADPH))
Z00008447-1	4.0094	3.9886	4.1696	0.1921	0.0501	-0.275	-0.0697	Non-targets	Ube2a	ubiquitin-conjugating enzyme E2A, RAD6 homolog (S. cerevisiae)
Z00074155-1	2.6836	2.5608	2.905	-0.5613	-0.1458	-0.275	-0.0493	Non-targets	BC052688	cDNA sequence BC052688
Z00072437-1	0.9864	1.469	1.0979	0.0448	-0.0447	-0.275	-0.29705	Non-targets	Sema5a	sema domain, seven thrombospondin repeats (type 1 and type 1-like), transmembrane domain (TM) and short cytoplasmic domain, (semaphorin) 5A
Z00019732-1	2.7876	3.0763	3.0019	0.014	0.0182	-0.275	-0.2515	Non-targets	Mgst3	microsomal glutathione S-transferase 3
Z00058004-1	3.2502	2.6315	2.9786	0.3123	-0.2747	-0.274	0.44515	Non-targets	LOC638533	similar to serine (or cysteine) proteinase inhibitor, clade B, member 9b
Z00030535-1	3.3264	3.1965	3.2434	-0.48	-0.2418	-0.274	0.10645	Non-targets	Lrch2	leucine-rich repeats and calponin homology (CH) domain containing 2
Z00025110-1	2.1022	1.8234	1.9108	-0.5692	-0.1981	-0.274	0.2351	Non-targets	Zfp607	zinc finger proten 607
Z00027188-1	3.4855	3.5488	3.5983	0.1387	-0.0283	-0.274	-0.08805	Non-targets	LOC675992	similar to nuclear autoantigenic sperm protein isoform 3
Z00032897-1	2.7984	3.0691	3.0072	-0.3845	-0.1558	-0.274	-0.23975	Non-targets	Cbfa2t2	core-binding factor, runt domain, alpha subunit 2, translocated to, 2 (human)
Z00074167-1	3.2032	3.3791	3.4123	-0.0624	-0.0978	-0.274	-0.1925	Non-targets	Sfrs6	splicing factor, arginine/serine-rich 6
Z00012624-1	4.5998	4.5971	4.5255	0.088	0.021	-0.274	0.0385	Non-targets	Racgap1	Rac GTPase-activating protein 1
Z00030145-1	2.5635	2.1109	2.1242	-0.5739	-0.2508	-0.273	0.44595	Non-targets	ENSMUSG00000052976	predicted gene, ENSMUSG00000052976
Z00014781-1	3.3994	3.6793	3.4706	0.0142	-0.1788	-0.273	-0.17555	Non-targets	Bhlhb9	basic helix-loop-helix domain containing, class B9
Z00022596-1	4.1499	4.2143	4.2613	-0.0453	-0.0973	-0.273	-0.0879	Non-targets	Mrps30	mitochondrial ribosomal protein S30
Z00012971-1	3.7752	3.7284	3.6907	-0.0223	-0.0941	-0.273	0.06565	Non-targets	Nme6	non-metastatic cells 6, protein expressed in (nucleoside-diphosphate kinase)
Z00028379-1	2.7554	2.6657	2.6804	-0.6767	-0.0842	-0.273	0.08235	Non-targets	B830008H07Rik	RIKEN cDNA B830008H07 gene
Z00034668-1	5.2099	5.1924	5.2156	-0.1877	0.0106	-0.273	0.0059	Non-targets	Mcm3	minichromosome maintenance deficient 3 (S. cerevisiae)
Z00074534-1	3.6833	3.6405	3.5103	0.0442	-0.0783	-0.273	0.1079	Non-targets	2900062L11Rik	RIKEN cDNA 2900062L11 gene
Z00015116-1	4.2473	4.217	4.1752	-0.1265	-0.2729	-0.272	0.0512	Non-targets	Plekhm1	pleckstrin homology domain containing, family M (with RUN domain) member 1
Z00015155-1	4.3186	4.2757	4.2484	0.0289	-0.2319	-0.272	0.05655	Non-targets	Atpbd1b	ATP binding domain 1 family, member B
Z00007025-1	2.707	2.6098	2.6677	-0.2252	-0.2082	-0.272	0.06825	Non-targets	2810422O20Rik	RIKEN cDNA 2810422O20 gene
Z00024184-1	0.8258	0.8872	0.9292	-0.2374	-0.1941	-0.272	-0.0824	Non-targets	Ifit1	interferon-induced protein with tetratricopeptide repeats 1
Z00016960-1	3.0833	3.0927	3.2656	0.0357	-0.1829	-0.272	-0.09585	Non-targets	C79407	expressed sequence C79407
Z00036054-1	4.121	4.0728	4.0221	0.0092	-0.1775	-0.272	0.07355	Non-targets	Wdr36	WD repeat domain 36
Z00009840-1	2.9286	2.9558	3.0256	-0.0517	-0.1046	-0.272	-0.0621	Non-targets	AU022751	expressed sequence AU022751
Z00022017-1	4.357	4.5948	4.5065	-0.4238	-0.095	-0.272	-0.19365	Non-targets	Enc1	ectodermal-neural cortex 1
Z00021936-1	3.4928	3.6421	3.716	-0.147	-0.0634	-0.272	-0.18625	Non-targets	Glis2	GLIS family zinc finger 2
Z00052036-1	3.05	3.3809	3.2465	0.327	-0.0568	-0.272	-0.2637	Non-targets	Spryd3	SPRY domain containing 3
Z00036135-1	4.1213	3.9337	3.9744	-0.2941	-0.0239	-0.272	0.16725	Non-targets	Cpsf1	cleavage and polyadenylation specific factor 1
Z00024136-1	2.2084	2.1377	2.7644	0.0809	0.1725	-0.272	-0.24265	Non-targets	Bhmt2	betaine-homocysteine methyltransferase 2
Z00035126-1	3.6069	3.2618	3.3814	-0.3374	-0.1599	-0.272	0.2853	Non-targets	Wasl	Wiskott-Aldrich syndrome-like (human)
Z00026703-1	3.8189	3.7133	3.6892	-0.2036	-0.1403	-0.272	0.11765	Non-targets	Gps2	G protein pathway suppressor 2
Z00017725-1	4.4111	4.5709	4.6168	0.1074	-0.1018	-0.272	-0.18275	Non-targets	Erh	enhancer of rudimentary homolog (Drosophila)
Z00054963-1	3.47	2.6979	3.0393	-0.5179	-0.0943	-0.272	0.6014	Non-targets	Cspg5	chondroitin sulfate proteoglycan 5
Z00053540-1	3.5487	3.3248	3.4167	0.0096	-0.2718	-0.271	0.17795	Non-targets	4933437F05Rik	RIKEN cDNA 4933437F05 gene
Z00023234-1	2.9575	2.6472	2.6433	-0.987	-0.1713	-0.271	0.31225	Non-targets	Stc2	stanniocalcin 2
Z00005263-1	2.4122	2.4124	2.2752	0.0047	-0.1601	-0.271	0.0684	Non-targets	Tle2	transducin-like enhancer of split 2, homolog of Drosophila E(spl)
Z00014698-1	4.3677	4.3519	4.3028	-0.0803	-0.0894	-0.271	0.04035	Non-targets	Atp5sl	ATP5S-like
Z00022740-1	3.8997	3.5932	4.0073	-0.2049	0.055	-0.271	0.09945	Non-targets	Cox7a1	cytochrome c oxidase, subunit VIIa 1
Z00027234-1	2.0119	2.099	2.0751	0.322	-0.031	-0.271	-0.07515	Non-targets	Ugt1a@	UDP glycosyltransferase 1 family, polypeptide A cluster
Z00001152-1	3.7586	3.8566	3.816	0.2377	0.068	-0.271	-0.0777	Non-targets	Gatad1	GATA zinc finger domain containing 1
Z00049720-1	2.291	2.3117	2.3589	-0.1285	-0.27	-0.27	-0.0443	Non-targets	EG245190	predicted gene, EG245190
Z00034073-1	3.2668	3.471	3.4155	-0.3231	-0.2402	-0.27	-0.17645	Non-targets	Mtfr1	mitochondrial fission regulator 1
Z00016958-1	3.8811	3.7691	3.7969	-0.0869	-0.2342	-0.27	0.0981	Non-targets	Gdap10	ganglioside-induced differentiation-associated-protein 10
Z00030087-1	3.0137	2.6953	2.7809	-1.308	-0.2102	-0.27	0.2756	Non-targets	C330048F19	hypothetical protein C330048F19
Z00034068-1	2.9926	3.1977	3.2173	-0.0391	-0.1819	-0.27	-0.2149	Non-targets	D030056L22Rik	RIKEN cDNA D030056L22 gene
Z00014752-1	1.4827	1.5497	1.3426	-0.013	-0.1644	-0.27	0.03655	Non-targets	Efcab1	EF hand calcium binding domain 1
Z00020266-1	3.7295	3.9085	3.7647	-0.1112	-0.1598	-0.27	-0.1071	Non-targets	Arl15	ADP-ribosylation factor-like 15
Z00026758-1	2.5167	2.6516	2.5518	0.3198	-0.1427	-0.27	-0.085	Non-targets	1700067K01Rik	RIKEN cDNA 1700067K01 gene
Z00020881-1	3.0669	3.0596	3.0678	-0.2588	-0.1331	-0.27	0.0032	Non-targets	Zmiz2	zinc finger, MIZ-type containing 2
Z00063560-1	2.9951	3.0617	3.1744	0.1557	-0.1066	-0.27	-0.12295	Non-targets	Snrpf	small nuclear ribonucleoprotein polypeptide F
Z00056481-1	4.1188	4.1431	4.1143	-0.1453	-0.0887	-0.27	-0.0099	Non-targets	Apeh	acylpeptide hydrolase
Z00018051-1	3.5865	3.651	3.5817	-0.0153	-0.0372	-0.27	-0.02985	Non-targets	Xpo5	exportin 5
Z00004795-1	4.2396	4.2486	4.337	-0.1709	-0.0178	-0.27	-0.0532	Non-targets	Mthfd1	methylenetetrahydrofolate dehydrogenase (NADP+ dependent), methenyltetrahydrofolate cyclohydrolase, formyltetrahydrofolate synthase
Z00052738-1	3.4057	3.2118	3.3379	-0.1795	-0.1475	-0.27	0.13085	Non-targets	Gtpbp5	GTP binding protein 5
Z00031244-1	4.3711	4.5541	4.5685	0.1151	-0.0972	-0.27	-0.1902	Non-targets	Sumo2	SMT3 suppressor of mif two 3 homolog 2 (yeast)
Z00036748-1	3.9016	3.9147	3.9895	-0.1074	-0.0574	-0.27	-0.0505	Non-targets	Hdac1	histone deacetylase 1
Z00010774-1	4.051	4.0956	4.1096	-0.0626	0.0067	-0.27	-0.0516	Non-targets	Bub1b	budding uninhibited by benzimidazoles 1 homolog, beta (S. cerevisiae)
Z00020827-1	2.9672	1.8991	2.6563	0.1041	-0.2698	-0.269	0.6895	Non-targets	Rassf9	Ras association (RalGDS/AF-6) domain family (N-terminal) member 9
Z00035492-1	4.5397	4.4409	4.4147	-0.3061	-0.1903	-0.269	0.1119	Non-targets	Mcm3ap	minichromosome maintenance deficient 3 (S. cerevisiae) associated protein
Z00011914-1	4.4374	4.551	4.4759	-0.1328	-0.1752	-0.269	-0.07605	Non-targets	Lcmt1	leucine carboxyl methyltransferase 1
Z00016901-1	4.3152	3.8139	4.0056	-0.0645	-0.1264	-0.269	0.40545	Non-targets	Sin3a	transcriptional regulator, SIN3A (yeast)
Z00003983-1	3.7259	3.8459	3.7508	-0.0317	-0.1063	-0.269	-0.07245	Non-targets	Cep57	centrosomal protein 57
Z00006582-1	4.3904	4.3931	4.4449	-0.0067	-0.0976	-0.269	-0.0286	Non-targets	Ebna1bp2	EBNA1 binding protein 2
Z00005794-1	3.7601	3.8207	3.7883	-0.2003	-0.0823	-0.269	-0.0444	Non-targets	Sdad1	SDA1 domain containing 1
Z00036280-1	2.0761	1.6337	1.7652	-0.587	-0.0679	-0.269	0.37665	Non-targets	Nova1	neuro-oncological ventral antigen 1
Z00035097-1	4.196	4.2309	4.2826	0.0871	-0.0495	-0.269	-0.06075	Non-targets	Guk1	guanylate kinase 1
Z00036660-1	1.405	1.0695	0.9791	0.1167	0.0185	-0.269	0.3807	Non-targets	Esr1	estrogen receptor 1 (alpha)
Z00073970-1	3.4281	3.7041	3.5762	-0.1617	-0.2694	-0.269	-0.21205	Non-targets	D12Ertd553e	DNA segment, Chr 12, ERATO Doi 553, expressed
Z00075518-1	3.59	3.5598	3.6236	0.0857	-0.201	-0.269	-0.0017	Non-targets	A230051G13Rik	RIKEN cDNA A230051G13 gene
Z00074006-1	3.9004	4.0993	3.9161	-0.4523	-0.1778	-0.269	-0.1073	Non-targets	Acacb	acetyl-Coenzyme A carboxylase beta
Z00074744-1	3.3867	3.5676	3.2405	-0.085	-0.1128	-0.269	-0.01735	Non-targets	Tspan6	tetraspanin 6
Z00025368-1	1.0407	1.0161	0.935	0.1635	-0.0607	-0.269	0.06515	Non-targets	Tectb	tectorin beta
Z00059595-1	4.2545	4.3228	4.3196	0.002	-0.0508	-0.269	-0.0667	Non-targets	Rfc3	replication factor C (activator 1) 3
Z00075177-1	3.0751	3.0026	3.1087	-0.1615	0.0445	-0.269	0.01945	Non-targets	Mutyh	mutY homolog (E. coli)
Z00033280-1	2.7652	2.592	2.7291	-0.161	-0.2162	-0.268	0.10465	Non-targets	LOC671629	hypothetical protein LOC671629
Z00002411-1	3.8702	3.7734	3.852	-0.1749	-0.1734	-0.268	0.0575	Non-targets	Mrps31	mitochondrial ribosomal protein S31
Z00010009-1	2.7436	2.6046	2.8591	-0.3316	-0.143	-0.268	0.01175	Non-targets	Slco4c1	solute carrier organic anion transporter family, member 4C1
Z00035011-1	3.0256	3.0586	3.0669	0.0542	-0.1019	-0.268	-0.03715	Non-targets	Tsr2	TSR2, 20S rRNA accumulation, homolog (S. cerevisiae)
Z00012359-1	3.9459	4.025	4.0426	0.0697	-0.0983	-0.268	-0.0879	Non-targets	Thyn1	thymocyte nuclear protein 1
Z00026275-1	3.8748	3.9345	3.8585	-0.0715	-0.0516	-0.268	-0.0217	Non-targets	C330006A16Rik	RIKEN cDNA C330006A16 gene
Z00050563-1	4.6816	4.6602	4.7283	0.2432	-0.0526	-0.268	-0.01265	Non-targets	Mrpl11	mitochondrial ribosomal protein L11
Z00035310-1	2.6869	2.4801	2.4293	-0.0831	0.0327	-0.268	0.2322	Non-targets	Pon3	paraoxonase 3
Z00034131-1	2.9171	2.967	2.8113	-0.199	0.0444	-0.268	0.02795	Non-targets	Rfesd	Rieske (Fe-S) domain containing
Z00026792-1	2.6612	2.5057	2.507	-0.7067	-0.2548	-0.267	0.15485	Non-targets	A730094L24Rik	RIKEN cDNA A730094L24 gene
Z00027280-1	2.855	2.4427	2.5144	-0.0995	-0.2034	-0.267	0.37645	Non-targets	LOC621233
Z00057044-1	4.0912	3.9599	4.0737	0.0959	-0.1931	-0.267	0.0744	Non-targets	H2-Ke2	H2-K region expressed gene 2
Z00022592-1	2.8569	2.9789	2.8215	-0.8029	-0.1428	-0.267	-0.0433	Non-targets	Tek	endothelial-specific receptor tyrosine kinase
Z00024935-1	2.7088	2.9846	3.0224	0.2053	-0.1263	-0.267	-0.2947	Non-targets	Prps2	phosphoribosyl pyrophosphate synthetase 2
Z00001118-1	3.1829	3.2304	3.2419	-0.1474	-0.1239	-0.267	-0.05325	Non-targets	Dus2l	dihydrouridine synthase 2-like (SMM1, S. cerevisiae)
Z00034339-1	3.2897	3.5146	3.3474	-0.2044	-0.0969	-0.267	-0.1413	Non-targets	Zfp239	zinc finger protein 239
Z00025023-1	3.5462	2.8106	3.3046	-0.1707	0.0153	-0.267	0.4886	Non-targets	Myom2	myomesin 2
Z00007981-1	4.1497	4.0302	4.1553	0.1182	0.0488	-0.267	0.05695	Non-targets	3110001D03Rik	RIKEN cDNA 3110001D03 gene
Z00025047-1	3.3032	3.3429	3.3926	0.2271	0.0727	-0.267	-0.06455	Non-targets	Lmbr1l	limb region 1 like
Z00074681-1	3.9071	3.7816	3.9572	-0.0348	-0.0271	-0.267	0.0377	Non-targets	Tle6	transducin-like enhancer of split 6, homolog of Drosophila E(spl)
Z00044356-1	3.2814	2.8977	3.0492	0.132	0.0177	-0.267	0.30795	Non-targets	Ahnak	AHNAK nucleoprotein (desmoyokin)
Z00074146-1	3.5836	3.7136	3.8119	0.2755	0.1218	-0.267	-0.17915	Non-targets	Ccnb1	cyclin B1
Z00020727-1	2.3042	2.5879	2.4454	0.0139	-0.2158	-0.266	-0.21245	Non-targets	Mllt11	myeloid/lymphoid or mixed-lineage leukemia (trithorax homolog, Drosophila); translocated to, 11
Z00034039-1	4.3108	4.3672	4.3781	0.0541	-0.2014	-0.266	-0.06185	Non-targets	Umps	uridine monophosphate synthetase
Z00009929-1	2.9367	2.9578	2.9614	-0.1719	-0.1356	-0.266	-0.0229	Non-targets	Atpbd4	ATP binding domain 4
Z00048826-1	0.8084	0.9217	0.9046	0.0479	-0.0683	-0.266	-0.10475	Non-targets	Apbb1ip	amyloid beta (A4) precursor protein-binding, family B, member 1 interacting protein
Z00036644-1	4.1975	3.9577	3.9346	0.0584	0.0219	-0.266	0.25135	Non-targets	Ccdc123	coiled-coil domain containing 123
Z00038749-1	3.2447	2.7332	3.0165	-0.1086	-0.184	-0.266	0.36985	Non-targets	Lnpep	leucyl/cystinyl aminopeptidase
Z00055863-1	3.7509	3.646	3.4189	-0.4188	-0.0792	-0.266	0.21845	Non-targets	Zfp704	zinc finger protein 704
Z00030892-1	3.2255	3.2903	3.3916	0.3666	-0.034	-0.266	-0.11545	Non-targets	Eif2s1	eukaryotic translation initiation factor 2, subunit 1 alpha
Z00023631-1	2.8831	2.1849	2.1681	0.0854	-0.2409	-0.265	0.7066	Non-targets	Akr1c18	aldo-keto reductase family 1, member C18
Z00023399-1	2.396	2.0767	2.6288	-0.0285	-0.1687	-0.265	0.04325	Non-targets	Slc5a4b	solute carrier family 5 (neutral amino acid transporters, system A), member 4b
Z00006456-1	4.2802	4.2512	4.311	-0.0872	-0.1355	-0.265	-0.0009	Non-targets	2810025M15Rik	RIKEN cDNA 2810025M15 gene
Z00020736-1	2.7182	2.8405	2.7771	0.2315	-0.1311	-0.265	-0.0906	Non-targets	Efna2	ephrin A2
Z00025198-1	3.741	3.9339	3.8889	-0.1017	0.1201	-0.265	-0.1704	Non-targets	Rpl31	ribosomal protein L31
Z00075098-1	3.1478	3.2344	3.1558	0.2108	-0.1615	-0.265	-0.0473	Non-targets	A130010J15Rik	RIKEN cDNA A130010J15 gene
Z00012111-1	3.93	3.8986	3.9465	-0.0052	0.0675	-0.265	0.00745	Non-targets	Stard3nl	STARD3 N-terminal like
Z00014666-1	4.4802	4.415	4.3866	0.1514	0.0897	-0.265	0.0794	Non-targets	Rwdd1	RWD domain containing 1
Z00013064-1	2.6456	2.8759	2.6589	0.0217	-0.1945	-0.264	-0.1218	Non-targets	Gap43	growth associated protein 43
Z00035644-1	1.2019	0.9777	0.8964	-0.0142	-0.1907	-0.264	0.26485	Non-targets	Ccl9	chemokine (C-C motif) ligand 9
Z00006542-1	5.0011	4.9978	5.0748	-0.0607	-0.015	-0.264	-0.0352	Non-targets	Mat2a	methionine adenosyltransferase II, alpha
Z00003935-1	3.358	3.3735	3.3919	-0.3144	-0.0052	-0.264	-0.0247	Non-targets	BC055324	cDNA sequence BC055324
Z00040033-1	2.644	2.7221	2.7382	-0.0889	-0.1691	-0.264	-0.08615	Non-targets	Eml5	echinoderm microtubule associated protein like 5
Z00071268-1	0.9172	0.7811	1.0227	-0.0924	-0.264	-0.263	0.0153	Non-targets	Olfr1173	olfactory receptor 1173
Z00042241-1	3.0274	2.8809	2.8632	-0.1855	-0.2634	-0.263	0.15535	Non-targets	BC066107	cDNA sequence BC066107
Z00032152-1	2.6718	3.5226	3.3541	-0.377	-0.2558	-0.263	-0.76655	Non-targets	LOC672925	hypothetical protein LOC672925
Z00015688-1	4.1695	4.0123	4.1118	-0.1975	-0.2541	-0.263	0.10745	Non-targets	Inoc1	INO80 complex homolog 1 (S. cerevisiae)
Z00011171-1	2.7547	2.9819	2.6612	-0.1684	-0.2516	-0.263	-0.06685	Non-targets	Prkd3	protein kinase D3
Z00022818-1	1.5794	1.3455	1.2698	-0.0913	-0.2375	-0.263	0.27175	Non-targets	Hr	hairless
Z00017893-1	3.987	4.063	3.9052	-0.6024	-0.1956	-0.263	0.0029	Non-targets	Slc25a36	solute carrier family 25, member 36
Z00022663-1	2.0646	2.1627	2.1209	0.2595	-0.1876	-0.263	-0.0772	Non-targets	5730494M16Rik	RIKEN cDNA 5730494M16 gene
Z00024292-1	2.7005	2.0928	2.4588	-0.2114	-0.1763	-0.263	0.4247	Non-targets	Ceacam10	CEA-related cell adhesion molecule 10
Z00007496-1	2.3148	2.3721	2.5468	-0.0056	-0.1583	-0.263	-0.14465	Non-targets	E130008O17Rik	RIKEN cDNA E130008O17 gene
Z00054924-1	2.9905	2.7973	2.9146	-0.4376	-0.157	-0.263	0.13455	Non-targets	Rpp25	ribonuclease P 25 subunit (human)
Z00006270-1	3.5688	3.5506	3.6274	-0.0384	-0.1473	-0.263	-0.0202	Non-targets	Rpp14	ribonuclease P 14 subunit (human)
Z00009604-1	3.2166	3.3766	3.4495	0.2622	-0.0055	-0.263	-0.19645	Non-targets	Polr3k	polymerase (RNA) III (DNA directed) polypeptide K
Z00032183-1	1.4676	0.7039	1.4874	-0.0656	-0.1016	-0.263	0.37195	Non-targets	Ptk6	PTK6 protein tyrosine kinase 6
Z00050378-1	4.5078	4.2625	4.2954	0.0638	-0.0732	-0.263	0.22885	Non-targets	Ebp	phenylalkylamine Ca2+ antagonist (emopamil) binding protein
Z00034873-1	3.7773	3.8459	3.7282	0.0784	-0.0364	-0.263	-0.00975	Non-targets	Fbxo38	F-box protein 38
Z00012265-1	3.344	3.1594	3.1888	-0.3042	-0.0182	-0.263	0.1699	Non-targets	Acsl1	acyl-CoA synthetase long-chain family member 1
Z00074930-1	4.2947	4.3756	4.3653	0.2661	-0.0112	-0.263	-0.07575	Non-targets	Mad2l1	MAD2 (mitotic arrest deficient, homolog)-like 1 (yeast)
Z00064897-1	3.7416	3.5188	3.4967	-1.8246	-0.263	-0.262	0.23385	Non-targets	LOC634915	PREDICTED: Mus musculus similar to Major urinary protein 4 precursor (MUP 4) (LOC634915), mRNA
Z00054452-1	3.8282	3.7469	3.7602	-0.5222	-0.2628	-0.262	0.07465	Non-targets	Dennd2c	DENN/MADD domain containing 2C
Z00037049-1	3.8225	3.7505	3.6923	-0.2967	-0.2627	-0.262	0.1011	Non-targets	Kif5a	kinesin family member 5A
Z00068485-1	3.2707	3.3185	3.3103	-0.2885	-0.2626	-0.262	-0.0437	Non-targets	LOC235852	similar to Aldose reductase (AR) (Aldehyde reductase)
Z00053795-1	1.4643	2.3356	2.0488	-0.1722	-0.2623	-0.262	-0.7279	Non-targets	9430069I07Rik	RIKEN cDNA 9430069I07 gene
Z00012580-1	4.2059	4.1129	4.067	-0.1006	-0.1718	-0.262	0.11595	Non-targets	Rhbdd3	rhomboid domain containing 3
Z00034188-1	2.7092	2.785	2.6711	-0.1114	-0.1518	-0.262	-0.01885	Non-targets	Bud13	BUD13 homolog (yeast)
Z00034120-1	3.5742	3.5591	3.5006	0.0349	-0.1518	-0.262	0.04435	Non-targets	Dph2	DPH2 homolog (S. cerevisiae)
Z00055354-1	3.2567	3.2942	3.1898	0.2412	-0.0764	-0.262	0.0147	Non-targets	Mov10l1	Moloney leukemia virus 10-like 1
Z00024364-1	2.087	2.1855	2.2007	0.0631	-0.0684	-0.262	-0.1061	Non-targets	Upk2	uroplakin 2
Z00016151-1	2.4392	2.2184	2.1274	-0.3245	-0.0533	-0.262	0.2663	Non-targets	BC029169	cDNA sequence BC029169
Z00004844-1	4.0409	4.132	4.0341	-0.0806	-0.2054	-0.262	-0.04215	Non-targets	Tmem183a	transmembrane protein 183A
Z00074307-1	3.4149	3.1809	3.3288	-0.7331	-0.0784	-0.262	0.16005	Non-targets	H2-Bl	histocompatibility 2, blastocyst
Z00059860-1	5.1491	5.1844	5.1903	0.033	0.0338	-0.262	-0.03825	Non-targets	Eif4a1	eukaryotic translation initiation factor 4A1
Z00061172-1	3.8409	3.7252	3.6567	-0.6052	-0.2617	-0.261	0.14995	Non-targets	Ankrd35	ankyrin repeat domain 35
Z00035714-1	1.4659	1.081	1.2158	0.049	-0.2614	-0.261	0.3175	Non-targets	Ms4a1	membrane-spanning 4-domains, subfamily A, member 1
Z00010533-1	3.1848	3.0203	3.0022	0.3467	-0.261	-0.261	0.17355	Non-targets	Cdkl2	cyclin-dependent kinase-like 2 (CDC2-related kinase)
Z00036327-1	4.7281	4.534	4.5829	-0.3311	-0.2605	-0.261	0.16965	Non-targets	Abcc5	ATP-binding cassette, sub-family C (CFTR/MRP), member 5
Z00024956-1	2.9177	3.0317	2.8829	-0.7043	-0.2206	-0.261	-0.0396	Non-targets	Smarcd3	SWI/SNF related, matrix associated, actin dependent regulator of chromatin, subfamily d, member 3
Z00059515-1	0.7219	0.9404	0.955	0.0144	-0.1661	-0.261	-0.2258	Non-targets	9530002K18Rik	RIKEN cDNA 9530002K18 gene
Z00010779-1	2.4954	2.6518	2.5988	0.0537	-0.1447	-0.261	-0.1299	Non-targets	Kbtbd7	kelch repeat and BTB (POZ) domain containing 7
Z00029198-1	0.9454	1.3392	1.2515	-0.0528	-0.1086	-0.261	-0.34995	Non-targets	A830092I05Rik	RIKEN cDNA A830092I05 gene
Z00007692-1	3.8496	3.9625	3.9094	-0.0817	-0.1048	-0.261	-0.08635	Non-targets	Dnalc4	dynein, axonemal, light chain 4
Z00055906-1	3.8737	3.98	4.0424	0.101	-0.1076	-0.261	-0.1375	Non-targets	Ttf2	transcription termination factor, RNA polymerase II
Z00030707-1	1.9386	1.8087	1.7928	0.039	-0.0381	-0.261	0.13785	Non-targets	LOC637260	Mus musculus BALB/c anti-glycophorin A type M antibody A09 mRNA, partial cds
Z00056994-1	4.3736	4.4131	4.4747	-0.083	0.0153	-0.261	-0.0703	Non-targets	2610528E23Rik	RIKEN cDNA 2610528E23 gene
Z00049214-1	2.8387	2.6104	2.7544	0.0618	-0.2604	-0.26	0.1563	Non-targets	Rab11fip4	RAB11 family interacting protein 4 (class II)
Z00034628-1	3.7703	3.8445	3.769	-0.58	-0.2487	-0.26	-0.03645	Non-targets	Slc3a2	solute carrier family 3 (activators of dibasic and neutral amino acid transport), member 2
Z00030712-1	2.7103	2.7558	2.7574	-0.1813	-0.2467	-0.26	-0.0463	Non-targets	2810455K09Rik	RIKEN cDNA 2810455K09 gene
Z00062142-1	3.4011	3.381	3.3268	-0.393	-0.246	-0.26	0.0472	Non-targets	Atg9b	ATG9 autophagy related 9 homolog B (S. cerevisiae)
Z00004420-1	2.982	2.7018	2.8016	-0.9384	-0.2364	-0.26	0.2303	Non-targets	Nos3	nitric oxide synthase 3, endothelial cell
Z00027043-1	1.5881	1.2004	1.4116	-0.1342	-0.231	-0.26	0.2821	Non-targets	Klk1b11	kallikrein 1-related peptidase b11
Z00029238-1	2.6536	1.6813	2.4441	-0.7541	-0.1832	-0.26	0.5909	Non-targets	EG328314	predicted gene, EG328314
Z00063484-1	2.305	2.296	2.4956	-0.0892	-0.1699	-0.26	-0.0908	Non-targets	Cdk2ap1	CDK2 (cyclin-dependent kinase 2)-associated protein 1
Z00020417-1	3.0544	2.7741	2.9375	-0.517	-0.1518	-0.26	0.1986	Non-targets	Susd2	sushi domain containing 2
Z00027751-1	2.3778	2.3856	1.8852	0.8271	-0.0775	-0.26	0.2424	Non-targets	Hoxc6	homeo box C6
Z00016218-1	3.1559	3.4282	3.5487	0.0545	-0.0487	-0.26	-0.33255	Non-targets	Metrn	meteorin, glial cell differentiation regulator
Z00051318-1	2.4875	2.4474	1.9075	-1.1215	-0.0148	-0.26	0.31005	Non-targets	4930558O21Rik	RIKEN cDNA 4930558O21 gene
Z00056559-1	1.6822	2.1685	1.9596	-0.1689	0.0154	-0.26	-0.38185	Non-targets	Tph2	tryptophan hydroxylase 2
Z00047549-1	2.5491	2.4306	2.4398	0.0352	-0.2598	-0.259	0.1139	Non-targets	Mobkl2c	MOB1, Mps One Binder kinase activator-like 2C (yeast)
Z00048551-1	4.1095	4.9313	4.6055	0.3805	-0.2596	-0.259	-0.6589	Non-targets	Id1	inhibitor of DNA binding 1
Z00055635-1	3.1189	2.4604	2.0619	-0.1382	-0.2596	-0.259	0.85775	Non-targets	LOC385201	similar to Spetex-2C protein
Z00017374-1	3.3207	3.4814	3.4188	-0.0565	-0.2596	-0.259	-0.1294	Non-targets	Prpf38b	PRP38 pre-mRNA processing factor 38 (yeast) domain containing B
Z00025481-1	1.9017	1.7892	2.1733	-0.5118	-0.2476	-0.259	-0.07955	Non-targets	Myot	myotilin
Z00024225-1	2.988	3.0632	3.2909	-0.5994	-0.1376	-0.259	-0.18905	Non-targets	Cyct	cytochrome c, testis
Z00020291-1	2.9575	2.8238	2.5374	-0.4418	-0.1354	-0.259	0.2769	Non-targets	Trf	transferrin
Z00036551-1	4.5825	4.2207	4.2919	-0.0194	-0.1079	-0.259	0.3262	Non-targets	Mrpl52	mitochondrial ribosomal protein L52
Z00034791-1	2.978	2.8627	2.8869	-0.0887	-0.0668	-0.259	0.1032	Non-targets	Cpox	coproporphyrinogen oxidase
Z00003461-1	3.2868	3.3739	3.275	-0.1899	-0.0654	-0.259	-0.03765	Non-targets	Thnsl1	threonine synthase-like 1 (bacterial)
Z00025203-1	4.1867	4.1544	4.1762	-0.0525	-0.0175	-0.259	0.0214	Non-targets	Smn1	survival motor neuron 1
Z00011329-1	4.1293	4.0959	4.1937	-0.0218	0.0145	-0.259	-0.0155	Non-targets	1810035L17Rik	RIKEN cDNA 1810035L17 gene
Z00011778-1	3.2366	3.4011	3.2731	-0.2676	0.0883	-0.259	-0.1005	Non-targets	Phf6	PHD finger protein 6
Z00068522-1	0.8709	0.7786	0.9425	-0.0681	-0.1561	-0.259	0.01035	Non-targets	EG636104	predicted gene, EG636104
Z00074670-1	4.3058	4.2767	4.1759	-0.6029	-0.1139	-0.259	0.0795	Non-targets	Cars	cysteinyl-tRNA synthetase
Z00008212-1	3.3473	3.3629	3.5087	0.0003	-0.0573	-0.259	-0.0885	Non-targets	Pfdn4	prefoldin 4
Z00028650-1	2.025	2.0279	1.9393	-0.3037	-0.2443	-0.258	0.0414	Non-targets	March11	membrane-associated ring finger (C3HC4) 11
Z00029864-1	1.1333	1.3444	0.8101	0.0532	-0.1951	-0.258	0.05605	Non-targets	E130008D07Rik	RIKEN cDNA E130008D07 gene
Z00024412-1	2.5473	2.3711	2.5205	-0.5418	-0.1924	-0.258	0.1015	Non-targets	Fjx1	four jointed box 1 (Drosophila)
Z00003132-1	1.8914	2.0435	2.0503	-0.0165	-0.1814	-0.258	-0.1555	Non-targets	4933433C11Rik	RIKEN cDNA 4933433C11 gene
Z00058900-1	3.907	3.9905	3.7126	0.1056	-0.1509	-0.258	0.05545	Non-targets	Shb	src homology 2 domain-containing transforming protein B
Z00025736-1	3.2196	3.2354	3.1116	-0.3236	-0.1005	-0.258	0.0461	Non-targets	Sfrp2	secreted frizzled-related protein 2
Z00010277-1	4.5386	4.3837	4.48	-0.0018	-0.0862	-0.258	0.10675	Non-targets	Imp3	IMP3, U3 small nucleolar ribonucleoprotein, homolog (yeast)
Z00031476-1	4.2346	4.2958	4.3428	0.0266	-0.0767	-0.258	-0.0847	Non-targets	Dimt1	DIM1 dimethyladenosine transferase 1-like (S. cerevisiae)
Z00034232-1	3.0164	3.1635	3.2334	0.0457	-0.17	-0.258	-0.18205	Non-targets	Dapk1	death associated protein kinase 1
Z00026936-1	3.8658	3.8993	3.8445	-0.069	-0.0681	-0.258	-0.0061	Non-targets	F730047E07Rik	RIKEN cDNA F730047E07 gene
Z00063328-1	2.8235	2.5457	2.4482	0.1098	-0.2576	-0.257	0.32655	Non-targets	LOC671403	PREDICTED: Mus musculus hypothetical protein LOC671403 (LOC671403), mRNA
Z00039115-1	3.2122	3.5765	3.2948	-0.0035	-0.257	-0.257	-0.22345	Non-targets	2010002N04Rik	RIKEN cDNA 2010002N04 gene
Z00024567-1	1.1144	1.4294	1.0512	-0.0147	-0.1822	-0.257	-0.1259	Non-targets	Krtap6-1	keratin associated protein 6-1
Z00022128-1	3.7181	3.7508	3.7255	-0.2428	-0.1501	-0.257	-0.02005	Non-targets	Poli	polymerase (DNA directed), iota
Z00022106-1	3.3029	3.2925	3.3035	-0.192	-0.1483	-0.257	0.0049	Non-targets	Nfrkb	nuclear factor related to kappa B binding protein
Z00016448-1	3.5444	3.627	3.5994	0.0596	-0.1324	-0.257	-0.0688	Non-targets	Kif11	kinesin family member 11
Z00007382-1	2.784	2.6747	2.6405	0.4258	-0.1271	-0.257	0.1264	Non-targets	Ccdc96	coiled-coil domain containing 96
Z00035518-1	3.5437	3.6073	3.5058	-0.0966	-0.0358	-0.257	-0.01285	Non-targets	Derl3	Der1-like domain family, member 3
Z00018286-1	3.6376	3.6497	3.638	0.0556	-0.0199	-0.257	-0.00625	Non-targets	Tfb1m	transcription factor B1, mitochondrial
Z00021872-1	2.7066	2.7299	2.6727	-0.1681	-0.0048	-0.257	0.0053	Non-targets	AI894139	expressed sequence AI894139
Z00012589-1	3.9722	3.9183	3.9422	0.0373	-0.1161	-0.257	0.04195	Non-targets	Tex10	testis expressed gene 10
Z00074927-1	3.8264	3.4875	3.8128	-0.3761	-0.1121	-0.257	0.17625	Non-targets	Mov10	Moloney leukemia virus 10
Z00054664-1	4.2766	4.3526	4.316	-0.2051	-0.0256	-0.257	-0.0577	Non-targets	Abcg2	ATP-binding cassette, sub-family G (WHITE), member 2
Z00074083-1	4.4228	4.4602	4.515	-0.0472	0.0433	-0.257	-0.0648	Non-targets	Exosc2	exosome component 2
Z00053291-1	3.3655	2.8869	3.574	-0.4225	-0.2566	-0.256	0.13505	Non-targets	Mlana	melan-A
Z00073816-1	3.5313	3.6488	3.6905	-0.2684	-0.2563	-0.256	-0.13835	Non-targets	2610201A13Rik	RIKEN cDNA 2610201A13 gene
Z00007925-1	3.1534	2.9958	3.0142	-0.1304	-0.2324	-0.256	0.1484	Non-targets	Zswim3	zinc finger, SWIM domain containing 3
Z00009122-1	4.0011	3.9491	3.9929	-0.1283	-0.1794	-0.256	0.0301	Non-targets	Cherp	calcium homeostasis endoplasmic reticulum protein
Z00018944-1	3.0231	2.7233	2.8252	-0.6746	-0.1471	-0.256	0.24885	Non-targets	Rgnef	Rho-guanine nucleotide exchange factor
Z00023047-1	3.4356	3.5957	3.6493	0.0879	-0.1439	-0.256	-0.1869	Non-targets	Trnt1	tRNA nucleotidyl transferase, CCA-adding, 1
Z00015203-1	3.6011	3.5617	3.546	0.0225	-0.0402	-0.256	0.04725	Non-targets	E130306D19Rik	RIKEN cDNA E130306D19 gene
Z00056210-1	4.4541	4.5233	4.524	0.17	-0.0939	-0.256	-0.06955	Non-targets	Sae1	SUMO1 activating enzyme subunit 1
Z00034984-1	2.5956	2.3959	2.488	0.0478	0.0508	-0.256	0.15365	Non-targets	Lmo1	LIM domain only 1
Z00035164-1	2.5749	3.2311	3.0793	-0.1328	-0.2153	-0.255	-0.5803	Non-targets	Coch	coagulation factor C homolog (Limulus polyphemus)
Z00025911-1	3.018	3.5864	3.3941	-0.6562	-0.1614	-0.255	-0.47225	Non-targets	Mtap7d3	MAP7 domain containing 3
Z00013544-1	3.1776	3.0736	3.135	-0.2655	-0.1543	-0.255	0.0733	Non-targets	Sarm1	sterile alpha and HEAT/Armadillo motif containing 1
Z00016129-1	3.858	3.4782	3.6741	-0.1904	-0.0974	-0.255	0.28185	Non-targets	Osgep	O-sialoglycoprotein endopeptidase
Z00074863-1	2.7671	2.8282	2.5041	-0.2386	-0.1399	-0.255	0.10095	Non-targets	Ramp3	receptor (calcitonin) activity modifying protein 3
Z00076785-1	3.9329	3.7552	3.8955	0.2369	-0.0242	-0.255	0.10755	Non-targets	3200002M19Rik	RIKEN cDNA 3200002M19 gene
Z00034933-1	4.0413	4.1039	4.1636	0.0776	0.071	-0.255	-0.09245	Non-targets	Arf1	ADP-ribosylation factor 1
Z00048941-1	2.6968	2.4866	2.4458	-0.122	-0.2544	-0.254	0.2306	Non-targets	Rapgefl1	Rap guanine nucleotide exchange factor (GEF)-like 1
Z00064358-1	3.2557	3.2624	3.1313	-0.6167	-0.2543	-0.254	0.05885	Non-targets	LOC432831	BY099256 RIKEN full-length enriched, pooled tissues, adult spleen, etc. Mus musculus cDNA clone K630126K17 5', mRNA sequence
Z00019795-1	3.8636	3.6936	3.8044	0.0866	-0.2543	-0.254	0.1146	Non-targets	Pfkm	phosphofructokinase, muscle
Z00007495-1	1.5664	0.7662	2.0946	0.6412	-0.2542	-0.254	0.136	Non-targets	Pramel7	preferentially expressed antigen in melanoma like 7
Z00006333-1	2.325	2.3693	2.3	0.2338	-0.2477	-0.254	-0.00965	Non-targets	Snapc1	small nuclear RNA activating complex, polypeptide 1
Z00031148-1	0.7253	1.0627	0.9111	0.0081	-0.2377	-0.254	-0.2616	Non-targets	Tlr4	toll-like receptor 4
Z00040793-1	4.1146	3.0932	3.4725	-0.296	-0.2347	-0.254	0.83175	Non-targets	Ly6c2	lymphocyte antigen 6 complex, locus C2
Z00035878-1	1.1493	0.8585	0.8632	0.1931	-0.2256	-0.254	0.28845	Non-targets	Ptprc	protein tyrosine phosphatase, receptor type, C
Z00015060-1	3.9267	3.7791	3.9143	-0.1868	-0.2003	-0.254	0.08	Non-targets	4930504E06Rik	RIKEN cDNA 4930504E06 gene
Z00024464-1	1.6218	1.2749	1.5564	-0.0776	-0.1939	-0.254	0.20615	Non-targets	Srst	simple repeat sequence-containing transcript
Z00019752-1	0.7104	1.0438	0.9335	0.2188	-0.1584	-0.254	-0.27825	Non-targets	Sorcs3	sortilin-related VPS10 domain containing receptor 3
Z00035228-1	4.9921	4.923	4.9483	-0.047	-0.1485	-0.254	0.05645	Non-targets	Ppan	peter pan homolog (Drosophila)
Z00028045-1	2.3933	2.1274	2.2534	-0.2856	-0.1471	-0.254	0.2029	Non-targets	8430430B14Rik	RIKEN cDNA 8430430B14 gene
Z00011405-1	2.5405	2.6787	2.7072	-0.2903	-0.1451	-0.254	-0.15245	Non-targets	Cd34	CD34 antigen
Z00005270-1	2.5313	2.3264	2.3087	-0.2885	-0.144	-0.254	0.21375	Non-targets	Fgfr4	fibroblast growth factor receptor 4
Z00034391-1	3.1481	3.2702	3.122	-0.1779	-0.1287	-0.254	-0.048	Non-targets	Cnksr3	Cnksr family member 3
Z00030278-1	4.0203	4.2841	4.1141	-0.1668	-0.0958	-0.254	-0.1788	Non-targets	Hook1	hook homolog 1 (Drosophila)
Z00009104-1	3.412	3.5891	3.5711	-0.0288	-0.0701	-0.254	-0.1681	Non-targets	Brp16	brain protein 16
Z00061079-1	3.5796	3.498	3.5827	-0.0013	-0.0866	-0.254	0.03925	Non-targets	Pdss1	prenyl (solanesyl) diphosphate synthase, subunit 1
Z00012032-1	3.487	3.6052	3.6134	0.014	-0.0718	-0.254	-0.1223	Non-targets	Wdr45l	Wdr45 like
Z00006087-1	3.5422	3.5712	3.5973	-0.0777	0.0381	-0.254	-0.04205	Non-targets	Mrpl48	mitochondrial ribosomal protein L48
Z00045777-1	1.7793	1.4175	1.9276	-1.1793	-0.2539	-0.253	0.10675	Non-targets	Cpvl	carboxypeptidase, vitellogenic-like
Z00040731-1	3.3279	3.4528	3.4749	-0.3504	-0.2536	-0.253	-0.13595	Non-targets	Capsl	calcyphosine-like
Z00042616-1	3.4775	3.5734	3.5235	-0.0367	-0.2535	-0.253	-0.07095	Non-targets	5730528L13Rik	RIKEN cDNA 5730528L13 gene
Z00035118-1	2.6944	2.6562	2.75	-0.213	-0.2066	-0.253	-0.0087	Non-targets	Topbp1	topoisomerase (DNA) II beta binding protein
Z00035268-1	3.2231	3.2758	3.276	-0.1145	-0.1818	-0.253	-0.0528	Non-targets	Ipo13	importin 13
Z00025903-1	3.5385	3.2162	3.2176	-0.918	-0.1613	-0.253	0.3216	Non-targets	Eng	endoglin
Z00054413-1	4.0695	4.1547	4.1508	-0.0332	-0.1369	-0.253	-0.08325	Non-targets	Exosc9	exosome component 9
Z00025053-1	3.9077	3.7316	3.8327	-0.2664	-0.0816	-0.253	0.12555	Non-targets	Mag	myelin-associated glycoprotein
Z00005969-1	4.3072	4.3748	4.3547	0.1057	-0.0497	-0.253	-0.05755	Non-targets	Gins4	GINS complex subunit 4 (Sld5 homolog)
Z00023045-1	2.7187	2.5365	2.4956	-0.0469	-0.019	-0.253	0.20265	Non-targets	Efna3	ephrin A3
Z00025717-1	2.2075	2.0517	2.447	-0.302	-0.0185	-0.253	-0.04185	Non-targets	Hist1h3a	histone cluster 1, H3a
Z00005022-1	3.5892	3.4571	3.5073	-0.1556	-0.0367	-0.253	0.107	Non-targets	Commd10	COMM domain containing 10
Z00053364-1	3.6305	3.5563	3.5975	0.0356	0	-0.253	0.0536	Non-targets	4833418A01Rik	RIKEN cDNA 4833418A01 gene
Z00013802-1	2.9194	2.9537	2.7129	0.1955	0.0315	-0.253	0.0861	Non-targets	Pld2	phospholipase D2
Z00058957-1	3.6288	3.4796	3.587	-0.0664	-0.2528	-0.252	0.0955	Non-targets	Chn1	chimerin (chimaerin) 1
Z00049603-1	2.9426	2.6614	2.8316	-0.5992	-0.2527	-0.252	0.1961	Non-targets	Ccdc113	coiled-coil domain containing 113
Z00037948-1	3.7615	3.0499	3.402	-0.3388	-0.2523	-0.252	0.53555	Non-targets	Grrp1	glycine/arginine rich protein 1
Z00045294-1	3.8176	3.9456	3.8787	-0.0675	-0.2521	-0.252	-0.09455	Non-targets	6720489N17Rik	RIKEN cDNA 6720489N17 gene
Z00048847-1	1.6453	1.391	1.3555	-0.7428	-0.2433	-0.252	0.27205	Non-targets	Lrrn3	leucine rich repeat protein 3, neuronal
Z00003683-1	3.0302	2.8709	2.8761	-0.0544	-0.2344	-0.252	0.1567	Non-targets	Sco1	SCO cytochrome oxidase deficient homolog 1 (yeast)
Z00010950-1	4.0583	4.0397	3.9923	0.3718	-0.1505	-0.252	0.0423	Non-targets	C230052I12Rik	RIKEN cDNA C230052I12 gene
Z00003372-1	4.0436	3.9642	4.019	-0.1786	-0.1274	-0.252	0.052	Non-targets	Gnb1l	guanine nucleotide binding protein (G protein), beta polypeptide 1-like
Z00026164-1	4.0802	4.1394	4.1699	0.2578	-0.1024	-0.252	-0.07445	Non-targets	Trappc1	trafficking protein particle complex 1
Z00019368-1	3.1769	3.3803	3.2637	-0.6799	-0.063	-0.252	-0.1451	Non-targets	Lrig3	leucine-rich repeats and immunoglobulin-like domains 3
Z00073917-1	4.082	4.0882	4.0178	-0.0821	-0.1552	-0.252	0.029	Non-targets	Msh3	mutS homolog 3 (E. coli)
Z00071733-1	2.9299	2.8976	2.9323	-0.2192	-0.2513	-0.251	0.01495	Non-targets	LOC668030	similar to gonadotropin inducible ovarian transcription factor 1
Z00059654-1	3.4444	3.478	4.6508	0.1531	-0.2512	-0.251	-0.62	Non-targets	Tcstv1	2-cell-stage, variable group, member 1
Z00071011-1	1.9312	2.0186	2.1031	-0.9784	-0.251	-0.251	-0.12965	Non-targets	LOC672677	hypothetical protein LOC672677
Z00000922-1	3.5993	3.54	3.5185	0.0315	-0.1881	-0.251	0.07005	Non-targets	Timm9	translocase of inner mitochondrial membrane 9 homolog (yeast)
Z00017843-1	3.4665	3.5065	3.5868	0.2227	-0.1734	-0.251	-0.08015	Non-targets	Pwp1	PWP1 homolog (S. cerevisiae)
Z00023003-1	0.7668	0.6509	0.9484	0.0555	-0.1245	-0.251	-0.03285	Non-targets	Glycam1	glycosylation dependent cell adhesion molecule 1
Z00000319-1	3.3746	3.3527	3.42	0.0265	-0.1076	-0.251	-0.01175	Non-targets	Oprs1	opioid receptor, sigma 1
Z00033460-1	1.9343	1.9044	2.9457	0.3085	-0.0831	-0.251	-0.49075	Non-targets	XM_145358	sequence XM_145358
Z00013547-1	3.7002	3.7843	3.9296	-0.0418	-0.076	-0.251	-0.15675	Non-targets	Eif4g1	eukaryotic translation initiation factor 4, gamma 1
Z00033211-1	3.231	3.4198	3.4175	0.1521	-0.0487	-0.251	-0.18765	Non-targets	LOC673567	similar to eukaryotic translation initiation factor 4A, isoform 1
Z00025886-1	3.1043	3.0819	3.2063	0.3319	-0.0327	-0.251	-0.0398	Non-targets	Gtf3c6	general transcription factor IIIC, polypeptide 6, alpha
Z00026016-1	3.2288	3.1006	3.0412	-0.5023	-0.0164	-0.251	0.1579	Non-targets	2700081O15Rik	RIKEN cDNA 2700081O15 gene
Z00055857-1	4.2503	4.2911	4.3091	-0.2236	-0.1664	-0.251	-0.0498	Non-targets	Ythdf1	YTH domain family 1
Z00029226-1	0.8825	1.1574	0.9389	-0.0028	-0.0894	-0.251	-0.16565	Non-targets	2700008G24Rik	RIKEN cDNA 2700008G24 gene
Z00024681-1	2.792	2.622	2.7719	-0.2912	-0.0764	-0.251	0.09505	Non-targets	Tulp2	tubby-like protein 2
Z00051380-1	4.4009	4.3667	4.3996	0.0936	-0.0543	-0.251	0.01775	Non-targets	Supt4h1	suppressor of Ty 4 homolog 1 (S. cerevisiae)
Z00055465-1	3.2822	3.1661	3.0876	-0.1412	-0.0281	-0.251	0.15535	Non-targets	Supt3h	suppressor of Ty 3 homolog (S. cerevisiae)
Z00074041-1	4.2745	4.332	4.2495	0.0261	-0.0159	-0.251	-0.01625	Non-targets	Ncapg	on-SMC condensin I complex, subunit G
Z00023525-1	1.703	3.2143	3.024	0.043	-0.2502	-0.25	-1.41615	Non-targets	Ldhc	lactate dehydrogenase C
Z00061980-1	1.672	1.784	1.6173	0.1766	-0.25	-0.25	-0.02865	Non-targets	6230426I18Rik	RIKEN cDNA 6230426I18 gene
Z00027819-1	2.4715	2.3715	2.1316	-0.6771	-0.2248	-0.25	0.21995	Non-targets	2410018E23Rik	RIKEN cDNA 2410018E23 gene
Z00048546-1	2.8283	2.9242	3.0128	-0.3669	-0.2182	-0.25	-0.1402	Non-targets	Mgat3	mannoside acetylglucosaminyltransferase 3
Z00060369-1	2.4278	1.27	2.0287	-0.7114	-0.2111	-0.25	0.77845	Non-targets	Myl7	myosin, light polypeptide 7, regulatory
Z00025649-1	1.9101	1.967	1.9358	-0.4981	-0.2016	-0.25	-0.0413	Non-targets	Fhl4	four and a half LIM domains 4
Z00024574-1	2.3853	2.7315	2.542	-0.7206	-0.1973	-0.25	-0.25145	Non-targets	Vpreb3	pre-B lymphocyte gene 3
Z00026198-1	3.3741	3.5521	3.3817	-0.534	-0.1886	-0.25	-0.0928	Non-targets	Lin28b	lin-28 homolog B (C. elegans)
Z00025876-1	3.8193	3.9002	3.7613	-0.0258	-0.1691	-0.25	-0.01145	Non-targets	1110054O05Rik	RIKEN cDNA 1110054O05 gene
Z00009253-1	4.0922	4.0276	4.0957	0.0324	-0.1563	-0.25	0.03055	Non-targets	1810029B16Rik	RIKEN cDNA 1810029B16 gene
Z00035730-1	3.6692	3.6851	3.7771	0.1515	-0.149	-0.25	-0.0619	Non-targets	Mtrr	5-methyltetrahydrofolate-homocysteine methyltransferase reductase
Z00004195-1	2.979	2.9789	2.8377	0.1444	-0.1465	-0.25	0.0707	Non-targets	Zfp322a	zinc finger protein 322a
Z00013057-1	2.4733	2.1286	1.8636	-0.4737	-0.1464	-0.25	0.4772	Non-targets	Cntln	centlein, centrosomal protein
Z00006565-1	3.5317	3.4098	3.3873	-0.2431	-0.0954	-0.25	0.13315	Non-targets	Smarcd1	SWI/SNF related, matrix associated, actin dependent regulator of chromatin, subfamily d, member 1
Z00009415-1	4.3118	4.0069	4.1382	-0.4065	-0.0912	-0.25	0.23925	Non-targets	Uqcrc1	ubiquinol-cytochrome c reductase core protein 1
Z00001099-1	4.1957	4.1267	4.158	-0.1708	-0.0887	-0.25	0.05335	Non-targets	Farsb	phenylalanyl-tRNA synthetase, beta subunit
Z00009079-1	3.7	3.8192	3.793	0.1029	-0.0289	-0.25	-0.1061	Non-targets	Trappc3	trafficking protein particle complex 3
Z00018487-1	3.0148	3.0863	3.0049	0.0596	0.0281	-0.25	-0.0308	Non-targets	Cstf2	cleavage stimulation factor, 3' pre-RNA subunit 2
Z00033053-1	5.1309	5.0028	5.0965	0.0442	0.0504	-0.25	0.08125	Non-targets	LOC634083	similar to 60S ribosomal protein L7a
Z00074315-1	4.066	4.1562	4.0884	-0.1662	-0.1835	-0.25	-0.0563	Non-targets	Zdhhc4	zinc finger, DHHC domain containing 4
Z00046223-1	4.0201	3.974	4.1671	-0.0558	-0.0578	-0.25	-0.05045	Non-targets	Mcts2	malignant T cell amplified sequence 2
Z00069010-1	1.716	1.8728	1.5671	-0.2798	-0.2495	-0.249	-0.00395	Non-targets	EG545257	predicted gene, EG545257
Z00070970-1	4.0151	3.5793	3.8164	-0.5684	-0.2492	-0.249	0.31725	Non-targets	EG238217	predicted gene, EG238217
Z00024773-1	3.2319	2.8079	2.8771	-1.3634	-0.2111	-0.249	0.3894	Non-targets	Rhbg	Rhesus blood group-associated B glycoprotein
Z00024277-1	3.5823	3.2956	3.288	-0.1477	-0.1368	-0.249	0.2905	Non-targets	Eefsec	eukaryotic elongation factor, selenocysteine-tRNA-specific
Z00019357-1	3.8234	3.6308	3.6164	-0.0494	-0.0959	-0.249	0.1998	Non-targets	Mettl3	methyltransferase-like 3
Z00003852-1	2.5995	2.6026	2.638	-0.1346	-0.0903	-0.249	-0.0208	Non-targets	Akna	AT-hook transcription factor
Z00034376-1	2.8973	3.0563	2.9457	-0.2692	-0.0814	-0.249	-0.1037	Non-targets	4930503L19Rik	RIKEN cDNA 4930503L19 gene
Z00035499-1	4.5159	4.5363	4.5493	-0.1536	-0.0774	-0.249	-0.0269	Non-targets	Plrg1	pleiotropic regulator 1, PRL1 homolog (Arabidopsis)
Z00022171-1	3.1559	3.2279	3.1076	-0.0607	-0.0518	-0.249	-0.01185	Non-targets	BC011426	cDNA sequence BC011426
Z00026347-1	2.9871	2.732	2.917	-1.2564	0.0967	-0.249	0.1626	Non-targets	Gpr133	G protein-coupled receptor 133
Z00074494-1	3.0559	2.8192	2.8576	-0.3917	-0.1728	-0.249	0.2175	Non-targets	Smc1b	structural maintenace of chromosomes 1B
Z00048387-1	4.2936	4.2645	4.2724	0.1162	-0.1057	-0.249	0.02515	Non-targets	Wdr55	WD repeat domain 55
Z00078194-1	1.106	0.8308	0.866	-0.1585	-0.0966	-0.249	0.2576	Non-targets	4930406D14Rik	RIKEN cDNA 4930406D14 gene
Z00057902-1	2.9056	3.0825	3.132	0.2603	-0.0118	-0.249	-0.20165	Non-targets	Taf1a	TATA box binding protein (Tbp)-associated factor, RNA polymerase I, A
Z00074481-1	3.2386	3.1235	3.0831	0.0177	0.0006	-0.249	0.1353	Non-targets	Ogt	O-linked N-acetylglucosamine (GlcNAc) transferase (UDP-N-acetylglucosamine:polypeptide-N-acetylglucosaminyl transferase)
Z00011764-1	4.1446	4.1169	4.1348	0.0562	-0.2103	-0.248	0.01875	Non-targets	Eif1ad	eukaryotic translation initiation factor 1A domain containing
Z00030019-1	2.5013	2.5387	2.4798	-0.0859	-0.1902	-0.248	-0.00795	Non-targets	LOC433316	hypothetical gene supported by AK077742
Z00026997-1	0.8575	1.0734	1.0897	-0.161	-0.1841	-0.248	-0.22405	Non-targets	EG224180	predicted gene, EG224180
Z00011541-1	2.9054	2.8111	2.8525	0.3035	-0.1598	-0.248	0.0736	Non-targets	Sepw1	selenoprotein W, muscle 1
Z00023479-1	4.1429	4.1496	4.1251	0.0313	-0.1317	-0.248	0.00555	Non-targets	Gtf2e1	general transcription factor II E, polypeptide 1 (alpha subunit)
Z00034504-1	3.6022	3.5841	3.6102	-0.0413	-0.1251	-0.248	0.00505	Non-targets	Elac2	elaC homolog 2 (E. coli)
Z00056902-1	3.0381	2.9045	2.9161	0.3791	-0.1073	-0.248	0.1278	Non-targets	Rbm9	RNA binding motif protein 9
Z00034547-1	4.2272	4.3429	4.3825	0.0591	-0.0851	-0.248	-0.1355	Non-targets	Adsl	adenylosuccinate lyase
Z00049376-1	0.922	1.5497	0.9891	0.075	-0.0233	-0.248	-0.3474	Non-targets	Maf	avian musculoaponeurotic fibrosarcoma (v-maf) AS42 oncogene homolog
Z00060649-1	4.9923	4.8672	4.9656	0.4045	-0.0042	-0.248	0.0759	Non-targets	Cycs	cytochrome c, somatic
Z00062633-1	3.2331	3.618	3.2836	-0.9784	-0.2476	-0.247	-0.2177	Non-targets	Akap11	A kinase (PRKA) anchor protein 11
Z00040312-1	2.2457	2.5201	2.2549	-0.772	-0.2475	-0.247	-0.1418	Non-targets	Abi3	ABI gene family, member 3
Z00015046-1	2.4164	2.1674	2.5776	-0.5343	-0.2161	-0.247	0.0439	Non-targets	Ttc25	tetratricopeptide repeat domain 25
Z00024878-1	3.1431	3.1034	3.1569	-0.0374	-0.1745	-0.247	0.01295	Non-targets	Casp7	caspase 7
Z00025238-1	2.404	2.9867	2.791	-1.5593	-0.1615	-0.247	-0.48485	Non-targets	Sfrp4	secreted frizzled-related protein 4
Z00002987-1	3.8091	3.7393	3.6747	-0.3866	-0.1406	-0.247	0.1021	Non-targets	Sco2	SCO cytochrome oxidase deficient homolog 2 (yeast)
Z00026026-1	2.5627	2.2552	2.4311	-0.2084	-0.1218	-0.247	0.21955	Non-targets	Rassf10	Ras association (RalGDS/AF-6) domain family (N-terminal) member 10
Z00030515-1	3.2777	3.5903	3.4352	-0.5843	-0.0943	-0.247	-0.23505	Non-targets	Mthfd2	methylenetetrahydrofolate dehydrogenase (NAD+ dependent), methenyltetrahydrofolate cyclohydrolase
Z00035121-1	3.3647	3.4432	3.5116	0.1989	-0.0486	-0.247	-0.1127	Non-targets	2810004N23Rik	RIKEN cDNA 2810004N23 gene
Z00035052-1	4.0769	4.1312	4.1223	-0.0321	-0.0142	-0.247	-0.04985	Non-targets	Krr1	KRR1, small subunit (SSU) processome component, homolog (yeast)
Z00023921-1	3.3076	3.3811	3.4662	-0.018	0.0702	-0.247	-0.11605	Non-targets	Pde7a	phosphodiesterase 7A
Z00034828-1	1.1411	1.1839	0.8601	-0.2027	-0.1303	-0.247	0.1191	Non-targets	Dgkh	diacylglycerol kinase, eta
Z00053767-1	3.1212	3.2662	3.1151	-0.0271	-0.0685	-0.247	-0.06945	Non-targets	4732473B16Rik	RIKEN cDNA 4732473B16 gene
Z00018788-1	3.473	3.4649	3.373	-0.017	-0.0407	-0.247	0.05405	Non-targets	Cspp1	centrosome and spindle pole associated protein 1
Z00033260-1	1.2179	1.5743	1.3355	0.0938	-0.2469	-0.246	-0.237	Non-targets	LOC621228	similar to Kinesin family member 11
Z00009882-1	3.9591	3.9445	3.9386	0.1132	-0.2468	-0.246	0.01755	Non-targets	Txlna	taxilin alpha
Z00030644-1	1.8081	2.1177	2.9023	-0.1556	-0.2466	-0.246	-0.7019	Non-targets	C130092O11Rik	RIKEN cDNA C130092O11 gene
Z00025610-1	3.1254	2.8696	3.3118	-0.3133	-0.1912	-0.246	0.0347	Non-targets	RP23-395H4.4	elastase 2A
Z00063176-1	3.9113	4.0109	3.9324	-0.0501	-0.1878	-0.246	-0.06035	Non-targets	Ercc2	excision repair cross-complementing rodent repair deficiency, complementation group 2
Z00001185-1	4.0994	4.1239	4.1778	-0.0852	-0.1863	-0.246	-0.05145	Non-targets	Tomm34	translocase of outer mitochondrial membrane 34
Z00026541-1	0.822	0.7853	0.9491	-0.1463	-0.1581	-0.246	-0.0452	Non-targets	Krtap6-2	keratin associated protein 6-2
Z00030352-1	2.9227	2.9766	2.8153	-0.4025	-0.1488	-0.246	0.02675	Non-targets	Guf1	GUF1 GTPase homolog (S. cerevisiae)
Z00023329-1	2.5567	2.7577	2.5786	-0.1935	-0.1036	-0.246	-0.11145	Non-targets	Zfp235	zinc finger protein 235
Z00015157-1	3.6043	3.4347	3.6	-0.2551	-0.0921	-0.246	0.08695	Non-targets	Zswim1	zinc finger, SWIM domain containing 1
Z00013791-1	3.4987	3.4721	3.4886	0.2586	-0.019	-0.246	0.01835	Non-targets	2700049P18Rik	RIKEN cDNA 2700049P18 gene
Z00035226-1	3.3555	3.3818	3.4009	0.018	-0.0062	-0.246	-0.03585	Non-targets	Ncaph	non-SMC condensin I complex, subunit H
Z00046354-1	3.2708	3.2525	3.2946	-0.2863	-0.1008	-0.246	-0.00275	Non-targets	Dyx1c1	dyslexia susceptibility 1 candidate 1 homolog (human)
Z00075102-1	3.3893	3.0264	3.5666	-0.1192	-0.0733	-0.246	0.0928	Non-targets	Ccnd2	cyclin D2
Z00000596-1	4.4727	4.5117	4.4207	-0.2044	-0.0324	-0.246	0.0065	Non-targets	Hnrpf	heterogeneous nuclear ribonucleoprotein F
Z00016279-1	3.3176	3.5126	3.3679	-0.0332	-0.2456	-0.245	-0.12265	Non-targets	EG667836	predicted gene, EG667836
Z00034051-1	2.0646	2.0702	2.1046	0.1335	-0.2456	-0.245	-0.0228	Non-targets	Zbtb11	zinc finger and BTB domain containing 11
Z00025858-1	1.9714	1.7695	1.7525	0.1694	-0.2452	-0.245	0.2104	Non-targets	Brpf3	bromodomain and PHD finger containing, 3
Z00059241-1	1.8084	1.1127	1.869	-0.344	-0.2447	-0.245	0.31755	Non-targets	2310042E22Rik	RIKEN cDNA 2310042E22 gene
Z00017323-1	3.3549	3.4358	3.4652	-0.3939	-0.2439	-0.245	-0.0956	Non-targets	Tsix	X (inactive)-specific transcript, antisense
Z00008540-1	3.2124	3.3146	3.418	0.0353	-0.2358	-0.245	-0.1539	Non-targets	Zfp280b	zinc finger protein 280b
Z00028402-1	2.7975	2.2937	2.4948	-0.519	-0.2309	-0.245	0.40325	Non-targets	C330004M20Rik	RIKEN cDNA C330004M20 gene
Z00027203-1	0.6312	0.8959	1.0042	0.0758	-0.2064	-0.245	-0.31885	Non-targets	LOC240895	similar to SKI-interacting protein
Z00023085-1	3.0165	2.8646	2.8433	-0.1137	-0.1796	-0.245	0.16255	Non-targets	Sipa1	signal-induced proliferation associated gene 1
Z00003193-1	3.4716	3.4297	3.5336	0.2031	-0.1639	-0.245	-0.01005	Non-targets	Napg	N-ethylmaleimide sensitive fusion protein attachment protein gamma
Z00034932-1	1.2161	1.2663	1.1508	-0.1455	-0.1556	-0.245	0.00755	Non-targets	Fzd3	frizzled homolog 3 (Drosophila)
Z00006992-1	2.7496	2.8482	2.7317	-0.1775	-0.138	-0.245	-0.04035	Non-targets	C130061O14Rik	RIKEN cDNA C130061O14 gene
Z00034835-1	3.8224	3.7292	3.7959	-0.0841	-0.1266	-0.245	0.05985	Non-targets	Zcchc8	zinc finger, CCHC domain containing 8
Z00017996-1	3.0943	3.2197	3.172	-0.3137	-0.0699	-0.245	-0.10155	Non-targets	Ptbp2	polypyrimidine tract binding protein 2
Z00009545-1	5.0994	4.7993	4.8676	-0.1254	-0.0481	-0.245	0.26595	Non-targets	Sept11	septin 11
Z00030514-1	3.9161	3.8065	3.9087	-0.4	-0.0012	-0.245	0.0585	Non-targets	Zfand1	zinc finger, AN1-type domain 1
Z00034058-1	3.8889	3.78	3.9692	-0.1715	0.0123	-0.245	0.0143	Non-targets	Slc25a39	solute carrier family 25, member 39
Z00056473-1	3.373	3.116	3.2763	-0.2361	0.0814	-0.245	0.17685	Non-targets	Acy1	aminoacylase 1
Z00054673-1	3.1835	3.2337	3.4664	0.3203	0.1125	-0.245	-0.16655	Non-targets	Reep1	receptor accessory protein 1
Z00011614-1	4.9829	3.5913	4.3195	0.4083	0.1786	-0.245	1.0275	Non-targets	Vim	vimentin
Z00075319-1	3.3391	3.387	3.2793	-0.1147	-0.2459	-0.245	0.00595	Non-targets	Zfp35	zinc finger protein 35
Z00072564-1	0.859	0.851	0.841	0.1986	-0.1691	-0.245	0.013	Non-targets	Csmd3	CUB and Sushi multiple domains 3
Z00059747-1	2.6003	2.3329	2.4486	-0.8216	-0.2447	-0.244	0.20955	Non-targets	1700123I01Rik	RIKEN cDNA 1700123I01 gene
Z00048426-1	1.6477	1.4122	1.1734	0.27	-0.2444	-0.244	0.3549	Non-targets	2900005J15Rik	RIKEN cDNA 2900005J15 gene
Z00018549-1	3.5204	3.4512	3.4827	0.1597	-0.1696	-0.244	0.05345	Non-targets	C80913	expressed sequence C80913
Z00020599-1	0.7227	0.9042	0.9702	0.1746	-0.0896	-0.244	-0.2145	Non-targets	AI851790	expressed sequence AI851790
Z00022038-1	2.785	2.9151	2.9366	-0.6159	-0.0743	-0.244	-0.14085	Non-targets	Fgd5	FYVE, RhoGEF and PH domain containing 5
Z00064498-1	3.6978	3.7995	3.782	-0.0851	-0.0741	-0.244	-0.09295	Non-targets	Ddx46	DEAD (Asp-Glu-Ala-Asp) box polypeptide 46
Z00034955-1	3.3146	3.1642	3.1561	-0.1319	-0.0398	-0.244	0.15445	Non-targets	Fastkd1	FAST kinase domains 1
Z00007066-1	3.814	3.4797	3.6656	0.0205	-0.0226	-0.244	0.24135	Non-targets	Ccnd3	cyclin D3
Z00034057-1	3.9429	4.102	4.035	-0.3504	0.01	-0.244	-0.1256	Non-targets	Gas5	growth arrest specific 5
Z00060346-1	3.3433	3.3964	3.3067	-0.4808	0.023	-0.244	-0.00825	Non-targets	Alpk3	alpha-kinase 3
Z00074365-1	2.7996	2.4582	2.4434	0.0549	-0.108	-0.244	0.3488	Non-targets	Gpnmb	glycoprotein (transmembrane) nmb
Z00042979-1	1.3027	1.4082	1.0684	0.0708	-0.2433	-0.243	0.0644	Non-targets	Pigy	phosphatidylinositol glycan anchor biosynthesis, class Y
Z00003752-1	3.3122	3.2791	3.3645	-0.2268	-0.2086	-0.243	-0.0096	Non-targets	Arhgef18	rho/rac guanine nucleotide exchange factor (GEF) 18
Z00016097-1	1.6764	1.7537	1.8027	-1.0841	-0.2077	-0.243	-0.1018	Non-targets	Boc	biregional cell adhesion molecule-related/down-regulated by oncogenes (Cdon) binding protein
Z00005365-1	2.7961	3.2273	3.0001	0.066	-0.2044	-0.243	-0.3176	Non-targets	Cebpd	CCAAT/enhancer binding protein (C/EBP), delta
Z00029763-1	0.8741	0.8372	1.001	0.0711	-0.1943	-0.243	-0.045	Non-targets	Lsamp	limbic system-associated membrane protein
Z00013101-1	1.9361	1.9778	1.8376	-0.1145	-0.1753	-0.243	0.0284	Non-targets	Prkab2	protein kinase, AMP-activated, beta 2 non-catalytic subunit
Z00011926-1	3.6526	3.5966	3.5217	-0.1739	-0.156	-0.243	0.09345	Non-targets	Armcx1	armadillo repeat containing, X-linked 1
Z00032488-1	3.9218	3.9722	3.9651	-0.0519	-0.1329	-0.243	-0.04685	Non-targets	Mthfs	5, 10-methenyltetrahydrofolate synthetase
Z00035645-1	3.3864	3.3986	3.4587	-0.1306	-0.1299	-0.243	-0.04225	Non-targets	Fiz1	Flt3 interacting zinc finger protein 1
Z00034720-1	4.3036	4.4242	4.3407	-0.083	-0.1011	-0.243	-0.07885	Non-targets	Mrpl10	mitochondrial ribosomal protein L10
Z00060051-1	0.7956	0.8051	0.8845	-0.0069	-0.0408	-0.243	-0.0492	Non-targets	Gm773	gene model 773, (NCBI)
[truncated: 4,019 more rows]
