# Supplementary material for: Transcriptional Activation by Oct4 Is Sufficient for the Maintenance and Induction of Pluripotency
Source: Cell Rep. 2012 Feb 23;1(2):99–109. doi: 10.1016/j.celrep.2011.12.002 (PMC3778438; doi:10.1016/j.celrep.2011.12.002)
Supplement: Table S3. List of Genes with Significant Changes in Expression during LIF Withdrawal, Related to Figure 4 — Comparison of gene expression changes between Oct4, Oct4λVP2 rescued cell lines and ZHBTc4 ESCs during LIF withdrawal (FDR < 0.05 and > 2-fold). Data used in Figures 4 and S6. [file mmc3.xls]

## Sheet: Sheet2
Table S3. Genes with Significant Change in Expression during Differentiation (FDR<0.05 and >2 Fold), Related to Figure 4
	Gene expression (Log10)
	Oct4-VP2			Oct4			ZHBTc4
FeatureID	24 h, LIF+	48 h, LIF-	120 h, LIF-	24 h, LIF+	48 h, LIF-	120 h, LIF-	24 h, LIF+	48 h, LIF-	120 h, LIF-	Adjusted MSE	F	P	FDR	Gene Symbol	Gene Name
Z00035453-1	3.7602	3.6551	3.44	2.0578	1.1518	0.7853	2.7601	2.1649	2.4457	0.0217	102.941	0	0	Spic	Spi-C transcription factor (Spi-1/PU.1 related)
Z00026220-1	4.0796	2.6342	2.3223	3.4201	2.1892	1.1076	3.1561	2.4276	1.934	0.0357	42.837	0	0	2310043M15Rik	RIKEN cDNA 2310043M15 gene
Z00024966-1	2.3317	2.2152	2.3128	0.9229	0.6215	2.2568	2.925	2.6264	3.3812	0.07472	20.925	0	0	Vnn1	vanin 1
Z00033292-1	1.4823	1.7296	2.8796	2.8554	3.0876	4.2011	2.4869	3.1757	4.137	0.26156	6.582	0	0	Gbp1	guanylate nucleotide binding protein 1
Z00045205-1	1.3526	1.5044	1.6547	1.4849	1.7761	2.4858	1.3322	2.2074	3.9938	0.0183	79.146	0	0	Rtp4	receptor transporter protein 4
Z00023301-1	0.8095	1.378	2.0554	0.8539	1.3808	2.4253	1.4067	1.6833	3.4516	0.03947	34.954	0	0	Trp63	transformation related protein 63
Z00034303-1	1.1499	1.1941	1.9477	2.5442	2.6862	3.7273	2.1373	2.4135	3.4635	0.14937	10.501	0	0	Prss23	protease, serine, 23
Z00055592-1	1.459	1.5782	2.4151	2.4224	2.6419	3.3676	3.1595	3.2058	4.009	0.049	28.501	0	0	3830417A13Rik	RIKEN cDNA 3830417A13 gene
Z00010489-1	1.8187	2.0708	2.581	3.1711	3.4931	4.3601	2.7972	2.9986	3.7016	0.08082	15.744	0	0	Slc39a8	solute carrier family 39 (metal ion transporter), member 8
Z00027744-1	4.004	4.2108	3.372	2.9123	2.5202	1.7024	3.5837	2.6499	1.9108	0.02397	64.485	0	0	Myo1f	myosin IF
Z00076355-1	1.5065	2.3227	1.3744	1.7635	1.6086	0.4948	3.0029	2.2796	1.9329	0.15031	6.612	0	0	EG266459	predicted gene, EG266459
Z00025140-1	3.5259	3.2456	3.3496	2.1327	1.027	1.2061	2.7823	1.786	2.1811	0.03711	45.963	0	0	Serpinb1b	serine (or cysteine) peptidase inhibitor, clade B, member 1b
Z00074092-1	1.621	1.5837	1.6944	1.3017	2.0574	1.6354	1.7764	2.3854	3.7797	0.0169	65.035	0	0	Igfbp5	insulin-like growth factor binding protein 5
Z00061870-1	1.4586	0.9485	0.3735	1.2526	1.9258	1.8368	1.6576	1.8812	2.8379	0.09422	10.19	0	0	Slc6a14	solute carrier family 6 (neurotransmitter transporter), member 14
Z00027126-1	3.8118	3.3349	3.3095	2.5279	2.3864	1.366	3.14	2.7121	2.4744	0.05767	17.765	0	0	A2m	alpha-2-macroglobulin
Z00024159-1	3.6983	3.6688	4.5231	4.6075	4.6404	5.8358	4.9707	5.1533	6.0605	0.12941	10.525	0	0	Krt18	keratin 18
Z00027602-1	0.8023	0.7462	1.7831	0.942	1.3161	2.6348	0.9562	1.0934	3.1217	0.03406	43.001	0	0	Pcdh7	protocadherin 7
Z00031807-1	2.1332	2.0611	2.1986	1.8748	2.4282	2.1318	2.0699	2.3787	4.2333	0.09752	10.369	0	0	Defcr-rs2	defensin related cryptdin, related sequence 2
Z00036180-1	1.429	1.1226	1.2152	1.5203	1.5569	2.468	0.9822	1.9815	3.3399	0.03651	31.204	0	0	Isg15	ISG15 ubiquitin-like modifier
Z00005188-1	2.0001	2.4061	3.2794	2.8355	3.1782	4.3285	3.3767	3.4208	4.0746	0.10648	10.159	0	0	Flt1	FMS-like tyrosine kinase 1
Z00073764-1	2.2765	2.1483	1.4326	2.332	2.0265	1.1419	2.7296	2.462	3.4621	0.05775	16.024	0	0	Serpinb9e	serine (or cysteine) peptidase inhibitor, clade B, member 9e
Z00044113-1	3.7094	3.894	3.6585	2.4413	2.5069	1.6093	3.366	3.1796	2.7018	0.01009	110.956	0	0	3100002J23Rik	RIKEN cDNA 3100002J23 gene
Z00033322-1	2.7774	3.265	3.2498	1.7796	1.1911	0.9918	2.3978	1.8868	1.684	0.02145	65.158	0	0	Acsm4	acyl-CoA synthetase medium-chain family member 4
Z00076164-1	3.8813	4.4323	3.4914	3.9517	4.2605	2.8185	5.0708	4.7441	4.1584	0.17689	5.058	0	1e-05	AF067061	cDNA sequence AF067061
Z00070357-1	2.9972	2.4031	1.5947	1.1762	0.7629	0.8786	2.3727	1.74	1.7396	0.05631	19.787	0	0	Grid2	glutamate receptor, ionotropic, delta 2
Z00030449-1	0.7381	1.5783	1.7634	1.022	2.3659	1.6004	1.2419	2.7116	2.9699	0.03253	35.741	0	0	Pcdh18	protocadherin 18
Z00043435-1	3.9072	3.6791	3.1478	1.6755	1.7965	1.8071	2.3715	1.9929	1.7848	0.01128	137.794	0	0	Phf11	PHD finger protein 11
Z00025949-1	0.7321	0.7481	0.6528	0.8962	0.5809	1.6149	1.3261	0.9959	2.8084	0.04133	24.154	0	0	Postn	periostin, osteoblast specific factor
Z00049525-1	2.6575	2.766	2.6442	1.1044	0.5548	0.8106	1.5413	1.6406	2.0266	0.07233	19.061	0	0	Shisa2	shisa homolog 2 (Xenopus laevis)
Z00031486-1	0.8187	1.4538	2.0093	2.0664	2.9747	2.4037	1.8358	2.9109	2.9154	0.08683	12.357	0	0	Sp8	trans-acting transcription factor 8
Z00024719-1	1.526	2.1653	1.6775	2.5795	3.0296	1.7592	2.1569	2.9002	0.8767	0.03118	30.922	0	0	Aadac	arylacetamide deacetylase (esterase)
Z00021244-1	0.8454	1.4329	2.1844	2	2.457	2.9827	1.6599	2.4364	2.7691	0.0522	17.697	0	0	2310045A20Rik	RIKEN cDNA 2310045A20 gene
Z00009889-1	2.984	2.7729	2.8212	2.4637	1.8898	0.8541	2.9214	2.16	1.8684	0.01185	81.034	0	0	Nr5a2	nuclear receptor subfamily 5, group A, member 2
Z00074470-1	3.2084	3.1066	2.7271	2.8363	2.5689	1.9536	2.0646	1.7033	1.079	0.01136	88.161	0	0	Ms4a6d	membrane-spanning 4-domains, subfamily A, member 6D
Z00034921-1	3.8869	4.3674	3.5051	3.9381	4.1209	2.9155	5.0417	4.6508	4.0649	0.1394	5.512	0	0	Tcstv3	2-cell-stage, variable group, member 3
Z00048648-1	0.7607	0.8651	1.2001	0.9326	1.3201	2.0128	1.3262	1.5816	2.8705	0.04861	18.145	0	0	Ifih1	interferon induced with helicase C domain 1
Z00040025-1	1.9638	1.8451	1.7414	1.8359	1.8449	0.8315	1.7032	1.587	2.9364	0.01831	31.658	0	0	Kif26b	kinesin family member 26B
Z00026265-1	3.1504	3.2712	3.3076	2.2224	1.888	1.2048	2.5751	2.2994	2.151	0.07438	13.264	0	0	Pla2g4e	phospholipase A2, group IVE
Z00030870-1	2.8786	2.3189	1.8179	1.8209	1.2709	0.9401	1.7781	0.7839	1.0023	0.02291	41.927	0	0	C920008G01Rik	RIKEN cDNA C920008G01 gene
Z00026139-1	2.7572	2.2551	1.5332	2.1361	1.2668	0.7892	2.8817	2.232	2.2292	0.05939	15.834	0	0	Pramel6	preferentially expressed antigen in melanoma like 6
Z00023432-1	3.3414	3.4893	3.2766	2.3472	2.0928	1.4025	2.9445	2.6774	2.1563	0.01349	71.594	0	0	Pdcl2	phosducin-like 2
Z00057793-1	1.8484	1.7725	2.3792	2.5717	2.9063	3.8566	2.4884	2.8132	3.3289	0.09076	9.712	0	0	Lipg	lipase, endothelial
Z00074417-1	2.3681	2.2519	1.7505	2.3852	2.2124	1.643	2.8766	2.6308	3.7136	0.01577	48.388	0	0	Serpinb9g	serine (or cysteine) peptidase inhibitor, clade B, member 9g
Z00045061-1	3.4563	3.0383	2.5759	3.2703	2.1755	1.3863	2.7594	2.0123	2.0744	0.03859	23.508	0	0	1700042O10Rik	RIKEN cDNA 1700042O10 gene
Z00002681-1	1.8075	1.7983	2.6494	2.5437	2.8448	3.8668	2.1088	2.853	3.7503	0.17672	6.358	0	0	Gbp2	guanylate nucleotide binding protein 2
Z00022675-1	0.7857	1.7279	2.4681	1.9609	2.8534	2.4943	1.7423	2.5309	2.3672	0.06674	11.719	0	0	Cysltr1	cysteinyl leukotriene receptor 1
Z00018358-1	2.4325	2.6423	2.7971	1.3143	1.014	0.7299	1.4477	0.8348	0.7842	0.04086	34.578	0	0	Ptger2	prostaglandin E receptor 2 (subtype EP2)
Z00006481-1	1.3065	1.4977	1.5391	1.4951	1.9945	2.3413	2.2479	2.1283	3.3717	0.10419	7.86	0	0	Dkk1	dickkopf homolog 1 (Xenopus laevis)
Z00057165-1	1.0834	1.5928	2.1066	1.3993	2.1063	2.4482	1.3362	2.6348	3.1449	0.01703	54.937	0	0	Fgf8	fibroblast growth factor 8
Z00074503-1	5.2195	4.5928	4.5175	4.5278	3.3505	3.2459	4.0556	3.3705	3.1593	0.02824	39.675	0	0	Spp1	secreted phosphoprotein 1
Z00006684-1	3.6767	3.6449	4.338	4.4348	4.4949	5.4647	4.7422	4.8546	5.6997	0.1355	7.221	0	0	Krt8	keratin 8
Z00022069-1	0.971	1.4363	2.0696	1.7405	2.0775	2.4344	1.0171	1.7134	3.0206	0.03547	24.502	0	0	Col4a6	collagen, type IV, alpha 6
Z00037900-1	2.1923	2.2147	1.4405	2.7745	2.0365	0.7254	2.7535	1.6096	0.8321	0.03841	29.172	0	0	4931407G18Rik	RIKEN cDNA 4931407G18 gene
Z00026280-1	2.7896	2.5948	2.7026	1.8475	2.0223	2.5655	2.6105	2.5452	3.8961	0.01389	47.277	0	0	C430049B03Rik	RIKEN cDNA C430049B03 gene
Z00007374-1	2.3044	2.0321	2.67	2.8593	2.9631	3.8564	2.8891	3.2416	4.0795	0.05229	16.823	0	0	Tacstd2	tumor-associated calcium signal transducer 2
Z00059654-1	3.4444	3.9325	3.1297	3.478	3.6676	2.6059	4.6508	4.2277	3.6137	0.13197	5.396	0	0	Tcstv1	2-cell-stage, variable group, member 1
Z00000336-1	2.9366	3.0098	3.8475	3.4839	3.6723	4.7825	4.277	4.3654	4.981	0.10111	10.5	0	0	Krt7	keratin 7
Z00035341-1	1.4836	2.2399	2.9537	2.3768	2.994	3.5227	1.6587	2.6675	3.3521	0.0597	16.797	0	0	Fras1	Fraser syndrome 1 homolog (human)
Z00041311-1	3.2326	3.2449	2.5979	2.7146	2.5792	1.2078	2.6993	1.9392	1.3199	0.06137	18.196	0	0	9330159F19Rik	RIKEN cDNA 9330159F19 gene
Z00016189-1	2.0928	2.4653	3.2286	2.6978	3.3524	4.1275	2.8919	3.0097	3.5889	0.11364	6.564	0	0	Thbs1	thrombospondin 1
Z00009663-1	2.188	1.9501	2.8001	2.4373	2.3014	3.9787	2.2039	2.2017	3.644	0.04128	24.487	0	0	Fos	FBJ osteosarcoma oncogene
Z00024619-1	4.2836	4.2804	4.1932	3.6157	3.3955	2.2551	4.0149	3.6495	2.9611	0.01215	76.303	0	0	Tubb3	tubulin, beta 3
Z00014718-1	1.542	2.093	1.1979	1.6172	2.228	0.8765	2.9027	2.5983	2.2308	0.12244	7.131	0	0	Mgl1	macrophage galactose N-acetyl-galactosamine specific lectin 1
Z00071195-1	2.0692	2.9122	1.6787	2.166	2.2077	1.1168	3.1393	2.7422	2.3453	0.28059	2.79	0.00443	0.00943	LOC432715	similar to GLE1 RNA export mediator-like (yeast
Z00049267-1	3.3645	3.3613	3.3049	1.5335	1.3421	1.3706	2.3121	2.2449	2.3333	0.01216	115.539	0	0	2300002M23Rik	RIKEN cDNA 2300002M23 gene
Z00031214-1	2.6951	2.8258	1.9684	2.5133	2.4019	1.2329	3.2547	2.8582	2.3774	0.06571	10.424	0	0	LOC671025	similar to U2-associated SR140 protein
Z00056593-1	0.7407	0.7696	0.7632	0.7999	0.7388	1.4226	1.7499	1.7252	2.7592	0.03622	27.395	0	0	Dppa1	developmental pluripotency associated 1
Z00031177-1	2.904	2.8666	1.9312	2.9038	2.8121	1.5045	3.5227	3.0664	2.1	0.02121	38.454	0	0	Fthl17	ferritin, heavy polypeptide-like 17
Z00075669-1	0.8263	1.1557	1.906	1.6311	2.5087	2.8414	1.3075	2.4633	2.5741	0.03957	26.265	0	0	1700007G11Rik	RIKEN cDNA 1700007G11 gene
Z00039143-1	1.7107	1.3837	1.6877	2.8292	2.9926	3.3938	2.1028	2.31	2.4313	0.08973	9.952	0	0	9130008F23Rik	RIKEN cDNA 9130008F23 gene
Z00056842-1	3.3781	3.1765	2.7115	1.5616	1.5591	1.5587	1.9047	1.5167	1.3686	0.01698	72.925	0	0	D14Ertd668e	DNA segment, Chr 14, ERATO Doi 668, expressed
Z00036011-1	2.7727	2.646	2.4922	0.9319	0.9907	0.7634	1.2353	1.4718	1.4877	0.04016	30.675	0	0	Setdb2	SET domain, bifurcated 2
Z00025598-1	4.4944	4.4242	4.127	3.5918	2.9112	2.4864	3.9241	3.0871	2.7493	0.01324	85.397	0	0	Gsta3	glutathione S-transferase, alpha 3
Z00008182-1	1.9016	2.2657	2.7901	3.1121	3.504	3.8991	2.7916	3.4775	3.6241	0.03688	23.799	0	0	Galnt3	UDP-N-acetyl-alpha-D-galactosamine:polypeptide N-acetylgalactosaminyltransferase 3
Z00074099-1	3.706	4.3207	4.1839	3.6135	3.446	2.3251	3.3443	3.0802	2.7592	0.01293	63.243	0	0	Sall3	sal-like 3 (Drosophila)
Z00063915-1	1.5184	1.9535	2.3357	2.045	2.4296	3.5137	2.0962	2.8795	2.2174	0.05944	11.196	0	0	Trim67	tripartite motif-containing 67
Z00030154-1	2.7012	2.579	2.6507	2.3873	2.6122	0.8674	2.8619	2.622	1.4004	0.05728	16.357	0	0	Cox8c	cytochrome c oxidase, subunit VIIIc
Z00022421-1	1.6127	1.2824	2.1351	2.4399	2.5333	3.2751	1.9415	2.2701	3.0711	0.0199	41.232	0	0	Foxc1	forkhead box C1
Z00050537-1	1.1238	1.128	1.1675	0.8788	1.1605	1.0054	0.9949	1.2024	2.8714	0.03628	20.194	0	0	Klhl6	kelch-like 6 (Drosophila)
Z00013170-1	1.6328	1.8221	2.2302	1.751	1.8565	2.6596	0.9742	1.5648	2.9576	0.01761	40.626	0	0	Col4a5	collagen, type IV, alpha 5
Z00051036-1	0.7977	0.8723	1.2501	1.199	1.737	2.0453	1.834	2.0843	2.7787	0.07338	11.406	0	0	Tmprss4	transmembrane protease, serine 4
Z00045784-1	1.5134	1.0336	1.3019	2.2603	2.1181	3.0123	2.4783	1.956	2.4773	0.06134	13.126	0	0	Aox3	aldehyde oxidase 3
Z00042672-1	0.7516	0.791	1.1978	2.3359	2.6364	2.1647	1.7547	2.3817	2.7252	0.0891	13.366	0	0	4732474O15Rik	RIKEN cDNA 4732474O15 gene
Z00059642-1	0.8294	1.1672	1.7346	1.2786	1.7759	1.4896	1.4813	1.7306	2.8026	0.03482	17.387	0	0	Bnc1	basonuclin 1
Z00025018-1	2.1898	3.0155	2.8783	2.1341	2.8225	1.0426	2.0885	2.8547	1.7139	0.01172	73.32	0	0	St8sia3	ST8 alpha-N-acetyl-neuraminide alpha-2,8-sialyltransferase 3
Z00010202-1	2.2694	2.4223	2.9942	3.4808	3.426	4.2372	3.0428	3.3075	4.0331	0.04748	18.062	0	0	Egr1	early growth response 1
Z00050640-1	2.7187	2.4459	2.3264	1.3763	1.2855	0.7517	1.9944	1.5431	1.3074	0.0437	19.482	0	0	Hhip	Hedgehog-interacting protein
Z00042006-1	2.4806	2.4626	2.4063	2.2069	2.4729	4.1723	2.3957	2.5911	3.4813	0.01733	48.361	0	0	1190002H23Rik	RIKEN cDNA 1190002H23 gene
Z00033919-1	3.8602	3.514	3.1569	3.0739	2.7095	2.0992	2.6548	2.1749	1.8951	0.00966	92.292	0	0	EG666699	predicted gene, EG666699
Z00024184-1	0.8258	0.7659	0.986	0.8872	1.094	1.6166	0.9292	1.4759	2.7282	0.03756	20.72	0	0	Ifit1	interferon-induced protein with tetratricopeptide repeats 1
Z00070535-1	0.7614	0.5603	0.7714	0.8206	0.7594	0.7641	0.8916	0.8738	2.5036	0.04128	16.517	0	0	BC051665	cDNA sequence BC051665
Z00074203-1	4.0658	4.1034	3.5735	3.7142	3.6545	2.1602	3.6675	3.3678	2.2236	0.02084	49.485	0	0	6330407J23Rik	RIKEN cDNA 6330407J23 gene
Z00025587-1	2.5744	3.2414	3.674	2.6701	3.8234	4.5165	3.0647	4.183	4.2566	0.04016	24.778	0	0	Pitx2	paired-like homeodomain transcription factor 2
Z00051748-1	0.8225	1.0091	1.5821	1.5328	1.2213	2.7591	0.9353	1.812	2.7451	0.05871	18.069	0	0	Gbp6	guanylate binding protein 6
Z00026888-1	2.2623	2.7261	2.4679	1.5774	1.5541	0.7904	2.0541	1.2577	0.8213	0.0231	42.322	0	0	Tmprss11d	transmembrane protease, serine 11d
Z00026224-1	1.4273	1.7235	1.3962	1.7805	1.7069	1.8031	1.9111	1.7335	3.3275	0.04247	15.456	0	0	Prdm6	PR domain containing 6
Z00070676-1	3.948	3.6705	3.2411	3.2023	2.7815	2.2496	2.8203	2.356	2.019	0.01076	79.282	0	0	1700016D02Rik	RIKEN cDNA 1700016D02 gene
Z00034158-1	1.1698	2.065	2.2302	2.3051	2.4657	3.0965	2.2796	2.5114	2.975	0.02369	26.193	0	0	2610528J11Rik	RIKEN cDNA 2610528J11 gene
Z00048598-1	3.4235	2.8154	2.3754	3.1464	2.5172	1.6445	3.5705	3.0667	2.558	0.01055	66.998	0	0	Glod5	glyoxalase domain containing 5
Z00024092-1	1.324	1.2025	1.9739	1.2038	1.3554	2.8421	1.0796	1.7558	3.0041	0.06717	15.634	0	0	Irf2	interferon regulatory factor 2
Z00024676-1	4.8536	4.6729	4.409	4.3183	3.9018	2.9303	4.415	3.874	3.2845	0.027	30.145	0	0	Morc1	microrchidia 1
Z00014114-1	1.7252	1.7194	1.9696	1.598	1.8579	1.687	1.4192	1.8772	3.3419	0.02736	22.987	0	0	Tgfb2	transforming growth factor, beta 2
Z00078120-1	0.836	1.2862	1.7772	0.9137	1.2922	2.6382	1.1388	1.3922	2.7533	0.02639	37.211	0	0	2810434M15Rik	RIKEN cDNA 2810434M15 gene
Z00055776-1	2.5964	2.5989	2.2658	2.0695	1.7985	0.6835	2.303	1.7339	1.0639	0.02497	35.195	0	0	Scn3a	sodium channel, voltage-gated, type III, alpha
Z00034075-1	4.1846	3.9148	3.5061	3.418	3.0356	2.434	3.0212	2.558	2.2736	0.00844	104.054	0	0	EG638695	predicted gene, EG638695
Z00012878-1	1.1266	2.1497	2.5588	2.3899	3.036	2.7204	2.2345	2.9685	2.957	0.0468	15.197	0	0	Hs6st2	heparan sulfate 6-O-sulfotransferase 2
Z00059523-1	2.3025	1.7317	2.0206	2.118	2.5114	3.6089	1.7002	2.0804	2.6851	0.04254	16.15	0	0	A530088I07Rik	RIKEN cDNA A530088I07 gene
Z00075516-1	3.3555	3.5848	3.8213	2.4926	2.5197	1.9132	2.5369	2.266	2.2283	0.01055	84.924	0	0	En1	engrailed 1
Z00023052-1	3.1633	1.9485	1.9427	2.3776	1.2578	1.2649	2.6264	1.3856	1.6191	0.02161	40.369	0	0	Gjb4	gap junction protein, beta 4
Z00056445-1	2.6814	2.6649	2.2824	2.5475	2.1324	1.3735	3.2761	2.7743	2.5496	0.04534	12.068	0	0	2410076I21Rik	RIKEN cDNA 2410076I21 gene
Z00028456-1	2.6671	2.5549	1.9081	2.3704	1.8809	0.7678	2.0066	1.7628	1.3186	0.04891	14.758	0	0	D730003K21Rik	RIKEN cDNA D730003K21 gene
Z00051120-1	2.6773	2.7232	2.5173	2.2579	2.1422	0.8408	2.3542	1.8438	0.8248	0.01614	65.167	0	0	Kctd8	potassium channel tetramerisation domain containing 8
Z00025943-1	2.0776	2.4648	2.8135	2.7304	3.1422	2.1854	2.5125	3.3642	3.9714	0.07728	9.403	0	0	Msx1	homeobox, msh-like 1
Z00030538-1	2.7716	2.8949	2.6828	2.9695	3.2939	1.9366	2.8764	2.9568	1.4007	0.02095	33.492	0	0	Neurod1	neurogenic differentiation 1
Z00057849-1	2.8759	3.2964	2.9762	2.3511	2.8972	1.4033	2.6184	2.8553	1.4508	0.0129	70.138	0	0	Nov	nephroblastoma overexpressed gene
Z00009056-1	2.7874	2.2806	1.8103	1.431	1.1739	0.8995	1.9428	0.9512	0.9409	0.02483	36.127	0	0	Ehf	ets homologous factor
Z00022872-1	3.0232	2.951	3.9476	3.9659	4.3137	4.8388	3.9527	4.3423	4.7526	0.02606	34.018	0	0	Cldn7	claudin 7
Z00034561-1	1.4717	2.7755	2.6338	1.9572	3.0673	2.2987	2.2325	3.0581	3.3569	0.02645	27.518	0	0	Irx3	Iroquois related homeobox 3 (Drosophila)
Z00076715-1	2.0353	3.0175	2.3575	2.9492	3.1206	1.4148	2.5466	2.7573	1.2409	0.0459	20.682	0	0	Pdyn	prodynorphin
Z00046188-1	2.1022	2.7623	2.2124	2.0011	2.2144	1.2692	1.8254	1.9777	0.8895	0.01772	34.125	0	0	2010204N08Rik	RIKEN cDNA 2010204N08 gene
Z00030287-1	2.4158	2.4835	2.1109	1.2959	1.5742	1.0759	1.9675	1.896	2.9487	0.04845	14.738	0	0	Rgs5	regulator of G-protein signaling 5
Z00057892-1	3.1093	3.0365	3.2311	1.3627	1.414	1.7058	2.8734	2.5311	2.226	0.02083	52.807	0	0	LOC670511	similar to beta-1,3-N-acetylglucosaminyltransferase bGnT-5
Z00041984-1	2.5124	2.7134	2.2438	2.2586	1.8221	0.8458	1.9967	1.7292	1.0263	0.03661	21.867	0	0	Insc	inscuteable homolog (Drosophila)
Z00035617-1	3.5674	3.3447	3.0314	2.7999	2.5243	2.0519	2.447	2.0461	1.7018	0.01103	71.588	0	0	EG434459	predicted gene, EG434459
Z00025963-1	0.7037	1.091	1.2496	1.226	1.7097	1.3626	0.9423	1.2443	2.5633	0.14983	3.819	0.00017	0.00046	Serpina5	serine (or cysteine) peptidase inhibitor, clade A, member 5
Z00053291-1	3.3655	3.4388	2.8987	2.8869	2.749	1.7182	3.574	3.0157	2.6619	0.01945	31.442	0	0	Mlana	melan-A
Z00002490-1	3.146	2.2877	1.8408	2.9751	1.3681	1.5507	3.2215	1.9837	1.4179	0.05736	19.386	0	0	Inhbb	inhibin beta-B
Z00037790-1	2.3053	2.5121	2.8034	1.4962	1.5182	0.951	2.2011	1.6435	1.5645	0.05739	12.338	0	0	5730510P18Rik	RIKEN cDNA 5730510P18 gene
Z00022788-1	3.2732	2.9571	2.386	3.1551	2.9764	1.4221	3.0854	2.7231	2.0187	0.02367	31.823	0	0	Nlrp4f	NLR family, pyrin domain containing 4F
Z00024662-1	0.793	0.7383	0.7275	0.8486	0.8757	0.713	0.9085	1.141	2.5589	0.04425	15.564	0	0	Iigp1	interferon inducible GTPase 1
Z00004700-1	2.0687	2.2249	2.7346	1.9965	2.2582	3.4538	2.2827	2.5278	3.8406	0.01604	51.373	0	0	Pmp22	peripheral myelin protein
Z00043693-1	0.824	0.7326	0.8308	1.7643	1.4324	1.5716	2.5746	1.1405	1.8076	0.0468	15.367	0	0	2210016H18Rik	RIKEN cDNA 2210016H18 gene
Z00055104-1	2.7448	2.835	2.7703	1.7668	2.082	0.9964	2.4005	2.053	2.4287	0.02155	32.268	0	0	Sez6	seizure related gene 6
Z00035273-1	1.8368	2.8092	3.2482	2.5599	3.254	3.6749	3.0067	3.4076	3.6587	0.03978	17.233	0	0	Slc40a1	solute carrier family 40 (iron-regulated transporter), member 1
Z00075628-1	2.501	1.5696	1.3305	1.5855	1.2122	0.6642	2.4296	1.8271	1.9525	0.06896	9.881	0	0	AY761184	cDNA sequence AY761184
Z00058325-1	2.1431	2.5578	2.2843	1.9558	1.6922	0.7895	2.3202	1.6085	0.7271	0.0586	14.678	0	0	LOC632784	similar to High mobility group box 2
Z00056063-1	2.0949	2.7291	2.0165	2.3417	2.586	1.4612	3.2917	3.0862	2.3787	0.09568	6.578	0	0	EG666169	predicted gene, EG666169
Z00026928-1	4.0918	3.5489	3.3996	3.3602	2.5446	2.4622	4.2907	3.3406	3.7074	0.02494	30.104	0	0	Aqp3	aquaporin 3
Z00053992-1	3.1034	3.0749	3.6909	3.4193	3.7271	4.514	4.2138	4.3024	4.9031	0.08422	9.68	0	0	Igf2	insulin-like growth factor 2
Z00078167-1	0.7161	1.2358	2.2301	1.1256	1.7977	2.0995	1.3751	1.8141	2.5432	0.02427	28.626	0	0	B930001P03Rik	RIKEN cDNA B930001P03 gene
Z00034201-1	1.6219	2.3049	1.7537	2.7533	2.4943	1.3456	2.4288	2.3436	0.9272	0.0224	33.366	0	0	E030010N08Rik	RIKEN cDNA E030010N08 gene
Z00073715-1	0.9571	0.1682	0.7875	1.6108	1.7872	0.7801	1.9941	1.7132	0.8869	0.09643	7.711	0	0	Gpx2-ps1	glutathione peroxidase 2, pseudogene 1
Z00070258-1	5.7614	5.5491	5.583	5.339	4.573	3.9367	5.3243	4.664	4.3903	0.01868	43.322	0	0	Klf2	Kruppel-like factor 2 (lung)
Z00003936-1	1.0667	2.1711	2.4274	1.9997	2.6765	2.8898	1.6376	2.7111	2.6293	0.01475	47.868	0	0	Gpm6b	glycoprotein m6b
Z00024257-1	2.2605	2.4522	3.2403	2.7232	3.1501	4.0834	2.2622	3.2505	3.4113	0.08555	8.623	0	0	Efemp1	epidermal growth factor-containing fibulin-like extracellular matrix protein 1
Z00075208-1	3.3183	2.4651	2.6218	2.7936	2.8397	4.2866	3.3483	3.1943	4.217	0.066	12.921	0	0	Tns4	tensin 4
Z00075719-1	2.9778	3.3456	2.4975	2.8763	2.9115	2.0959	3.9173	3.5115	3.1221	0.11624	4.998	0	1e-05	B020031M17Rik	RIKEN cDNA B020031M17 gene
Z00077373-1	0.6939	1.1068	1.4544	1.174	1.3948	0.7532	1.1789	1.0635	2.5126	0.0729	7.814	0	0	Shh	sonic hedgehog
Z00050062-1	1.3438	1.6165	1.5403	2.4922	2.7504	3.162	1.7245	2.1867	1.5676	0.0321	25.127	0	0	Shisa3	shisa homolog 3 (Xenopus laevis)
Z00008056-1	1.3921	1.555	2.2074	2.3139	2.6944	2.9258	2.2127	3.1287	3.2068	0.03193	26.261	0	0	D330050I23Rik	RIKEN cDNA D330050I23 gene
Z00054703-1	1.8736	1.9412	1.8827	1.6526	1.8704	2.1201	1.6736	1.8069	3.4664	0.01555	39.711	0	0	Usp18	ubiquitin specific peptidase 18
Z00025578-1	1.9305	2.4397	2.0738	3.0025	3.1145	2.377	2.4818	2.4993	1.3011	0.03851	15.648	0	0	Spna1	spectrin alpha 1
Z00024587-1	1.9242	1.9206	1.8522	1.4348	2.3014	1.4705	1.4876	2.1417	3.2479	0.15832	4.041	8e-05	0.00023	Defcr-rs10	defensin related cryptdin, related sequence 10
Z00060810-1	3.6406	3.4188	3.1621	2.625	2.4626	2.0565	2.5453	2.1896	1.831	0.00858	90.759	0	0	4930503E14Rik	RIKEN cDNA 4930503E14 gene
Z00071311-1	1.4601	1.6962	2.4787	0.8362	0.6691	0.7797	1	1.1281	0.9636	0.04724	13.95	0	0	Taar2	trace amine-associated receptor 2
Z00024913-1	4.4911	4.3166	4.139	4.5258	3.2756	2.7163	4.3949	3.5433	3.4525	0.05507	15.111	0	0	Jam2	junction adhesion molecule 2
Z00022778-1	2.3078	2.7809	2.6593	3.1785	2.6677	1.4778	2.7076	2.0433	1.3691	0.07273	10.364	0	0	Slc6a1	solute carrier family 6 (neurotransmitter transporter, GABA), member 1
Z00070179-1	2.7241	3.0476	2.9046	2.6411	3.2094	1.4114	2.4359	3.2182	1.8541	0.05011	15.264	0	0	Jakmip2	janus kinase and microtubule interacting protein 2
Z00057247-1	2.0117	1.9637	1.5763	1.4055	2.2098	0.8708	2.3822	2.2123	2.6775	0.04485	13.661	0	0	1700013H16Rik	RIKEN cDNA 1700013H16 gene
Z00016353-1	2.8445	3.2567	3.5093	2.8076	2.9039	1.7027	2.165	2.5436	2.1022	0.09108	7.35	0	0	Rerg	RAS-like, estrogen-regulated, growth-inhibitor
Z00063386-1	1.4773	1.6601	1.4886	3.2773	3.2163	3.1238	3.2831	3.1559	3.1161	0.03834	35.974	0	0	Uty	ubiquitously transcribed tetratricopeptide repeat gene, Y chromosome
Z00023804-1	2.7349	3.1156	2.5831	2.5935	2.8472	1.8234	3.6272	2.8296	2.7179	0.07015	6.52	0	0	Stra8	stimulated by retinoic acid gene 8
Z00066973-1	2.3803	2.584	2.1895	2.8997	2.8549	1.2004	3.0017	2.4873	1.8245	0.03237	20.631	0	0	Rhox10	reproductive homeobox 10
Z00075540-1	4.094	3.656	3.3166	3.0278	2.2931	2.7407	3.3192	2.5659	3.0054	0.02147	28.762	0	0	Serpinb6c	serine (or cysteine) peptidase inhibitor, clade B, member 6c
Z00020666-1	2.4215	2.3962	2.5832	2.1621	2.2313	0.7852	2.2605	1.8427	1.27	0.03988	17.902	0	0	Lonrf2	LON peptidase N-terminal domain and ring finger 2
Z00023874-1	1.4802	1.2785	1.1026	1.5586	1.2881	1.5974	1.7902	1.6092	2.8998	0.02537	21.535	0	0	Il2rb	interleukin 2 receptor, beta chain
Z00034359-1	0.6958	0.9058	1.1211	0.8229	1.1044	1.327	0.8451	0.806	2.4923	0.10827	5.575	0	0	Hapln1	hyaluronan and proteoglycan link protein 1
Z00074136-1	0.8738	0.9617	1.247	0.9403	1.3305	2.1947	2.3759	2.0713	2.6685	0.05791	16.747	0	0	Pcdh12	protocadherin 12
Z00034035-1	2.5339	2.973	2.96	2.7592	3.4045	2.5146	2.6269	3.1374	4.309	0.00916	69.41	0	0	Dlk1	delta-like 1 homolog (Drosophila)
Z00075803-1	2.567	2.6635	2.5739	1.8897	1.7429	0.8706	2.6252	1.9912	1.8016	0.01362	51.685	0	0	Cryge	crystallin, gamma E
Z00018258-1	1.8201	1.9893	2.5947	2.4468	3.1056	3.6115	2.004	2.8846	3.3587	0.03382	24.219	0	0	Arl4c	ADP-ribosylation factor-like 4C
Z00013827-1	2.9593	2.767	2.0315	1.8559	1.2984	1.1685	2.1456	1.5002	1.4632	0.1142	7.006	0	0	AW146299	expressed sequence AW146299
Z00034163-1	1.9189	2.2493	1.8979	2.5811	2.4668	2.2599	3.6882	2.5013	2.9667	0.04346	14.14	0	0	Sox17	SRY-box containing gene 17
Z00035777-1	2.7939	2.4272	2.0921	1.8699	1.6315	1.137	1.5698	1.0865	1.0109	0.02271	33.973	0	0	1700049E17Rik	RIKEN cDNA 1700049E17 gene
Z00045794-1	2.6845	2.6953	2.2196	2.0777	1.9621	1.2227	1.9048	1.5673	0.9126	0.03074	23.807	0	0	D630013G24Rik	RIKEN cDNA D630013G24 gene
Z00003224-1	2.2484	1.7629	2.6009	2.3664	2.1273	3.5446	2.2531	2.4915	3.4766	0.08723	8.209	0	0	Sept4	septin 4
Z00050949-1	2.0462	2.6647	2.295	1.8768	1.9867	0.8833	2.096	2.1275	1.6724	0.02311	20.69	0	0	2610034M16Rik	RIKEN cDNA 2610034M16 gene
Z00026843-1	1.6567	2.3915	2.3065	1.1232	1.7435	0.6123	1.4105	1.2839	0.9491	0.05416	13.006	0	0	Dct	dopachrome tautomerase
Z00008093-1	0.9401	0.7668	0.9333	1.6794	1.4263	2.1512	1.5404	1.85	2.5425	0.02796	25.331	0	0	Tgtp	T-cell specific GTPase
Z00030830-1	2.5949	3.1091	2.5751	2.8018	2.911	2.0125	3.7878	3.374	2.8458	0.09579	5.363	0	0	AF067063	cDNA sequence AF067063
Z00029415-1	1.0346	1.1381	1.8038	1.1602	1.5715	2.4132	1.2561	1.5934	2.8087	0.02197	34.054	0	0	Maml3	mastermind like 3 (Drosophila)
Z00000770-1	1.5544	1.3398	1.2314	0.8822	1.0584	1.8873	1.1918	1.315	2.6562	0.03295	17.275	0	0	Serpinb6b	serine (or cysteine) peptidase inhibitor, clade B, member 6b
Z00011953-1	1.9373	1.7867	1.3718	2.7833	2.3293	1.2499	3.0239	2.1697	1.5461	0.15365	4.894	0	2e-05	Wfdc15a	WAP four-disulfide core domain 15A
Z00068008-1	2.4639	2.5801	2.2112	0.89	0.8069	0.9727	1.1275	0.8446	1.0795	0.07408	15.006	0	0	EG627975	predicted gene, EG627975
Z00075179-1	3.915	3.9289	3.6212	3.9682	3.6199	2.1986	3.8966	3.3993	2.1952	0.01568	65.435	0	0	Enox1	ecto-NOX disulfide-thiol exchanger 1
Z00059520-1	3.0196	3.6074	2.9729	3.1868	3.1807	2.3597	4.1308	3.8423	3.0564	0.09099	6.105	0	0	Zscan4c	zinc finger and SCAN domain containing 4C
Z00031143-1	0.5064	0.7085	0.7952	0.8749	0.7422	0.914	2.2746	1.1892	1.9887	0.04294	17.397	0	0	Prl2a1	prolactin family 2, subfamily a, member 1
Z00026066-1	4.2724	3.5824	3.3266	3.9226	3.1471	2.5063	3.9653	3.0605	3.3296	0.0343	17.1	0	0	Spink3	serine peptidase inhibitor, Kazal type 3
Z00059643-1	3.6796	3.7225	3.229	3.3887	2.6684	1.9589	3.521	2.9216	2.7321	0.01654	40.149	0	0	Gm1631	gene model 1631, (NCBI)
Z00018597-1	1.035	1.3415	2.1444	1.6317	2.256	2.7982	1.2245	2.1966	2.4694	0.09704	7.713	0	0	Sema3c	sema domain, immunoglobulin domain (Ig), short basic domain, secreted, (semaphorin) 3C
Z00048796-1	1.9827	1.934	1.552	1.657	1.429	0.9016	2.6636	2.3054	2.0839	0.01759	30.547	0	0	Zfp264	zinc finger protein 264
Z00031385-1	2.1854	2.5317	1.8873	2.2185	2.5147	1.5932	3.3549	3.0812	2.2998	0.11389	5.287	0	0	BC061212	cDNA sequence BC061212
Z00058463-1	3.4154	3.1596	2.9133	2.411	2.134	1.8294	2.2909	1.8452	1.654	0.01091	72.066	0	0	AY358078	cDNA sequence AY358078
Z00076666-1	0.8085	1.4253	1.7956	1.7491	2.519	1.8655	1.1544	2.5695	1.351	0.07745	8.893	0	0	Irs4	insulin receptor substrate 4
Z00006908-1	1.289	1.8029	2.338	1.5182	2.0994	2.9168	2.3407	2.5859	3.0482	0.01293	55.718	0	0	Tmprss2	transmembrane protease, serine 2
Z00034392-1	1.1011	1.5447	2.1545	1.7566	2.0608	1.7109	1.4683	2.2619	2.8576	0.03323	16.117	0	0	C530008M17Rik	RIKEN cDNA C530008M17 gene
Z00004852-1	5.0877	5.1582	5.0335	3.4024	3.5305	3.6553	5.0548	4.8518	4.9448	0.02398	47.392	0	0	Rhox5	reproductive homeobox 5
Z00030559-1	2.318	1.7428	1.9697	2.076	1.652	1.0731	2.6089	1.4987	0.8535	0.02088	30.524	0	0	Sox7	SRY-box containing gene 7
Z00026234-1	1.8533	1.7873	1.8209	1.6589	1.7505	2.0839	1.75	1.9642	3.4143	0.01599	36.705	0	0	Mx2	myxovirus (influenza virus) resistance 2
Z00005273-1	1.321	1.2662	1.1827	1.2065	1.4434	1.8354	2.0123	2.0061	2.9376	0.04209	15.736	0	0	H19	H19 fetal liver mRNA
Z00022661-1	3.0627	3.3803	3.5762	2.3012	2.4476	1.8216	2.7482	2.6452	2.6467	0.02075	28.345	0	0	Peg12	paternally expressed 12
Z00051117-1	3.8118	3.1889	3.0622	3.2397	2.5509	2.6549	4.3042	3.4231	3.124	0.01735	33.915	0	0	2410004A20Rik	RIKEN cDNA 2410004A20 gene
Z00025241-1	2.3048	2.5677	1.8076	1.2575	1.1232	0.8151	1.9441	1.1235	0.8339	0.02939	28.298	0	0	Cdh17	cadherin 17
Z00076668-1	2.9043	2.782	2.6864	2.2554	1.8402	1.1532	2.531	1.9664	2.763	0.039	16.992	0	0	Kdr	kinase insert domain protein receptor
Z00072377-1	2.4784	3.0248	2.3766	2.83	2.9256	2.0507	3.8011	3.5115	2.8627	0.10367	5.727	0	0	EG226955	predicted gene, EG226955
Z00057645-1	0.6478	1.0948	2.398	2.1971	1.1137	1.0612	1.4872	1.5147	1.3838	0.20232	3.087	0.00179	0.00407	Rhox11	reproductive homeobox 11
Z00046584-1	2.7993	2.9589	2.3875	2.5107	2.3686	1.209	2.8666	2.4428	1.743	0.05587	11.383	0	0	Myh4	myosin, heavy polypeptide 4, skeletal muscle
Z00012450-1	2.6028	3.0233	2.9656	2.2237	2.8035	1.9756	2.4523	2.259	1.2735	0.03938	15.333	0	0	LOC436089	similar to matrilin 1, cartilage matrix protein
Z00025291-1	2.7542	2.5056	2.4354	2.1915	2.3131	1.4095	1.9668	1.6198	1.0047	0.01557	42.21	0	0	Odz1	odd Oz/ten-m homolog 1 (Drosophila)
Z00023103-1	1.5713	1.1851	1.7761	1.3759	1.8534	2.934	1.807	2.1298	2.5322	0.04613	13.23	0	0	Clic5	chloride intracellular channel 5
Z00015281-1	3.4638	2.6482	2.2873	2.8655	2.1002	1.7941	3.034	2.1939	1.7149	0.01148	60.232	0	0	Fcgr2b	Fc receptor, IgG, low affinity IIb
Z00022703-1	2.5428	2.3632	2.2167	2.1364	2.3437	0.7958	2.2716	2.3072	1.3578	0.03035	21.65	0	0	Trpa1	transient receptor potential cation channel, subfamily A, member 1
Z00027053-1	2.932	3.0235	3.1493	2.5865	2.3572	1.6304	3.0558	2.487	1.4038	0.00973	81.564	0	0	Pax6	paired box gene 6
Z00031023-1	3.0645	3.5478	3.2278	3.8053	4.2713	3.0454	3.5618	3.7825	2.5274	0.02445	21.888	0	0	Xdh	xanthine dehydrogenase
Z00008755-1	1.6297	1.8068	1.9351	1.4908	1.5958	2.8234	1.0805	1.0817	2.4502	0.0208	32.184	0	0	Zc3h6	zinc finger CCCH type containing 6
Z00038411-1	1.7605	1.9345	2.3043	1.8652	1.9327	2.824	1.083	1.9053	2.3721	0.02241	20.575	0	0	E130006N16Rik	RIKEN cDNA E130006N16 gene
Z00049951-1	0.8106	0.7396	0.9414	0.8372	0.9139	1.445	1.3906	0.9859	2.4802	0.04096	14.755	0	0	2810051F02Rik	RIKEN cDNA 2810051F02 gene
Z00024944-1	1.7018	2.1962	1.8783	1.9621	2.4869	0.747	2.173	2.4545	1.6047	0.04017	14.146	0	0	Clca3	chloride channel calcium activated 3
Z00035629-1	1.1392	1.3882	1.7889	1.701	1.6595	2.7379	1.4684	2.2455	2.8789	0.06366	11.449	0	0	Gbp3	guanylate nucleotide binding protein 3
Z00045087-1	2.5038	2.7753	2.793	2.4594	2.5416	1.5075	2.2677	2.5236	1.0548	0.04459	15.788	0	0	AI854517	expressed sequence AI854517
Z00025854-1	2.2906	2.4624	2.8561	1.9384	2.2605	2.8508	2.7659	2.4316	3.6716	0.01665	30.01	0	0	Trpm6	transient receptor potential cation channel, subfamily M, member 6
Z00076238-1	3.1392	3.3025	3.6467	2.6477	3.1183	3.6638	3.4205	3.4227	4.3794	0.02224	20.358	0	0	Air	antisense Igf2r RNA
Z00022608-1	2.5592	2.4381	1.9743	2.2047	2.1436	1.2981	2.3048	1.9467	0.8287	0.01727	36.448	0	0	Cysltr2	cysteinyl leukotriene receptor 2
Z00029955-1	1.3696	2.2185	1.9689	1.0447	2.7438	1.7728	1.8004	2.7743	1.5685	0.01781	38.299	0	0	E530001K10Rik	RIKEN cDNA E530001K10 gene
Z00076469-1	2.7402	2.7839	2.6799	1.9749	2.2321	2.2759	1.9233	1.9573	1.0543	0.01358	43.553	0	0	6430503K07Rik	RIKEN cDNA 6430503K07 gene
Z00012297-1	1.3911	1.5117	1.7336	1.7172	1.9528	1.8168	1.4717	1.9324	3.1186	0.01755	30.297	0	0	Zfp503	zinc finger protein 503
Z00050391-1	3.4684	3.2884	2.5288	3.0512	2.7695	1.7425	2.6433	2.3291	1.9447	0.00864	77.808	0	0	Sly	Sycp3 like Y-linked
Z00045048-1	3.3059	3.4026	3.264	3.3428	3.3056	1.7081	3.4294	3.3039	2.003	0.00692	125.632	0	0	Nefh	neurofilament, heavy polypeptide
Z00037787-1	2.5208	2.669	2.5613	2.6645	2.5099	2.3203	3.5832	3.5026	4.0416	0.26483	2.813	0.00412	0.00884	Mest	mesoderm specific transcript
Z00009978-1	2.4298	2.7912	2.1159	2.474	2.5841	1.6871	3.408	3.1512	2.764	0.18298	2.914	0.00304	0.00665	Tmem92	transmembrane protein 92
Z00021942-1	1.3873	0.7142	0.6111	1.1148	0.8618	0.8363	0.9054	0.8997	2.3317	0.04344	12.579	0	0	A730054J21Rik	RIKEN cDNA A730054J21 gene
Z00077190-1	1.4246	1.5986	2.2959	1.6808	2.3062	2.8478	1.1299	2.2212	2.6509	0.05101	13.337	0	0	Thsd7a	thrombospondin, type I, domain containing 7A
Z00053208-1	0.7968	0.9774	1.1909	0.853	0.6683	1.1095	0.932	0.8554	2.3849	0.04336	12.108	0	0	Rbms3	RNA binding motif, single stranded interacting protein
Z00058274-1	3.6909	3.4716	3.8962	4.316	4.5749	5.1879	4.0746	4.5171	5.0341	0.01158	58.73	0	0	Bst2	bone marrow stromal cell antigen 2
Z00046462-1	3.0855	3.5175	3.0996	2.8677	3.2395	1.8034	3.0113	3.0855	1.9218	0.05209	13.216	0	0	1700022P22Rik	RIKEN cDNA 1700022P22 gene
Z00023904-1	0.8417	1.7204	2.0002	1.174	1.8702	1.1149	1.0334	2.2531	2.5542	0.07003	10.333	0	0	Spo11	sporulation protein, meiosis-specific, SPO11 homolog (S. cerevisiae)
Z00024731-1	3.7802	3.9801	3.4432	3.8568	3.3903	2.5356	4.248	3.4468	3.1679	0.01393	36.613	0	0	Aard	alanine and arginine rich domain containing protein
Z00010296-1	1.3482	1.7744	0.9187	0.9238	1.7406	0.8672	2.5771	2.323	1.8407	0.1559	4.981	0	1e-05	LOC434660
Z00023793-1	1.6334	2.6909	2.7002	1.2009	2.1833	0.9916	1.8756	2.038	1.3476	0.0231	32.84	0	0	Pcdh8	protocadherin 8
Z00061625-1	1.43	1.3852	2.0905	1.7802	2.6966	3.0938	1.4082	2.0523	2.7239	0.09805	8.337	0	0	2210039B01Rik	RIKEN cDNA 2210039B01 gene
Z00078122-1	2.3088	2.4679	2.3215	2.4056	3.2245	1.5187	2.6091	3.036	1.8426	0.01834	30.427	0	0	3110082D06Rik	RIKEN cDNA 3110082D06 gene
Z00025704-1	3.6116	3.6603	3.4837	3.4595	3.1835	1.9557	3.6042	3.1951	2.2278	0.00594	133.224	0	0	Aoah	acyloxyacyl hydrolase
Z00074186-1	3.5448	3.4998	3.0894	3.5139	2.9292	1.8402	3.3694	2.8058	2.2996	0.01439	49.191	0	0	Gm1967	gene model 1967, (NCBI)
Z00025894-1	1.8338	3.1803	2.4305	1.4766	1.6806	2.1912	2.0407	1.8131	3.0278	0.11292	6.199	0	0	Kitl	kit ligand
Z00025809-1	2.2535	3.2591	3.3645	1.8549	2.3755	1.6614	2.1734	2.8375	2.6766	0.02103	32.939	0	0	Ror1	receptor tyrosine kinase-like orphan receptor 1
Z00047204-1	1.482	2.6314	2.9826	2.9642	3.1848	3.1117	2.7189	3.1155	3.1718	0.051	11.336	0	0	Mal2	mal, T-cell differentiation protein 2
Z00054758-1	2.3302	2.6026	2.3305	1.4453	1.2076	0.901	2.3379	1.9497	1.8893	0.04061	16.877	0	0	Lim2	lens intrinsic membrane protein 2
Z00028404-1	3.1828	2.4756	2.2061	2.7807	1.5857	1.4849	2.9255	1.8723	1.5573	0.02468	33.5	0	0	LOC628133	hypothetical protein LOC628133
Z00064185-1	2.2944	2.5582	2.8163	2.2568	3.0545	3.954	2.3753	3.2888	3.5476	0.00779	92.615	0	0	Zfp467	zinc finger protein 467
Z00024039-1	2.9293	2.7404	2.3297	1.3543	1.5594	1.2329	2.8929	2.3263	2.3671	0.02648	32.33	0	0	Abcb11	ATP-binding cassette, sub-family B (MDR/TAP), member 11
Z00044349-1	1.4622	1.3427	1.2108	1.1923	1.634	2.8549	1.1645	1.2017	2.2771	0.11977	5.813	0	0	Akr1c14	aldo-keto reductase family 1, member C14
Z00074875-1	4.5699	4.0004	3.7788	3.6209	2.8797	3.792	3.6326	2.9517	3.7324	0.21943	2.385	0.01459	0.0281	Emp1	epithelial membrane protein 1
Z00024535-1	1.9199	1.8315	1.8817	2.0592	2.0992	1.8974	3.5177	2.2893	1.9533	0.04292	12.983	0	0	Glipr1	GLI pathogenesis-related 1 (glioma)
Z00053850-1	2.0582	3.301	3.1823	2.647	3.1495	1.6154	2.6059	3.0999	2.3436	0.06175	10.821	0	0	Rxrg	retinoid X receptor gamma
Z00038858-1	2.0541	2.264	1.886	2.1797	2.3174	1.4942	2.4792	2.5403	0.8555	0.05487	10.505	0	0	Tcerg1l	transcription elongation regulator 1-like
Z00024397-1	2.1888	2.5978	2.5587	2.1083	2.6698	1.7057	2.1692	2.7481	1.0644	0.03528	16.663	0	0	Nkx2-4	NK2 transcription factor related, locus 4 (Drosophila)
Z00060369-1	2.4278	2.0267	1.7813	1.27	1.2166	0.7457	2.0287	1.5318	1.4136	0.03006	17.539	0	0	Myl7	myosin, light polypeptide 7, regulatory
Z00026346-1	2.6096	2.3704	2.3286	2.4013	1.6462	0.9296	2.501	1.6682	1.4096	0.0274	25.153	0	0	Spats1	spermatogenesis associated, serine-rich 1
Z00034466-1	1.2676	1.0554	1.6231	1.6757	1.7432	1.6339	2.1122	1.6912	2.7353	0.10332	4.479	2e-05	6e-05	Hand1	heart and neural crest derivatives expressed transcript 1
Z00061149-1	1.0549	2.078	2.5493	0.9996	1.8494	0.8698	1.0052	1.5347	0.8917	0.03092	24.008	0	0	2610100L16Rik	RIKEN cDNA 2610100L16 gene
Z00048092-1	0.7624	1.9314	2.0093	1.0919	2.4418	0.9856	1.5176	2.1272	0.872	0.04183	18.464	0	0	Olfr701	olfactory receptor 701
Z00058951-1	2.019	2.4081	1.7365	2.0179	2.2086	1.2465	2.9253	2.7268	2.3245	0.10716	4.779	1e-05	2e-05	BC080695	cDNA sequence BC080695
Z00000570-1	3.4431	3.2972	2.9938	2.2069	1.849	1.7644	3.0409	2.629	3.3365	0.01083	77.502	0	0	Oas1a	2'-5' oligoadenylate synthetase 1A
Z00030815-1	3.2137	3.0993	2.5902	2.7172	2.5733	2.3592	2.8217	2.564	1.5377	0.00953	49.239	0	0	Slc28a1	solute carrier family 28 (sodium-coupled nucleoside transporter), member 1
Z00007161-1	3.3709	2.7949	2.735	2.6277	2.2788	1.6953	3.0823	2.3941	2.4803	0.02476	18.801	0	0	Msc	musculin
Z00048889-1	1.8188	2.5558	2.3389	2.3673	3.081	1.4063	2.3997	2.9083	1.4434	0.01177	59.673	0	0	Gabra4	gamma-aminobutyric acid (GABA-A) receptor, subunit alpha 4
Z00048897-1	2.3895	2.2792	2.3817	0.7933	0.7168	0.7798	0.9619	1.145	1.2427	0.0549	19.199	0	0	Cab39l	calcium binding protein 39-like
Z00015076-1	0.7779	0.7721	1.4976	1.2076	2.1116	2.4441	0.9273	1.7018	1.7922	0.0681	10.456	0	0	St8sia2	ST8 alpha-N-acetyl-neuraminide alpha-2,8-sialyltransferase 2
Z00057244-1	2.1562	2.3946	1.9431	1.8748	1.793	0.725	1.6111	0.8908	0.8318	0.02479	30.524	0	0	EG229330	predicted gene, EG229330
Z00039371-1	0.7481	0.8247	1.6416	0.9531	1.3573	2.417	1.0911	1.2528	1.792	0.03726	15.37	0	0	Serpina7	serine (or cysteine) peptidase inhibitor, clade A (alpha-1 antiproteinase, antitrypsin), member 7
Z00031338-1	3.5478	4.0256	3.3844	3.6878	3.5983	2.8628	4.5304	4.1595	3.6462	0.10174	4.525	2e-05	5e-05	Eif1a	eukaryotic translation initiation factor 1A
Z00052917-1	2.3618	2.0688	2.2744	0.8331	0.8777	0.6981	2.0205	1.3688	1.362	0.02732	31.418	0	0	AI593442	expressed sequence AI593442
Z00060504-1	2.3639	2.487	2.2378	2.1937	1.7595	0.824	1.5686	1.4266	1.1774	0.02055	32.466	0	0	Adam25	a disintegrin and metallopeptidase domain 25 (testase 2)
Z00009612-1	2.1592	2.6066	2.0296	2.5055	2.6536	1.6879	3.3494	3.1316	2.4118	0.06994	7.721	0	0	Gm428	gene model 428, (NCBI)
Z00006072-1	1.9061	1.9766	2.2017	2.0549	2.3138	2.3641	2.9567	2.7706	3.5672	0.04502	13.165	0	0	Plac1	placental specific protein 1
Z00036303-1	1.7465	2.2228	1.9201	1.8476	2.2892	1.3013	1.6726	2.5413	0.8817	0.04527	11.54	0	0	Syt4	synaptotagmin IV
Z00050103-1	3.5324	3.3355	3.1621	3.6976	3.1587	2.2175	3.3039	2.9831	2.0391	0.0355	17.901	0	0	Zmat4	zinc finger, matrin type 4
Z00057680-1	1.8603	2.0675	1.3363	1.3817	1.5644	1.0371	2.6935	2.0971	2.0002	0.10262	4.937	0	1e-05	EG381936	predicted gene, EG381936
Z00003049-1	1.8012	2.0477	2.0952	2.4813	2.5517	2.1119	2.3929	2.2895	3.4571	0.02232	20.186	0	0	Wnt5a	wingless-related MMTV integration site 5A
Z00074038-1	2.0784	2.4839	1.802	1.9351	2.2209	1.2847	2.9402	2.5977	2.1744	0.0842	5.522	0	0	OTTMUSG00000010537	predicted gene, OTTMUSG00000010537
Z00028486-1	0.8019	0.9969	0.989	0.7624	0.4731	2.1275	1.0147	0.9295	1.4471	0.04388	10.353	0	0	BC018473	cDNA sequence BC018473
Z00029238-1	2.6536	2.1602	2.0668	1.6813	1.2806	0.9993	2.4441	1.8365	1.4074	0.05575	10.819	0	0	EG328314	predicted gene, EG328314
Z00014991-1	2.9699	2.2654	2.062	2.1029	1.7092	1.3161	2.7515	1.9965	1.8141	0.01341	38.556	0	0	Fxyd4	FXYD domain-containing ion transport regulator 4
Z00056183-1	3.1227	3.0131	2.4263	2.2203	1.8312	1.4693	2.8781	2.4415	1.8009	0.03086	21.811	0	0	Pzp	pregnancy zone protein
Z00057519-1	2.4867	1.6154	1.0651	2.3427	2.1053	1.5967	2.3394	1.2481	0.8336	0.06675	11.118	0	0	Cyp4f14	cytochrome P450, family 4, subfamily f, polypeptide 14
Z00005335-1	2.4571	2.9321	3.1854	2.6829	2.9821	3.1993	2.9625	3.1002	4.1088	0.05458	7.666	0	0	Esx1	extraembryonic, spermatogenesis, homeobox 1
Z00049363-1	2.9441	2.6493	2.0407	3.2641	2.7317	1.6139	3.1905	2.2404	1.8475	0.01703	41.444	0	0	Apol6	apolipoprotein L 6
Z00074671-1	2.7463	3.1308	3.2517	3.9808	4.0827	3.3752	3.2278	3.7179	2.4336	0.02203	26.588	0	0	AI427515	expressed sequence AI427515
Z00035533-1	3.2913	3.2767	2.8814	2.6396	2.1774	1.6449	3.0148	2.2633	1.9332	0.02116	33.429	0	0	4932425I24Rik	RIKEN cDNA 4932425I24 gene
Z00073883-1	4.779	4.1678	3.7017	4.3503	3.608	3.135	4.5813	3.8923	3.4897	0.01457	40.299	0	0	Krt42	keratin 42
Z00031814-1	1.8345	1.8636	1.5704	3.1886	3.2136	3.1473	3.1189	3.0507	2.9668	0.03713	25.473	0	0	Ddx3y	DEAD (Asp-Glu-Ala-Asp) box polypeptide 3, Y-linked
Z00075097-1	2.6785	2.7042	2.6683	2.5167	2.5548	2.893	2.6363	2.6567	4.1588	0.00838	61.94	0	0	D12Ertd647e	DNA segment, Chr 12, ERATO Doi 647, expressed
Z00035949-1	1.9056	2.3578	2.6668	2.3824	3.3985	2.4541	2.1486	3.4379	3.5454	0.03874	19.111	0	0	Cxcl12	chemokine (C-X-C motif) ligand 12
Z00023347-1	1.2727	1.7794	1.769	2.1608	2.6495	2.2903	1.7305	2.3962	1.0112	0.03858	14.722	0	0	Kcna1	potassium voltage-gated channel, shaker-related subfamily, member 1
Z00018815-1	1.0983	1.5842	1.9754	1.4704	2.4507	2.1901	2.0335	2.3844	2.7365	0.04152	13.227	0	0	Leprel1	leprecan-like 1
Z00024649-1	2.4528	1.0679	1.3623	2.0149	0.8568	1.1532	1.6564	0.8153	1.1075	0.03365	18.174	0	0	Hoxc12	homeo box C12
Z00016667-1	4.5662	4.4484	4.2637	3.9025	3.6751	3.1306	4.1558	3.8126	2.9301	0.00693	91.14	0	0	Pcolce2	procollagen C-endopeptidase enhancer 2
Z00065408-1	4.3017	3.9494	3.519	4.3282	3.3469	2.6956	4.2589	3.347	3.125	0.0246	27.764	0	0	EG653016	predicted gene, EG653016
Z00074836-1	2.5547	3.2627	3.2896	3.272	4.186	3.8577	3.72	4.0378	3.7222	0.05977	8.422	0	0	Wt1	Wilms tumor homolog
Z00076246-1	3.0457	2.8359	2.3347	3.0748	2.1204	1.4446	2.7117	2.3318	1.9627	0.01139	51.439	0	0	Cd207	CD 207 antigen
Z00047251-1	2.3648	2.275	1.2707	1.937	0.967	0.7347	1.8964	0.8444	0.8418	0.05909	14.669	0	0	Mgat4c	mannosyl (alpha-1,3-)-glycoprotein beta-1,4-N-acetylglucosaminyltransferase, isozyme C (putative)
Z00059142-1	0.7358	0.9839	1.3044	1.2585	2.3556	2.3642	1.3258	1.6754	0.8865	0.10324	6.833	0	0	Rfxdc1	regulatory factor X domain containing 1
Z00007554-1	2.3286	2.459	2.9757	2.7907	3.133	3.7244	2.7148	3.1362	3.9563	0.03543	16.505	0	0	Amot	angiomotin
Z00042832-1	1.8807	2.0196	2.4018	2.525	3.1325	3.5073	2.1262	2.0972	1.9566	0.01659	38.517	0	0	Npr3	natriuretic peptide receptor 3
Z00025702-1	3.1425	2.7511	2.4747	2.748	2.0777	1.516	2.9248	2.4125	2.118	0.02972	16.873	0	0	Tmprss5	transmembrane protease, serine 5 (spinesin)
Z00072216-1	2.5206	2.8075	2.2553	2.5239	2.5348	1.2766	2.2475	1.7556	1.1811	0.02064	33.047	0	0	LOC380994	similar to Sycp3 like Y-linked
Z00034446-1	4.6512	4.7133	4.7673	4.1619	4.074	3.1413	4.5805	4.1341	3.7742	0.00562	100.262	0	0	Upp1	uridine phosphorylase 1
Z00022773-1	0.771	0.7352	0.8931	0.8537	1.2648	1.0789	0.9604	0.8489	2.3599	0.04334	11.769	0	0	Unc5c	unc-5 homolog C (C. elegans)
Z00030955-1	3.1852	3.6913	3.3527	3.9271	4.3117	3.0554	3.6724	3.8937	2.6883	0.02349	21.62	0	0	LOC671950	hypothetical LOC671950
Z00054591-1	2.0266	2.8065	2.7359	2.6585	3.34	3.3228	2.8216	3.6498	3.3846	0.01656	29.99	0	0	Fgf5	fibroblast growth factor 5
Z00028401-1	1.5137	2.4777	1.9068	1.4039	2.1	0.8548	1.8017	1.9982	0.8792	0.07273	8.258	0	0	C330004P14Rik	RIKEN cDNA C330004P14 gene
Z00041872-1	1.6232	1.9209	2.5973	2.1126	2.5993	3.2458	1.9436	2.6027	2.749	0.01099	47.209	0	0	Olfr1372-ps1	olfactory receptor 1372, pseudogene 1
Z00040428-1	0.596	0.7695	1.364	1.1573	0.8849	2.2175	0.9538	0.9748	0.9925	0.10255	4.339	3e-05	9e-05	Grm1	glutamate receptor, metabotropic 1
Z00024171-1	1.7356	2.2579	2.2955	1.7975	2.4614	1.521	1.4426	2.1414	0.8404	0.02463	21.624	0	0	Figla	folliculogenesis specific basic helix-loop-helix
Z00054501-1	1.5124	2.0007	1.3766	1.4465	1.9609	1.2079	2.8285	2.7712	2.3157	0.17857	4.067	8e-05	0.00022	RP23-149D11.5	novel protein similar to Prame proteins
Z00032600-1	1.7056	1.9034	2.021	1.6229	1.7553	2.6838	1.0636	1.4479	2.3974	0.01717	27.492	0	0	BC026513	cDNA sequence BC026513
Z00025921-1	1.7123	1.8194	1.7783	1.3655	1.6451	1.4903	1.2195	1.587	2.8352	0.03669	11.646	0	0	Lhx1	LIM homeobox protein 1
Z00072379-1	1.3491	1.3808	1.0476	1.1932	1.2091	0.8422	2.4568	1.6507	1.4749	0.14526	2.931	0.00289	0.00636	Tdpoz4	TD and POZ domain containing 4
Z00017989-1	3.2917	3.2747	3.5908	3.7677	3.7888	4.5651	3.9735	3.8636	4.8884	0.03416	16.915	0	0	Gsn	gelsolin
Z00026097-1	1.8842	2.0456	2.5739	1.9661	2.3035	3.0272	2.2521	2.6189	3.4978	0.02211	25.456	0	0	C130089K02Rik	RIKEN cDNA C130089K02 gene
Z00070277-1	1.4892	1.9253	2.0317	2.3553	2.969	3.1007	1.7556	2.7278	2.2635	0.06695	9.116	0	0	Cldn1	claudin 1
Z00075292-1	1.7956	1.7241	1.9647	1.6564	1.9759	2.0902	2.0802	2.0613	3.2665	0.01426	31.885	0	0	Pparg	peroxisome proliferator activated receptor gamma
Z00040673-1	3.9709	3.6774	3.4056	3.3738	2.7865	2.3611	3.4401	2.7534	2.3726	0.02196	30.316	0	0	BC032203	cDNA sequence BC032203
Z00024636-1	3.0852	3.0646	2.7618	3.0543	2.7762	1.5151	3.1216	2.7063	3.1183	0.01681	30.98	0	0	Sgk2	serum/glucocorticoid regulated kinase 2
Z00043062-1	1.0722	0.7625	0.9235	0.998	1.0002	1.0281	2.368	0.8462	1.4256	0.0567	8.461	0	0	Isx	intestine specific homeobox
Z00035027-1	0.8107	1.0156	1.7206	1.4696	2.1495	2.4145	1.5613	2.1608	2.2649	0.033	19.455	0	0	Slc19a3	solute carrier family 19 (sodium/hydrogen exchanger), member 3
Z00005450-1	1.5035	1.7071	1.9307	2.0128	2.3206	3.1061	1.5625	2.5217	2.8637	0.05416	12.063	0	0	Il15ra	interleukin 15 receptor, alpha chain
Z00055682-1	1.5712	1.7343	1.5905	2.4054	2.0438	0.9176	1.6696	1.3941	0.8041	0.04564	10.97	0	0	Dock10	dedicator of cytokinesis 10
Z00014891-1	2.2251	2.6496	2.4456	1.0499	1.7594	1.1945	1.8465	2.2691	1.5187	0.0177	35.143	0	0	Timp4	tissue inhibitor of metalloproteinase 4
Z00052949-1	2.8772	2.8222	2.1137	2.1084	2.1375	2.1995	3.0019	1.8235	1.4034	0.03696	15.1	0	0	Cst13	cystatin 13
Z00027133-1	2.4957	2.0554	1.8161	2.2293	1.8	0.8983	2.3887	2.1489	1.3497	0.01763	29.925	0	0	Ceacam20	CEA-related cell adhesion molecule 20
Z00016247-1	2.5371	2.3299	2.2453	2.1183	1.45	0.9399	2.2299	1.6889	1.6164	0.01761	30.036	0	0	Zeb1	zinc finger E-box binding homeobox 1
Z00025409-1	1.6577	1.9096	1.8032	1.5844	1.8406	0.8576	1.3449	1.8756	2.4537	0.04632	8.227	0	0	Dlx2	distal-less homeobox 2
Z00054312-1	1.5894	1.8973	2.3753	2.3586	2.653	3.0163	2.0575	2.8888	3.1854	0.04036	14.304	0	0	2310010M24Rik	RIKEN cDNA 2310010M24 gene
Z00074210-1	3.0366	3.1728	3.0064	3.5294	2.5545	1.9345	3.4076	2.6584	2.3111	0.03099	17.652	0	0	H2-M5	histocompatibility 2, M region locus 5
Z00074979-1	0.8475	0.9993	1.4271	1.0101	2.0366	0.9712	1.0009	1.8695	2.4419	0.0321	20.818	0	0	Cdh11	cadherin 11
Z00007320-1	1.1288	1.3034	1.0957	1.8175	1.8189	2.3454	2.6893	1.6711	2.4186	0.05415	12.377	0	0	Gata6	GATA binding protein 6
Z00046413-1	1.869	1.5015	2.3398	2.7933	2.1966	3.0366	2.769	2.1537	3.0951	0.0671	8.835	0	0	Sh3rf2	SH3 domain containing ring finger 2
Z00070358-1	1.6718	2.5821	2.5789	1.883	2.9403	1.7002	1.9782	2.7168	1.3473	0.06009	10.369	0	0	Grm6	glutamate receptor, metabotropic 6
Z00013986-1	3.4326	3.3145	2.8228	3.3427	3.1441	2.1067	3.3904	2.872	1.8409	0.02309	29.3	0	0	Cyp11a1	cytochrome P450, family 11, subfamily a, polypeptide 1
Z00035981-1	2.2073	2.7003	2.2127	1.6607	1.5356	1.218	2.0282	1.6038	1.1098	0.01835	29.173	0	0	1700026D08Rik	RIKEN cDNA 1700026D08 gene
Z00041690-1	0.8234	0.7498	0.641	1.1436	0.571	0.8691	1.8807	1.6537	2.1613	0.04465	15.386	0	0	Serpinb9d	serine (or cysteine) peptidase inhibitor, clade B, member 9d
Z00026871-1	1.289	1.7891	1.0526	0.8799	1.5838	0.8049	2.3951	2.0564	1.7188	0.08867	6.657	0	0	B020004J07Rik	RIKEN cDNA B020004J07 gene
Z00025700-1	0.7606	0.7581	0.9626	1.13	0.7274	0.7028	1.1855	0.7603	2.2923	0.04422	11.589	0	0	Bmp5	bone morphogenetic protein 5
Z00073007-1	1.9662	1.6025	1.254	1.5794	1.6228	2.063	1.4788	2.0722	2.8408	0.01871	23.599	0	0	Iigp2	interferon inducible GTPase 2
Z00076960-1	1.6705	1.6625	1.7607	1.6051	2.4978	1.4801	1.3446	1.7326	0.911	0.06624	5.302	0	0	Cbln2	cerebellin 2 precursor protein
Z00019653-1	4.7621	4.8903	4.7801	4.2948	4.7248	3.3036	4.3112	4.4074	4.69	0.0082	57.694	0	0	Id3	inhibitor of DNA binding 3
Z00020870-1	2.1433	2.803	2.2361	1.8802	1.8284	1.2165	2.1932	2.2095	1.6903	0.062	6.256	0	0	Krt79	keratin 79
Z00017341-1	1.5306	1.893	1.9676	1.668	2.4785	1.3321	1.3399	2.3708	0.8949	0.02597	20.26	0	0	Btla	B and T lymphocyte associated
Z00027751-1	2.3778	2.3513	2.6145	2.3856	2.5584	2.6558	1.8852	2.3141	3.4683	0.02529	14.233	0	0	Hoxc6	homeo box C6
Z00000270-1	2.0353	2.1593	1.6645	2.8425	2.8346	2.5565	3.2465	2.3844	2.116	0.05078	9.512	0	0	Cubn	cubilin (intrinsic factor-cobalamin receptor)
Z00019741-1	1.9133	2.0439	2.9147	2.5609	2.9391	3.4173	2.9968	3.1601	3.4949	0.24984	2.475	0.01125	0.02211	Acta1	actin, alpha 1, skeletal muscle
Z00001247-1	3.2395	3.4522	3.033	3.058	2.7995	1.8732	3.1527	2.8429	2.2047	0.00812	63.287	0	0	Spn	sialophorin
Z00074967-1	3.6631	3.6956	3.7785	3.0417	2.5735	2.1996	3.588	3.0678	2.9487	0.013	46.862	0	0	Dnajc6	DnaJ (Hsp40) homolog, subfamily C, member 6
Z00053946-1	1.4479	1.9066	2.3758	2.1727	2.8255	2.8919	1.6168	3.026	2.6718	0.0815	8.145	0	0	C030003D03Rik	RIKEN cDNA C030003D03 gene
Z00072540-1	2.1541	2.4294	2.5041	2.3828	2.5155	0.9375	2.1113	2.3102	0.9617	0.04564	17.414	0	0	6720467L15Rik	RIKEN cDNA 6720467L15 gene
Z00036670-1	1.3793	1.5426	1.809	1.455	1.4998	2.1724	0.8965	1.6945	2.4745	0.02719	15.564	0	0	Ikzf2	IKAROS family zinc finger 2
Z00031229-1	3.7097	3.5508	3.2232	3.0955	2.7022	2.2528	2.8466	2.3455	2.1352	0.00924	69.49	0	0	LOC631151	similar to Spetex-2C protein
Z00025138-1	1.7474	1.9782	1.896	2.1044	2.0341	0.6799	2.2536	1.8854	0.9998	0.02848	19.805	0	0	Piwil1	piwi-like homolog 1 (Drosophila)
Z00076964-1	2.3876	2.1474	1.6331	2.0194	1.7257	0.8974	2.0756	0.814	0.905	0.02262	32.365	0	0	Ces5	carboxylesterase 5
Z00055317-1	2.3747	2.711	3.2058	2.7863	3.4374	3.9476	2.4745	3.2344	3.2831	0.04064	12.55	0	0	Ghr	growth hormone receptor
Z00075223-1	0.9183	0.9568	1.8768	1.1031	1.5624	1.9909	1.3472	1.8262	2.4911	0.02607	21.606	0	0	Gjb2	gap junction protein, beta 2
Z00005176-1	2.9938	3.0582	3.134	2.5907	2.6448	1.5612	2.3864	2.501	2.716	0.00977	45.976	0	0	Cdh2	cadherin 2
Z00045236-1	1.9666	2.2409	2.2868	1.7507	2.0475	0.7142	2.1015	1.8849	1.343	0.01838	27.293	0	0	Ntrk1	neurotrophic tyrosine kinase, receptor, type 1
Z00022163-1	0.8643	0.8427	0.9172	1.1941	1.5853	2.415	1.0569	1.1235	1.9361	0.07627	7.769	0	0	Exph5	exophilin 5
Z00010273-1	1.8722	2.2034	1.7108	1.8001	1.6954	1.2839	2.8558	2.3595	2.1381	0.08295	5.024	0	1e-05	EG545929	predicted gene, EG545929
Z00033310-1	0.8673	2.0657	2.0366	1.507	2.3485	1.6271	1.4615	2.4385	1.1477	0.04312	13.372	0	0	Slitrk3	SLIT and NTRK-like family, member 3
Z00074271-1	1.9735	2.8703	3.2843	2.4905	3.4261	3.5426	2.9079	3.3514	3.5269	0.06373	8.948	0	0	Car4	carbonic anhydrase 4
Z00000799-1	2.7006	2.2884	2.829	2.3922	2.779	3.0265	3.2199	3.0688	3.8567	0.0411	10.663	0	0	Nrk	Nik related kinase
Z00070878-1	0.7013	1.1336	1.4029	1.1	1.6705	2.0033	1.0357	1.5265	2.2681	0.05997	8.263	0	0	LOC637127	similar to DYnein Light chain (Tctex type] family member (dylt-2)
Z00030085-1	3.8301	4.1273	3.7813	3.3475	3.2171	2.5609	3.5775	3.1081	2.6376	0.0157	36.288	0	0	C330046G13Rik	RIKEN cDNA C330046G13 gene
Z00025625-1	2.2397	2.0127	1.409	1.2144	1.3624	1.5282	2.0494	0.6743	0.8029	0.06532	9.127	0	0	Cst9	cystatin 9
Z00072586-1	2.4443	2.4887	2.3254	2.0661	1.763	0.9243	1.7899	1.8039	1.0311	0.11524	5.585	0	0	9130221D24Rik	RIKEN cDNA 9130221D24 gene
Z00072401-1	0.6417	1.1409	0.9015	0.7768	1.0936	0.7203	2.206	1.9442	1.4398	0.04091	14.958	0	0	EG668777	predicted gene, EG668777
Z00023631-1	2.8831	2.5342	1.9661	2.1849	2.0289	1.4717	2.1681	1.7964	1.3201	0.03328	14.265	0	0	Akr1c18	aldo-keto reductase family 1, member C18
Z00075796-1	2.269	2.0068	1.5164	0.9991	0.8139	0.7067	2.1097	1.4618	1.4663	0.03128	20.553	0	0	OTTMUSG00000016293	predicted gene, OTTMUSG00000016293
Z00056181-1	2.3293	2.3717	2.0696	0.8094	1.6331	1.1163	2.3489	2.076	1.2971	0.2765	2.518	0.00994	0.01979	Prmt8	protein arginine N-methyltransferase 8
Z00030478-1	3.8884	3.9013	3.6374	3.1614	2.5822	2.3396	3.4868	2.7482	2.5479	0.01512	49.015	0	0	Gsta1	glutathione S-transferase, alpha 1 (Ya)
Z00048809-1	0.8249	0.8042	2.2347	1.2352	2.3616	2.2306	0.9983	1.3044	0.8848	0.10153	8.498	0	0	Smgc	submandibular gland protein C
Z00074505-1	3.1053	3.5127	3.9149	3.3671	3.5596	4.5893	3.0322	3.7374	4.1376	0.00966	51.288	0	0	Nfatc4	nuclear factor of activated T-cells, cytoplasmic, calcineurin-dependent 4
Z00025227-1	2.121	1.1467	1.8694	1.5361	1.7588	1.4671	2.345	2.352	2.7037	0.04479	11.167	0	0	Elf5	E74-like factor 5
Z00023304-1	1.8872	1.9261	1.3339	2.2857	2.4186	1.5113	2.0783	2.0032	0.8616	0.04921	9.859	0	0	Anxa10	annexin A10
Z00031115-1	1.5277	1.6331	1.783	1.5748	1.9206	2.7678	1.3663	1.8231	2.9228	0.03617	16.685	0	0	Heph	hephaestin
Z00022184-1	0.7494	1.1518	1.5583	1.3734	2.3056	2.1087	0.9606	2.1971	1.9578	0.04324	15.192	0	0	Gpm6a	glycoprotein m6a
Z00059343-1	1.0861	0.9123	1.2935	1.8372	2.4679	1.5859	2.0541	2.2773	1.9717	0.03853	15.006	0	0	2200002J24Rik	RIKEN cDNA 2200002J24 gene
Z00075363-1	2.3589	1.9104	2.2369	1.9105	1.0596	1.5087	2.615	2.0194	2.196	0.06911	6.294	0	0	Mettl7b	methyltransferase like 7B
Z00022916-1	2.0308	2.3896	2.7626	2.5138	2.7107	3.48	2.3279	2.7688	3.5849	0.00816	64.616	0	0	Mycbpap	Mycbp associated protein
Z00023956-1	3.2016	3.4519	3.2102	2.4858	2.2874	1.8984	2.5381	2.6004	2.0164	0.0182	32.93	0	0	Clnk	cytokine-dependent hematopoietic cell linker
Z00074785-1	2.9129	2.8587	3.5752	3.1012	3.7564	4.3711	2.8179	3.7992	3.3594	0.05732	9.681	0	0	8430415E04Rik	RIKEN cDNA 8430415E04 gene
Z00030121-1	1.6937	1.1341	1.8578	2.5059	2.1343	2.5052	2.6848	1.9349	2.1523	0.04897	9.439	0	0	Gpr126	G protein-coupled receptor 126
Z00016692-1	2.1769	2.3325	2.5946	2.8329	3.1632	3.7276	2.4924	3.1342	3.6107	0.02219	27.294	0	0	Chst1	carbohydrate (keratan sulfate Gal-6) sulfotransferase 1
Z00024169-1	0.747	1.6833	1.7156	1.4056	2.2964	1.6336	0.97	2.0253	0.8472	0.02884	19.835	0	0	Hrasls	HRAS-like suppressor
Z00000793-1	0.9066	1.4032	1.4795	1.3677	0.9188	1.2432	2.4558	1.3342	1.4851	0.04279	9.542	0	0	Nostrin	nitric oxide synthase trafficker
Z00076588-1	1.8312	1.9634	2.0293	1.6376	1.7736	2.7052	2.5884	2.0313	3.1864	0.01345	39.517	0	0	Capn6	calpain 6
Z00005714-1	1.0233	1.4332	1.8233	1.3445	1.9715	2.3063	1.9029	2.0903	2.572	0.04122	11.613	0	0	Dsc2	desmocollin 2
Z00060365-1	3.413	3.8501	3.3122	3.6004	3.752	3.0676	4.616	4.313	3.5969	0.0633	7.456	0	0	EG627488	predicted gene, EG627488
Z00052408-1	1.4777	1.7075	2.0432	1.6738	1.6936	2.7068	1.1587	1.8161	2.2507	0.01741	23.315	0	0	N4bp2l1	NEDD4 binding protein 2-like 1
Z00001968-1	1.6416	2.2064	2.479	1.4324	1.1873	0.9314	1.9781	2.0776	2.4456	0.09888	6.165	0	0	Art4	ADP-ribosyltransferase 4
Z00076665-1	0.9215	0.7685	1.6731	1.4975	1.8105	2.316	1.1288	1.8088	2.062	0.04506	12.121	0	0	Irs1	insulin receptor substrate 1
Z00023851-1	1.9901	2.0907	2.1781	2.1128	2.7559	3.4951	1.9477	2.6627	2.8075	0.02022	26.45	0	0	Dhrs3	dehydrogenase/reductase (SDR family) member 3
Z00026247-1	1.9916	2.7663	2.9088	2.951	3.5375	3.0321	2.6812	3.2547	2.9528	0.01476	24.488	0	0	A930024E05Rik	RIKEN cDNA A930024E05 gene
Z00032258-1	0.7879	0.8428	0.7066	0.9513	0.6052	0.8252	1.1106	0.9529	2.1508	0.04229	9.949	0	0	Olr1	oxidized low density lipoprotein (lectin-like) receptor 1
Z00073057-1	0.7681	1.132	2.0274	1.8619	0.4825	0.9324	0.8689	1.025	0.9031	0.19757	2.604	0.00771	0.01569	Etohi5	ethanol induced 5
Z00070838-1	2.3966	2.263	1.423	2.3499	2.2976	1.3521	2.8966	2.5568	1.5039	0.0132	46.032	0	0	LOC632985	similar to ferritin, heavy polypeptide-like 17
Z00070176-1	2.3509	2.6638	2.0944	2.3368	2.2235	1.3257	2.8697	2.1532	1.5744	0.04735	9.873	0	0	Rapgef4	Rap guanine nucleotide exchange factor (GEF) 4
Z00026317-1	0.9781	2.2315	1.9557	1.413	1.8303	0.7275	2.081	1.6089	0.6878	0.0281	24.359	0	0	LOC383754	similar to RNA polymerase I transcription termination factor 1
Z00026999-1	2.3466	1.3748	1.6505	1.7952	1.1572	0.9104	1.535	0.8584	0.8032	0.0325	15.991	0	0	2310069B03Rik	RIKEN cDNA 2310069B03 gene
Z00052972-1	1.6718	2.1546	2.2489	2.3548	2.5962	3.2134	1.9336	2.6104	3.0536	0.01147	43.537	0	0	Rassf6	Ras association (RalGDS/AF-6) domain family member 6
Z00061556-1	1.1347	1.3724	1.5746	0.8632	1.4239	2.4003	0.9589	1.5253	2.0454	0.03103	15.82	0	0	A630014C17Rik	RIKEN cDNA A630014C17 gene
Z00030689-1	1.9374	2.3321	2.166	2.5768	3.1211	2.1304	2.2647	2.6182	1.5842	0.03412	11.32	0	0	LOC545174	similar to novel protein
Z00022679-1	2.3477	2.2864	1.8768	2.5367	2.3793	1.3677	1.9917	1.6797	1.001	0.02617	20.24	0	0	Slco1b2	solute carrier organic anion transporter family, member 1b2
Z00025802-1	1.3663	1.6538	2.0939	1.6314	2.0428	2.9013	1.4895	2.1542	2.3081	0.01707	27.022	0	0	Olfr1384	olfactory receptor 1384
Z00035658-1	2.676	2.7424	3.0733	2.7797	3.2446	4.1164	2.5819	3.4334	4.0763	0.02925	23.262	0	0	Psmb8	proteasome (prosome, macropain) subunit, beta type 8 (large multifunctional peptidase 7)
Z00045959-1	2.0026	2.3339	2.3373	2.1389	1.9553	1.6879	3.2212	2.2171	2.1567	0.02681	13.422	0	0	Hkdc1	hexokinase domain containing 1
Z00049857-1	2.8149	2.9499	3.4549	3.8371	4.1804	4.3473	3.4689	3.9131	4.0455	0.05336	10.698	0	0	Tmcc3	transmembrane and coiled coil domains 3
Z00033914-1	1.155	1.3646	1.9241	1.8765	2.0237	2.6862	1.6566	2.1916	2.2545	0.04878	8.948	0	0	LOC667742	similar to CG8486-PA, isoform A
Z00075726-1	1.8982	1.4526	1.2586	1.0659	0.3671	0.74	1.0225	0.812	1.21	0.04291	9.059	0	0	6430553K19Rik	RIKEN cDNA 6430553K19 gene
Z00025177-1	3.5091	3.5246	4.227	3.6116	4.3944	5.0385	3.6791	4.1603	4.5128	0.13763	4.082	7e-05	0.00021	Tagln	transgelin
Z00077171-1	1.9738	2.1555	1.7944	1.9151	1.9442	1.5635	3.092	2.5937	2.001	0.05295	7.999	0	0	A430089I19Rik	RIKEN cDNA A430089I19 gene
Z00070398-1	2.1817	1.9852	1.9476	1.5408	0.6545	0.8669	1.0276	0.8563	0.9752	0.06262	10.749	0	0	Trpm1	transient receptor potential cation channel, subfamily M, member 1
Z00002086-1	3.3947	3.5132	4.0296	3.0337	3.6	4.212	3.5669	3.7951	4.5603	0.01643	25.897	0	0	Prtg	protogenin homolog (Gallus gallus)
Z00023461-1	2.4593	2.6017	2.2058	2.4493	2.5925	1.1792	2.5841	2.7044	1.4206	0.01576	39.331	0	0	Nlrp4c	NLR family, pyrin domain containing 4C
Z00035945-1	2.1534	2.0558	2.4373	2.1747	2.5396	3.4094	2.4351	2.5433	3.58	0.03133	18.767	0	0	App	amyloid beta (A4) precursor protein
Z00060282-1	1.8242	1.6018	2.1629	1.7788	2.1406	2.0913	2.192	2.0918	3.1223	0.0183	20.291	0	0	Cyp26a1	cytochrome P450, family 26, subfamily a, polypeptide 1
Z00049353-1	2.2153	2.3775	2.2118	2.0837	2.4863	1.1742	1.9817	2.2978	0.9662	0.01681	34.389	0	0	1500015O10Rik	RIKEN cDNA 1500015O10 gene
Z00062040-1	1.9947	2.4776	2.5075	1.9483	2.0143	1.0156	1.8549	2.0262	0.9877	0.07243	8.116	0	0	Kcnq2	potassium voltage-gated channel, subfamily Q, member 2
Z00046555-1	1.7477	2.0486	2.553	2.1566	2.7192	3.2674	1.8584	2.5951	3.0139	0.05899	9.238	0	0	Galnt14	UDP-N-acetyl-alpha-D-galactosamine:polypeptide N-acetylgalactosaminyltransferase 14
Z00022680-1	1.5334	2.3047	2.3034	2.2532	2.3921	1.3063	2.1213	2.3523	0.8736	0.02591	23.879	0	0	Insm1	insulinoma-associated 1
Z00023254-1	2.6177	1.7956	2.1155	1.7631	1.9775	1.0997	2.2154	1.7321	1.5467	0.02263	16.396	0	0	Wnt3a	wingless-related MMTV integration site 3A
Z00053536-1	0.8934	1.4678	1.847	1.3923	1.5327	0.8402	1.5777	1.8015	2.3582	0.07677	5.751	0	0	Chrdl2	chordin-like 2
Z00052126-1	0.7156	0.8587	1.5861	0.9161	1.8806	2.171	0.9387	2.2327	1.4915	0.03144	21.998	0	0	4930426D05Rik	RIKEN cDNA 4930426D05 gene
Z00068845-1	3.642	3.5039	3.0553	3.438	3.2299	2.3757	3.1338	2.8117	2.1266	0.01147	45.957	0	0	LOC671741	similar to RIKEN cDNA 4933402E13 gene
Z00004876-1	2.9952	2.733	3.3302	3.4875	3.6036	4.248	3.2087	3.7044	3.9172	0.02117	20.482	0	0	Crb3	crumbs homolog 3 (Drosophila)
Z00072895-1	1.2152	1.293	1.0509	1.1357	1.3076	0.7538	2.2684	1.84	1.4995	0.073	5.53	0	0	LOC625360	similar to 2-cell-stage, variable group, member 3
Z00023599-1	3.2669	3.2491	3.8953	3.6513	4.0384	4.7635	3.7724	3.8066	4.1862	0.08547	5.071	0	1e-05	Cyr61	cysteine rich protein 61
Z00075414-1	1.7897	1.6181	2.3139	2.4008	2.718	3.1317	2.3901	2.5684	2.8469	0.03722	12.441	0	0	Dusp8	dual specificity phosphatase 8
Z00048801-1	2.2726	2.1983	2.1789	0.9306	1.8136	1.726	2.1394	1.9887	2.4432	0.02054	19.529	0	0	Pkd2l1	polycystic kidney disease 2-like 1
Z00005197-1	1.4601	1.0773	1.7416	1.4358	1.3391	1.053	0.9318	1.2858	2.444	0.06972	5.984	0	0	Hoxa9	homeo box A9
Z00075687-1	1.3972	1.7271	1.4964	1.1097	1.5474	0.8001	2.312	1.9325	1.5373	0.0831	4.633	1e-05	4e-05	AU018829	expressed sequence AU018829
Z00051867-1	2.3537	2.3931	2.6479	1.1371	1.9017	1.5695	1.7272	1.6529	1.6024	0.03879	12.1	0	0	Zyg11a	zyg-11 homolog A (C. elegans)
Z00009706-1	1.8361	1.9238	1.2298	1.239	1.7621	0.945	2.453	2.3206	1.7818	0.13851	3.666	0.00029	0.00074	D13Ertd608e	DNA segment, Chr 13, ERATO Doi 608, expressed
Z00024100-1	1.4099	2.107	2.6328	2.0895	2.9167	2.1619	1.6915	2.6055	2.5229	0.01455	31.994	0	0	Trpc3	transient receptor potential cation channel, subfamily C, member 3
Z00057292-1	2.7587	3.5124	3.4837	2.3097	2.5068	2.0061	3.0016	2.9156	2.1381	0.00817	73.091	0	0	Ryr3	ryanodine receptor 3
Z00070000-1	2.5855	2.1281	1.8829	2.1769	1.6645	1.0799	2.3859	1.9628	2.262	0.01749	22.59	0	0	Nos1	nitric oxide synthase 1, neuronal
Z00031462-1	2.1047	2.2853	1.9853	1.189	0.8732	0.7821	1.0103	1.1271	1.0053	0.07576	8.918	0	0	BC049635	cDNA sequence BC049635
Z00056864-1	2.6118	2.6415	2.3885	2.0333	1.3407	1.1384	2.5804	2.0508	1.8206	0.03865	15.822	0	0	Slc15a1	solute carrier family 15 (oligopeptide transporter), member 1
Z00059763-1	2.2288	2.0911	1.7732	1.2022	0.8003	0.7259	1.3318	1.0773	0.9614	0.06972	8.748	0	0	Krt84	keratin 84
Z00025248-1	1.5241	0.883	1.4606	1.2563	1.5858	2.109	2.025	1.8031	2.3852	0.06266	6.825	0	0	Wnt7b	wingless-related MMTV integration site 7B
Z00055787-1	4.6958	4.6564	4.6532	3.7245	3.311	3.1941	4.4647	3.9759	3.9633	0.01783	38.068	0	0	Tfpi	tissue factor pathway inhibitor
Z00045684-1	2.5452	2.732	2.1987	2.1775	2.2978	1.3958	2.8963	2.2857	1.7577	0.01291	33.324	0	0	Card11	caspase recruitment domain family, member 11
Z00035806-1	2.4675	2.8604	3.3957	3.2838	3.9679	3.4784	3.154	3.9221	3.8202	0.03249	15.436	0	0	Sertad4	SERTA domain containing 4
Z00030527-1	2.7638	2.8367	2.7716	2.1567	2.0245	1.3615	2.8617	2.2496	2.0172	0.0119	43.849	0	0	Crygf	crystallin, gamma F
Z00025827-1	1.3412	2.5528	2.6039	1.7331	2.7817	2.574	1.8205	2.84	2.7958	0.04104	14.977	0	0	Ms4a4d	membrane-spanning 4-domains, subfamily A, member 4D
Z00007524-1	2.5921	2.8082	3.1815	3.2562	3.0624	4.0214	3.3399	3.189	4.0896	0.02745	17.947	0	0	Gata3	GATA binding protein 3
Z00034239-1	3.1316	3.0321	2.5772	3.0171	2.5724	1.7284	3.2254	2.733	2.2132	0.02759	17.088	0	0	Lrrc2	leucine rich repeat containing 2
Z00025014-1	0.8754	0.982	1.4868	1.0699	1.0501	1.7335	0.9505	1.0188	2.3719	0.03616	13.599	0	0	Hoxd9	homeo box D9
Z00034626-1	3.7945	3.5268	3.954	4.0072	4.1346	4.9315	4.0183	4.002	5.022	0.06534	7.592	0	0	Krt19	keratin 19
Z00046264-1	1.4249	2.306	1.9976	1.7967	1.581	0.8108	1.8215	1.3517	1.0239	0.06653	6.698	0	0	Pabpc3	poly(A) binding protein, cytoplasmic 3
Z00027856-1	1.1346	1.0314	1.787	1.4596	1.3957	2.526	1.4793	1.4461	2.5105	0.07738	7.579	0	0	Nme2	non-metastatic cells 2, protein (NM23B) expressed in
Z00076487-1	1.5362	0.9514	1.4298	1.2211	1.8572	2.4455	0.9763	1.1931	2.2466	0.06546	8.854	0	0	G630016G05Rik	RIKEN cDNA G630016G05 gene
Z00023703-1	2.9944	2.8633	2.9503	2.5508	2.6904	2.3023	2.8079	2.693	3.7962	0.01483	23.051	0	0	Pgam2	phosphoglycerate mutase 2
Z00055635-1	3.1189	2.8507	2.5141	2.4604	2.1838	1.9582	2.0619	1.7911	1.6253	0.01161	41.873	0	0	LOC385201	similar to Spetex-2C protein
Z00005683-1	2.5017	2.8849	2.4602	2.7378	2.4159	1.7669	3.2603	2.6391	2.1133	0.04165	8.937	0	0	Dpp4	dipeptidylpeptidase 4
Z00028650-1	2.025	2.2945	1.8717	2.0279	1.4529	0.8013	1.9393	1.7254	1.082	0.02888	16.482	0	0	March11	membrane-associated ring finger (C3HC4) 11
Z00030614-1	2.1202	1.7183	1.3034	1.8335	0.627	0.7795	1.914	0.857	1.2305	0.03309	18.001	0	0	4930500O09Rik	RIKEN cDNA 4930500O09 gene
Z00022526-1	2.1972	2.3258	2.1654	1.0823	0.8348	0.8394	2.3144	1.541	1.5264	0.03272	23.949	0	0	Sgcz	sarcoglycan zeta
Z00023767-1	1.4618	2.0582	1.6278	2.7313	2.6443	1.3534	2.5901	2.8442	1.8163	0.06802	10.118	0	0	Mcf2	mcf.2 transforming sequence
Z00025962-1	1.042	1.2978	1.1685	1.372	1.6296	2.4728	1.0798	1.6423	2.5327	0.03339	19.043	0	0	Trim30	tripartite motif-containing 30
Z00031583-1	3.6742	3.6986	3.7009	3.6569	2.6741	2.2103	3.3042	2.5891	2.6667	0.00877	80.231	0	0	Ntn1	netrin 1
Z00032935-1	1.6436	2.3251	1.5041	1.7918	1.925	1.0141	2.5046	2.1761	1.6772	0.04629	8.964	0	0	2300006N05Rik	RIKEN cDNA 2300006N05 gene
Z00051776-1	1.8968	1.821	2.3956	2.5871	2.4169	3.3111	2.5677	2.3999	2.8079	0.05645	7.121	0	0	Phldb2	pleckstrin homology-like domain, family B, member 2
Z00051517-1	2.4677	2.6025	2.622	2.7646	2.9561	2.0458	2.61	2.6915	1.4664	0.01568	25.83	0	0	Wscd1	WSC domain containing 1
Z00036413-1	2.4064	2.9354	2.4573	2.7766	2.6042	1.5785	3.0682	2.465	1.6103	0.01327	41.688	0	0	Slc47a1	solute carrier family 47, member 1
Z00023520-1	3.3124	3.1986	2.7049	2.7596	2.5257	1.823	3.116	2.5521	1.943	0.00858	63.538	0	0	Slc5a1	solute carrier family 5 (sodium/glucose cotransporter), member 1
Z00018796-1	3.5669	3.0462	3.0499	2.7038	2.5693	2.0808	3.0637	2.6276	2.704	0.01859	18.756	0	0	Kit	kit oncogene
Z00026669-1	0.9512	0.83	0.6269	0.6901	0.9124	2.1126	0.7855	0.8484	1.3124	0.04335	9.678	0	0	3110099E03Rik	RIKEN cDNA 3110099E03 gene
Z00054196-1	1.5931	1.8351	1.8551	2.6891	2.8893	2.0268	1.8534	2.6275	1.4063	0.09805	5.561	0	0	Slc9a2	solute carrier family 9 (sodium/hydrogen exchanger), member 2
Z00006468-1	0.8593	1.3136	1.5145	1.4045	2.2005	0.7182	0.9353	1.8626	1.7362	0.03225	15.204	0	0	Wnt2	wingless-related MMTV integration site 2
Z00059676-1	2.2975	2.0094	1.506	2.0653	1.4356	1.2849	1.8874	1.3781	0.8157	0.02262	19.274	0	0	EG237009	predicted gene, EG237009
Z00035902-1	2.1478	2.0685	2.6121	2.984	3.1123	3.5496	2.5702	2.6105	3.0642	0.0398	11.444	0	0	Dusp14	dual specificity phosphatase 14
Z00025577-1	3.4287	3.0583	3.0234	3.4759	3.6418	4.5041	3.5984	3.5007	4.2527	0.03132	15.364	0	0	Gadd45b	growth arrest and DNA-damage-inducible 45 beta
Z00017406-1	1.7364	1.8905	2.0374	1.5943	1.6164	2.8767	2.2518	2.1184	3.0743	0.01287	43.439	0	0	Tmem140	transmembrane protein 140
Z00064324-1	2.1757	2.6802	2.7588	1.8764	1.9221	1.2803	1.7605	1.968	1.5126	0.03853	12.354	0	0	Nptx1	neuronal pentraxin 1
Z00076086-1	1.3469	1.8877	2.1765	2.1175	2.3065	2.8253	1.912	2.0534	1.7256	0.05896	5.646	0	0	Trim61	tripartite motif-containing 61
Z00022073-1	0.6547	2.0095	1.7581	1.0495	0.5314	0.6718	0.9737	1.0042	0.8994	0.04418	11.43	0	0	G6pc2	glucose-6-phosphatase, catalytic, 2
Z00027092-1	1.4074	1.2783	1.6552	1.917	2.0292	2.7531	1.6344	2.0078	2.7192	0.03093	17.596	0	0	Map3k8	mitogen-activated protein kinase kinase kinase 8
Z00025537-1	1.6036	2.3954	2.2242	1.1706	1.6515	0.9208	1.0772	1.3518	1.6822	0.03045	16.427	0	0	Slc6a4	solute carrier family 6 (neurotransmitter transporter, serotonin), member 4
Z00040185-1	2.8012	2.8918	2.3913	2.5073	2.6333	1.4191	2.7622	2.7321	1.8721	0.01146	42.173	0	0	Upb1	ureidopropionase, beta
Z00015446-1	0.8276	0.7742	0.6184	1.5252	1.4713	0.9532	2.0901	1.1931	1.0181	0.04684	9.136	0	0	Tcfec	transcription factor EC
Z00045968-1	2.2174	2.5573	1.9964	2.4723	1.9615	1.8706	2.0713	2.0503	1.0868	0.05216	6.862	0	0	Atp13a4	ATPase type 13A4
Z00076600-1	2.0921	1.4505	1.761	1.9681	1.4062	1.9806	2.1055	1.425	2.8763	0.01786	24.272	0	0	Fgf10	fibroblast growth factor 10
Z00074596-1	1.3984	1.2823	1.5238	2.2772	2.1987	2.7522	2.1094	2.3495	2.5726	0.07892	7.045	0	0	Pstpip2	proline-serine-threonine phosphatase-interacting protein 2
Z00014574-1	4.4468	3.7273	3.9189	4.724	4.2164	5.1971	4.3501	4.1346	4.8495	0.02431	17.84	0	0	S100a6	S100 calcium binding protein A6 (calcyclin)
Z00022858-1	0.9351	0.8246	1.0404	0.8696	0.4935	1.898	0.9852	0.7786	1.9632	0.10941	4.626	1e-05	4e-05	Adamdec1	ADAM-like, decysin 1
Z00026007-1	1.7203	2.3094	2.6528	2.4021	3.0625	3.1898	2.0903	3.1881	2.7683	0.01894	27.662	0	0	Cthrc1	collagen triple helix repeat containing 1
Z00012208-1	1.7434	1.3361	1.847	1.5473	1.5212	2.6089	2.1648	2.0657	2.8054	0.02002	24.987	0	0	Tinagl	tubulointerstitial nephritis antigen-like
Z00030490-1	4.6085	4.4899	4.0524	4.2105	4.2251	3.3538	4.8223	4.5233	4.0654	0.0069	53.123	0	0	Tuba3a	tubulin, alpha 3A
Z00043760-1	2.1706	1.8496	2.2378	2.5544	2.8106	3.3174	2.5161	2.9044	3.1797	0.00966	48.488	0	0	Abhd14b	abhydrolase domain containing 14b
Z00025253-1	1.8411	2.2944	2.1535	1.375	2.0216	1.9512	1.9548	2.0654	2.8407	0.04662	6.513	0	0	Hpgd	hydroxyprostaglandin dehydrogenase 15 (NAD)
Z00072669-1	2.1313	2.3925	1.7436	2.0429	1.8852	1.384	2.8497	2.4195	2.0434	0.07023	5.136	0	1e-05	LOC675962	similar to TD and POZ domain containing 5
Z00011593-1	1.7692	1.9632	2.0831	1.6798	2.0382	2.5487	1.0842	1.9063	2.43	0.02254	16.318	0	0	Thap2	THAP domain containing, apoptosis associated protein 2
Z00027110-1	3.2912	3.4619	2.9484	2.9658	2.8235	2.0818	3.546	2.9336	2.169	0.0609	8.628	0	0	Hormad1	HORMA domain containing 1
Z00064270-1	1.3356	1.9056	2.1084	2.0318	2.2953	2.7991	1.5247	2.0883	2.0805	0.0345	10.331	0	0	D10Bwg1379e	DNA segment, Chr 10, Brigham & Women's Genetics 1379 expressed
Z00024170-1	2.3662	1.9914	2.147	2.0456	2.0577	0.903	2.3386	1.9806	2.0274	0.06069	6.089	0	0	Kcnj12	potassium inwardly-rectifying channel, subfamily J, member 12
Z00014876-1	3.299	3.0223	2.5744	3.2528	2.8643	2.2707	3.7331	3.02	2.8555	0.03483	10.356	0	0	Calml4	calmodulin-like 4
Z00018659-1	1.3669	1.5281	1.5696	1.0519	1.8387	2.1794	1.62	1.9847	2.5132	0.04601	8.484	0	0	Oasl2	2'-5' oligoadenylate synthetase-like 2
Z00027072-1	2.7136	2.616	2.1216	2.3572	2.2885	1.4524	2.913	2.6618	2.1723	0.01152	32.729	0	0	Tubal3	tubulin, alpha-like 3
Z00032932-1	1.6187	1.3381	1.5053	1.3389	1.5266	2.0524	2.0718	1.8064	2.797	0.04096	10.68	0	0	Vtcn1	V-set domain containing T cell activation inhibitor 1
Z00025437-1	2.4916	3.2939	3.5803	2.8769	3.2697	3.9501	2.7886	3.18	3.5538	0.03191	12.678	0	0	Sema3e	sema domain, immunoglobulin domain (Ig), short basic domain, secreted, (semaphorin) 3E
Z00033662-1	1.1566	1.2807	1.0513	1.1197	1.3442	0.7286	2.1851	1.629	1.1779	0.03979	8.484	0	0	EG384356	predicted gene, EG384356
Z00046024-1	2.1985	2.3782	1.9605	1.3074	1.104	0.9218	1.9546	1.3132	1.2181	0.05645	9.916	0	0	Pbp2	phosphatidylethanolamine binding protein 2
Z00039222-1	2.4277	2.5627	2.0976	2.521	2.4666	1.5346	2.3847	1.9685	1.1069	0.0157	32.4	0	0	Zbbx	zinc finger, B-box domain containing
Z00012088-1	2.6497	2.9171	2.5741	2.664	2.7387	1.5195	2.9745	2.7714	2.0324	0.06622	6.613	0	0	Dazl	deleted in azoospermia-like
Z00034384-1	2.5842	2.3049	2.7646	2.8795	2.9088	3.7597	2.8444	3.0831	3.2722	0.03563	9.66	0	0	Bhlhb2	basic helix-loop-helix domain containing, class B2
Z00020778-1	1.1102	1.7553	2.5644	1.5249	2.394	2.4683	1.8153	2.0027	2.1515	0.01859	24.506	0	0	Nrxn1	neurexin I
Z00036922-1	1.4389	1.8919	2.1769	1.193	1.6015	0.723	1.5425	1.5859	0.8298	0.03035	14.434	0	0	OTTMUSG00000015750	predicted gene, OTTMUSG00000015750
Z00077046-1	2.1919	2.0169	2.024	1.3517	0.7381	0.7906	1.5799	1.704	1.4101	0.03625	14.98	0	0	Trim66	tripartite motif-containing 66
Z00008237-1	1.6752	1.9634	2.2576	1.9634	2.3532	2.1595	1.2932	2.3638	2.7467	0.01837	19.692	0	0	Greb1	gene regulated by estrogen in breast cancer protein
Z00074633-1	3.2547	4.0673	3.8578	3.1842	3.9572	2.7366	3.7738	3.9733	2.6142	0.01808	34.362	0	0	Ccno	cyclin O
Z00074457-1	1.0675	1.4209	2.1384	1.8422	0.6855	1.0091	1.1938	1.2094	1.1332	0.10506	3.748	0.00022	0.00058	Gzmn	granzyme N
Z00021738-1	1.5655	1.4459	2.0218	1.3964	1.6306	1.9084	1.2477	1.5874	2.7002	0.04083	9.428	0	0	Hoxc8	homeo box C8
Z00077316-1	1.8563	2.2848	2.2942	2.4524	1.8788	1.3896	2.5071	1.5267	1.0552	0.05869	8.906	0	0	Spata22	spermatogenesis associated 22
Z00039597-1	2.5397	2.7475	2.8987	2.1759	2.0301	1.4468	2.2573	2.0775	1.8996	0.01231	32.51	0	0	Cnpy1	canopy 1 homolog (zebrafish)
Z00029799-1	1.8501	1.3903	1.2291	2.6798	2.295	1.8518	1.6455	1.6684	1.39	0.05128	8.4	0	0	E030013I19Rik	RIKEN cDNA E030013I19 gene
Z00040368-1	3.937	3.5191	3.3124	3.7392	3.4817	2.73	4.1796	3.7091	2.7574	0.00441	109.52	0	0	Rasgrp2	RAS, guanyl releasing protein 2
Z00060430-1	1.544	1.8705	1.3101	1.5592	1.8843	0.9472	2.3968	1.8666	1.6157	0.07124	4.688	1e-05	3e-05	Ankrd22	ankyrin repeat domain 22
Z00075697-1	3.5284	3.6353	3.2131	3.4263	3.2259	2.9593	3.8043	3.1276	2.3549	0.01477	24.823	0	0	Gm525	gene model 525, (NCBI)
Z00075192-1	1.8201	1.6229	1.6238	1.5788	1.7242	1.9246	1.7255	1.9071	3.028	0.01763	22.618	0	0	Ccdc80	coiled-coil domain containing 80
Z00054605-1	2.9762	3.327	3.0019	3.0227	3.4232	2.2469	3.1217	3.4184	1.9745	0.00757	68.314	0	0	Foxn4	forkhead box N4
Z00057217-1	3.5342	3.5407	3.4197	2.0923	2.6585	2.1575	2.5498	2.4548	2.3096	0.02833	24.726	0	0	Pof1b	premature ovarian failure 1B
Z00039688-1	1.0014	1.1065	1.3354	0.8024	2.2508	1.5059	0.9363	2.0837	0.8228	0.03584	16.002	0	0	Rgs7bp	regulator of G-protein signalling 7 binding protein
Z00075678-1	1.8226	2.1972	2.0686	2.7831	2.8547	1.4153	2.7025	2.8438	1.4063	0.01317	53.744	0	0	Ankrd34a	ankyrin repeat domain 34A
Z00024962-1	1.7487	1.1578	1.1857	1.6391	2.0157	0.9877	2.4356	1.7962	1.8018	0.07425	5.727	0	0	Mt4	metallothionein 4
Z00032499-1	3.1836	3.5717	3.2469	3.7622	4.085	3.0455	3.543	3.7173	2.6382	0.02061	18.473	0	0	RP23-64F17.3	similar to bM64F17.3 (putative novel protein)
Z00011993-1	2.3314	2.2373	2.8215	3.0685	2.7524	3.0312	2.9001	2.9829	3.6839	0.04382	8.261	0	0	Cdc42ep1	CDC42 effector protein (Rho GTPase binding) 1
Z00018172-1	2.0591	2.3239	2.9158	2.6996	3.0139	3.5041	2.8404	3.0247	3.3746	0.02576	16.387	0	0	Inadl	InaD-like (Drosophila)
Z00035440-1	2.834	2.4606	3.094	3.345	3.3314	3.5839	3.7382	3.5806	3.9056	0.07797	5.393	0	0	Fhl2	four and a half LIM domains 2
Z00036649-1	2.3574	2.2874	2.529	2.213	2.5261	3.2112	2.6343	2.5223	3.6578	0.03276	13.618	0	0	Masp1	mannan-binding lectin serine peptidase 1
Z00010868-1	4.7026	4.5966	4.4231	4.2277	3.7921	3.2588	4.4553	3.7289	3.3222	0.00713	83.626	0	0	Mylpf	myosin light chain, phosphorylatable, fast skeletal muscle
Z00027180-1	1.7065	2.2842	1.799	1.933	2.0399	1.2502	2.6939	2.3406	2.0199	0.09299	3.691	0.00026	0.00069	Zfp352	zinc finger protein 352
Z00006521-1	2.1508	2.7463	2.9076	2.6304	3.1378	3.5934	2.8019	3.0234	3.1877	0.03915	8.315	0	0	Gm784	gene model 784, (NCBI)
Z00026872-1	1.7354	1.0477	1.1175	1.7344	1.1008	2.1028	1.6539	1.7448	2.4902	0.0361	13.026	0	0	Zbp1	Z-DNA binding protein 1
Z00023134-1	2.3648	2.2645	2.2531	1.6779	2.1347	1.8581	1.6741	1.8502	0.9225	0.03344	11.869	0	0	Nkx2-2	NK2 transcription factor related, locus 2 (Drosophila)
Z00025583-1	2.1165	2.4922	2.2009	2.3829	2.7456	1.5261	2.9674	2.8423	2.2413	0.10018	3.878	0.00014	0.00039	Arg2	arginase type II
Z00034216-1	2.4788	2.3189	2.3243	2.405	1.0376	1.2515	2.3319	1.6546	1.5769	0.03709	16.528	0	0	Esrrb	estrogen related receptor, beta
Z00046636-1	1.9742	1.6914	1.5869	2.5102	1.9932	1.0693	2.3952	1.2912	1.3452	0.03185	15.463	0	0	Nkx6-3	NK6 transcription factor related, locus 3 (Drosophila)
Z00008215-1	2.635	2.6941	3.2533	2.926	3.1375	3.901	2.9892	3.2317	4.0757	0.01084	45.204	0	0	Ctdspl	CTD (carboxy-terminal domain, RNA polymerase II, polypeptide A) small phosphatase-like
Z00016976-1	2.1157	2.192	2.3201	2.0185	2.0841	2.6469	2.2431	2.2	3.459	0.01849	21.792	0	0	Arhgef6	Rac/Cdc42 guanine nucleotide exchange factor (GEF) 6
Z00074555-1	2.4421	1.6321	1.6314	1.0849	1.2243	1.3566	2.0236	1.5907	2.5241	0.02311	22.437	0	0	Aqp9	aquaporin 9
Z00048336-1	0.9459	0.9307	2.2003	1.8731	0.7614	0.8731	0.8969	1.1752	1.0707	0.22957	2.177	0.0263	0.04781	A730056A06Rik	RIKEN cDNA A730056A06 gene
Z00053380-1	2.7277	1.8859	1.8777	1.9191	1.7995	1.289	1.9026	1.6924	1.7211	0.02134	13.305	0	0	Crispld2	cysteine-rich secretory protein LCCL domain containing 2
Z00036231-1	3.0684	2.6432	3.0254	2.736	2.6828	4.0224	3.0475	2.9934	4.081	0.02437	23.913	0	0	Emp2	epithelial membrane protein 2
Z00024877-1	4.4783	4.3783	4.1295	3.998	3.3967	3.0408	3.9252	3.4192	3.2375	0.01095	49.178	0	0	Mmrn2	multimerin 2
Z00062619-1	3.0115	2.9346	2.7627	1.6144	1.6241	1.5746	1.6994	1.8897	1.8319	0.06292	11.846	0	0	Cdadc1	cytidine and dCMP deaminase domain containing 1
Z00061675-1	2.2561	2.7077	2.1725	2.3684	1.6793	1.2716	2.3743	1.9565	1.4527	0.05151	8.739	0	0	4930455B14Rik	RIKEN cDNA 4930455B14 gene
Z00045777-1	1.7793	2.8533	2.3867	1.4175	1.6926	1.4799	1.9276	2.0918	1.4817	0.02608	17.495	0	0	Cpvl	carboxypeptidase, vitellogenic-like
Z00075664-1	1.3653	2.4826	2.4325	2.1064	2.8001	2.1133	1.9644	2.6505	1.8487	0.10741	3.698	0.00026	0.00067	AA388235	expressed sequence AA388235
Z00010601-1	2.3513	2.2655	1.7472	1.3676	1.6844	0.9172	1.5279	1.5065	1.9756	0.02335	17.263	0	0	Tmem16a	transmembrane protein 16A
Z00077085-1	0.8442	1.5689	2.1311	0.9679	2.278	2.0586	1.0653	1.5737	1.1172	0.04	14.833	0	0	Muc19	mucin 19
Z00029593-1	2.2689	2.1766	1.8238	1.3355	1.4678	0.8352	1.9032	1.3433	1.0387	0.07093	6.946	0	0	4931432P07Rik	RIKEN cDNA 4931432P07 gene
Z00047505-1	2.0147	2.1735	1.8738	2.1876	2.2932	1.495	2.401	2.0802	0.9674	0.01766	23.031	0	0	Cox7b2	cytochrome c oxidase subunit VIIb2
Z00024564-1	0.9344	0.9102	1.2114	1.6283	1.639	2.3429	1.1923	1.4055	1.5418	0.03304	11.723	0	0	Ptx3	pentraxin related gene
Z00059754-1	2.1999	1.4591	1.6571	0.7681	0.9754	0.938	1.6375	1.1879	0.8182	0.04082	11.271	0	0	AI317395	expressed sequence AI317395
Z00048880-1	0.7326	0.7615	0.8241	1.0256	1.4974	1.2495	1.1403	1.4683	2.1641	0.04734	8.862	0	0	Sostdc1	sclerostin domain containing 1
Z00043638-1	4.3493	3.789	3.6132	4.0576	3.4238	2.9181	3.9458	3.2677	2.9544	0.01651	29.515	0	0	LOC669384	similar to gonadotropin-regulated long chain acyl-CoA synthetase
Z00054680-1	1.6382	1.8111	2.0157	2.0637	1.9214	2.7071	1.8626	2.0793	3.0694	0.0418	10.133	0	0	Emx1	empty spiracles homolog 1 (Drosophila)
Z00030517-1	0.6583	1.2527	1.5774	1.8567	2.0889	1.3845	1.4648	1.941	1.1684	0.05674	6.906	0	0	Alx1	ALX homeobox 1
Z00045682-1	2.6705	2.8725	2.9679	2.461	2.9931	2.0051	2.4389	3.0078	1.5779	0.01385	35.406	0	0	Slitrk5	SLIT and NTRK-like family, member 5
Z00038760-1	2.4302	2.6061	2.3385	1.7613	1.6846	1.1763	2.1388	2.06	1.6442	0.01685	24.458	0	0	Acoxl	acyl-Coenzyme A oxidase-like
Z00075287-1	2.7596	2.5678	2.4763	2.672	2.4053	3.6747	2.6892	2.3544	3.7835	0.02292	24.783	0	0	Lims2	LIM and senescent cell antigen like domains 2
Z00075096-1	2.7903	3.0135	3.7321	3.2654	3.6853	4.2186	2.9852	3.4308	4.1329	0.01906	27.068	0	0	Scarf2	scavenger receptor class F, member 2
Z00057742-1	3.4986	3.6496	3.821	3.5004	3.1927	2.3935	3.603	3.2537	2.9737	0.00822	45.725	0	0	Btbd11	BTB (POZ) domain containing 11
Z00051409-1	2.8107	2.7935	2.0513	2.264	1.9972	1.5581	2.331	1.9013	1.3832	0.01604	29.966	0	0	Cps1	carbamoyl-phosphate synthetase 1
Z00063064-1	2.1697	2.4506	2.9595	2.6537	3.1195	3.5962	2.499	2.9371	3.4342	0.05913	7.488	0	0	Colec12	collectin sub-family member 12
Z00031439-1	1.8832	2.3632	2.6522	2.4557	2.4579	2.8627	1.5207	2.211	2.9471	0.02978	13.886	0	0	Bach2	BTB and CNC homology 2
Z00035192-1	2.7439	3.2107	2.9452	2.6617	2.4073	1.7846	2.6625	2.452	2.8057	0.01721	18.576	0	0	Tgfbi	transforming growth factor, beta induced
Z00017880-1	2.2632	2.3649	2.3256	1.3927	1.5034	0.9391	2.2436	2.1364	2.2271	0.0181	29.533	0	0	Gpr116	G protein-coupled receptor 116
Z00075186-1	1.9231	2.1008	1.8156	1.995	2.0699	1.6458	3.0712	2.557	2.2521	0.08568	4.302	4e-05	0.0001	Zfp371	zinc finger protein 371
Z00052046-1	3.9944	4.2072	4.0044	3.6649	3.5754	3.1814	3.562	3.4855	2.7858	0.00574	67.274	0	0	Zfp819	zinc finger protein 819
Z00035357-1	3.474	3.5823	3.0653	3.2371	2.6975	2.1616	3.2632	2.6809	2.2519	0.01452	36.35	0	0	9030617O03Rik	RIKEN cDNA 9030617O03 gene
Z00047634-1	2.022	2.4259	2.7765	2.3137	2.642	2.664	2.6189	2.9485	3.4421	0.01304	24.767	0	0	Itih5	inter-alpha (globulin) inhibitor H5
Z00025090-1	0.7543	0.9751	1.1944	1.0133	1.2067	1.5116	0.9845	0.9339	2.174	0.04004	9.034	0	0	Sema3d	sema domain, immunoglobulin domain (Ig), short basic domain, secreted, (semaphorin) 3D
Z00009096-1	3.1781	2.7566	2.7302	2.7383	1.9056	1.759	2.7799	2.2149	2.1404	0.04691	9.683	0	0	2210409E12Rik	RIKEN cDNA 2210409E12 gene
Z00064768-1	2.3603	3.2735	3.5323	3.1497	3.3533	3.6862	3.1044	3.652	3.7788	0.01075	34.871	0	0	Sox4	SRY-box containing gene 4
Z00059740-1	0.716	0.9962	0.7261	0.7753	0.922	0.7188	2.1336	1.6291	0.8255	0.04361	11.355	0	0	LOC673230	PREDICTED: Mus musculus similar to PRAME family member 3 (LOC673230), mRNA
Z00054447-1	2.4951	2.6198	2.0648	2.1916	2.1552	1.6997	3.1172	2.6392	2.3424	0.06508	5.109	0	1e-05	EG668356	predicted gene, EG668356
Z00068032-1	1.7742	2.4627	2.4832	2.4767	3.1916	2.391	2.5337	3.1576	2.7163	0.01218	29.71	0	0	7420416P09Rik	RIKEN cDNA 7420416P09 gene
Z00024200-1	1.7214	1.331	1.0904	1.5966	1.0486	0.7489	2.1661	1.3293	0.8805	0.03551	11.257	0	0	Reg1	regenerating islet-derived 1
Z00009230-1	2.0474	2.3496	2.5433	2.4138	2.5577	2.8906	2.5496	3.1078	3.4638	0.0134	27.397	0	0	Ier5	immediate early response 5
Z00017554-1	2.2513	2.312	2.2155	2.2753	2.794	2.8594	2.3704	3.1507	1.7357	0.03197	11.236	0	0	Myb	myeloblastosis oncogene
Z00026764-1	2.0493	2.282	3.0889	2.6481	2.9677	3.464	2.2559	2.696	3.0959	0.05994	7.318	0	0	Lgals7	lectin, galactose binding, soluble 7
Z00037890-1	1.5737	1.05	0.8979	1.8793	1.5539	1.2166	2.3093	1.439	1.42	0.02889	12.632	0	0	Upk3b	uroplakin 3B
Z00076006-1	0.9003	0.9928	0.6848	0.769	0.9029	0.7126	2.0958	1.3809	0.8194	0.04431	9.172	0	0	Olfr881	olfactory receptor 881
Z00073909-1	2.5338	2.541	3.114	2.8756	3.118	3.944	3.0735	3.3181	3.9268	0.01104	47.461	0	0	Mbp	myelin basic protein
Z00072066-1	2.1892	2.1608	1.613	0.835	0.7791	0.8151	1.3456	0.8345	0.8317	0.03627	19.169	0	0	Calm5	calmodulin 5
Z00032169-1	3.4715	3.6171	3.3218	2.8269	2.8539	2.2079	3.2466	2.9137	2.3631	0.04407	10.527	0	0	Ttn	titin
Z00030647-1	2.3578	2.8208	2.8369	2.7627	3.194	2.4038	2.5858	3.0689	1.7855	0.01222	29.576	0	0	Snca	synuclein, alpha
Z00015207-1	3.0406	3.1723	2.4543	3.3153	2.5391	1.9944	3.0798	2.3565	1.9076	0.01008	53.835	0	0	Napsa	napsin A aspartic peptidase
Z00040986-1	0.7194	0.7483	0.7295	0.7793	0.7175	2.1248	0.9424	0.8318	1.0926	0.04118	9.945	0	0	Adam30	a disintegrin and metallopeptidase domain 30
Z00039692-1	2.1003	2.5719	2.7621	1.6924	2.0124	1.3549	2.372	2.7286	1.9533	0.11277	4.066	8e-05	0.00022	Tmem35	transmembrane protein 35
Z00024060-1	1.2203	1.0004	0.9673	2.2378	2.0122	1.5883	2.1919	1.6966	0.831	0.03831	15.56	0	0	Crisp1	cysteine-rich secretory protein 1
Z00028902-1	2.202	2.2197	2.6863	2.4584	2.7641	3.608	2.3539	2.4472	2.8594	0.04371	8.697	0	0	2410019A14Rik	RIKEN cDNA 2410019A14 gene
Z00072905-1	0.8017	0.9926	1.1716	1.2679	0.7131	2.1187	1.0945	0.8187	1.3129	0.06084	5.871	0	0	LOC432495
Z00074428-1	1.9553	2.0309	1.8888	1.9188	2.0595	2.1195	2.0221	2.0409	3.2944	0.01298	29.286	0	0	Rsad2	radical S-adenosyl methionine domain containing 2
Z00025481-1	1.9017	1.5193	0.885	1.7892	0.7679	0.9214	2.1733	0.8466	0.8144	0.07734	7.924	0	0	Myot	myotilin
Z00035572-1	1.1422	1.4199	1.1937	1.7521	2.4079	2.2197	1.0888	1.8336	1.0038	0.08277	6.421	0	0	A730082K24Rik	RIKEN cDNA A730082K24 gene
Z00078058-1	1.1272	0.9389	0.7879	2.1847	1.8259	0.9816	1.511	1.3378	0.7806	0.03614	13.097	0	0	EG628541	predicted gene, EG628541
Z00036910-1	1.1822	2.0367	2.1254	2.2466	2.5857	2.4307	1.8512	2.1573	1.1921	0.04024	12.244	0	0	9430073N08Rik	RIKEN cDNA 9430073N08 gene
Z00034983-1	0.804	0.7769	0.9766	1.8952	1.9674	2.1797	1.6815	1.5758	1.0726	0.0331	17.397	0	0	D18Ertd653e	DNA segment, Chr 18, ERATO Doi 653, expressed
Z00025560-1	1.1492	1.4032	2.0273	1.6843	0.9258	0.6248	1.008	1.1105	0.8945	0.16155	2.332	0.01697	0.03221	Tex18	testis expressed gene 18
Z00020497-1	1.3349	1.6496	1.5151	1.2667	1.2613	2.4428	1.214	1.0408	2.0672	0.02807	14.738	0	0	Mrap	melanocortin 2 receptor accessory protein
Z00077600-1	1.0948	0.9051	1.3755	1.1638	0.899	2.2404	1.5671	1.6778	2.3009	0.06307	8.82	0	0	Wdr72	WD repeat domain 72
Z00068431-1	3.3604	2.9369	2.6727	2.5061	1.9585	2.3308	2.8549	2.0718	2.5296	0.01801	21.309	0	0	LOC676330	hypothetical protein LOC676330
Z00032042-1	1.8566	2.2265	1.7527	2.1894	1.8455	0.8306	2.2309	1.7523	0.9968	0.03818	13.646	0	0	A930011O12Rik	RIKEN cDNA A930011O12 gene
Z00024510-1	0.7477	0.857	0.6483	0.8565	0.9471	2.048	0.9483	0.9741	1.0584	0.04312	7.743	0	0	Vip	vasoactive intestinal polypeptide
Z00026033-1	3.4874	3.0152	3.3512	2.3778	2.2405	2.0877	2.7984	2.5684	2.5081	0.0182	26.032	0	0	Lrrc15	leucine rich repeat containing 15
Z00022936-1	1.576	1.5458	2.3481	2.3067	2.5799	2.9454	1.8475	2.5158	2.8506	0.061	8.776	0	0	Egr2	early growth response 2
Z00018498-1	1.7948	2.0104	2.3284	1.8638	2.0142	2.0648	1.5182	2.0198	2.9176	0.01811	16.785	0	0	Hmcn1	hemicentin 1
Z00037330-1	2.1526	2.1227	2.1642	1.6624	1.7252	0.7658	2.139	1.59	1.1477	0.02904	17.049	0	0	Mypn	myopalladin
Z00042166-1	2.1011	2.0274	2.2318	1.5608	1.6354	1.2869	1.1611	1.1921	0.8346	0.02913	15.994	0	0	4921510J17Rik	RIKEN cDNA 4921510J17 gene
Z00049971-1	2.9765	2.8179	3.0887	3.0258	3.4838	3.1765	3.174	3.4915	4.2147	0.0073	47.524	0	0	Batf3	basic leucine zipper transcription factor, ATF-like 3
Z00005031-1	1.8743	1.9988	1.9149	1.0763	0.6022	0.8397	0.893	0.984	0.8713	0.03757	15.626	0	0	Rcbtb1	regulator of chromosome condensation (RCC1) and BTB (POZ) domain containing protein 1
Z00025726-1	3.9252	3.6007	3.3146	3.7289	2.5287	3.0359	3.8356	2.6605	2.918	0.01429	37.964	0	0	Mras	muscle and microspikes RAS
Z00023294-1	2.0576	2.7083	3.242	2.5366	2.42	2.8289	1.847	2.5255	3.1711	0.06456	6.603	0	0	Zfp521	zinc finger protein 521
Z00026951-1	1.8632	1.8501	2.2176	2.2899	2.4556	3.0096	1.8272	2.0159	1.6151	0.02702	13.253	0	0	Btn1a1	butyrophilin, subfamily 1, member A1
Z00038176-1	1.7247	1.7674	1.6462	2.3372	2.7284	2.0111	2.0421	2.5693	1.334	0.01606	25.941	0	0	Hlf	hepatic leukemia factor
Z00031896-1	1.7609	1.6784	1.9858	1.884	2.0637	1.0433	2.0799	2.4375	2.0135	0.01741	16.773	0	0	Hes5	hairy and enhancer of split 5 (Drosophila)
Z00026923-1	2.3855	2.3136	2.2352	2.2386	2.5181	2.0741	3.3903	2.6515	3.4682	0.03536	14.522	0	0	Foxa2	forkhead box A2
Z00070970-1	4.0151	3.8701	3.6088	3.5793	3.3124	2.622	3.8164	3.5519	3.0551	0.02906	13.133	0	0	EG238217	predicted gene, EG238217
Z00015144-1	2.2102	2.6444	3.0676	2.4516	2.7067	3.1666	2.3098	2.7398	3.6031	0.01327	29.899	0	0	Gpr177	G protein-coupled receptor 177
Z00022999-1	0.7624	0.8113	1.1659	0.9864	2.1546	1.864	0.9696	1.5388	1.5241	0.04919	9.699	0	0	Kynu	kynureninase (L-kynurenine hydrolase)
Z00021108-1	1.3282	2.2425	1.5857	2.0273	1.54	0.8565	1.9721	1.3196	0.8504	0.02793	17.49	0	0	Ctxn3	cortexin 3
Z00063785-1	3.2993	3.3418	2.865	3.1557	2.8146	2.1204	3.5123	3.32	3.0004	0.01744	20.085	0	0	Arhgap30	Rho GTPase activating protein 30
Z00013548-1	5.0479	4.8572	4.694	4.3929	3.6563	3.918	4.4082	3.7938	4.0491	0.01261	38.119	0	0	Tbx3	T-box 3
Z00011614-1	4.9829	4.2976	3.967	3.5913	3.6214	3.6849	4.3195	3.6674	3.8832	0.01673	25.283	0	0	Vim	vimentin
Z00075318-1	1.9479	1.0416	0.9194	2.3108	1.1793	1.1416	2.1008	1.5353	2.0852	0.07847	7.253	0	0	Samd5	sterile alpha motif domain containing 5
Z00030200-1	1.7101	2.1932	1.8932	1.7718	1.4708	1.3977	1.5239	0.8018	0.9491	0.02831	13.695	0	0	2510003D18Rik	RIKEN cDNA 2510003D18 gene
Z00025932-1	2.5471	3.1726	3.1433	2.9445	2.9028	2.5847	3.0528	2.9827	1.7819	0.10842	3.531	0.00044	0.00111	Kirrel2	kin of IRRE like 2 (Drosophila)
Z00010051-1	1.9153	2.1624	2.32	1.4652	1.9984	1.8184	0.9293	1.3159	1.2688	0.04729	9.141	0	0	Sytl4	synaptotagmin-like 4
Z00037172-1	0.9224	1.0968	1.5242	1.5467	1.9972	2.3127	1.311	2.0245	1.7783	0.05578	7.533	0	0	Slc9a7	solute carrier family 9 (sodium/hydrogen exchanger), member 7
Z00007495-1	1.5664	1.007	0.717	0.7662	0.705	0.7392	2.0946	1.2922	1.3044	0.04271	10.705	0	0	Pramel7	preferentially expressed antigen in melanoma like 7
Z00075494-1	4.0875	4.2185	4.094	3.7931	3.5853	3.4995	3.6318	3.4064	2.8291	0.01627	22.779	0	0	Adam23	a disintegrin and metallopeptidase domain 23
Z00035235-1	2.4759	2.6659	3.2706	3.0002	3.0715	3.5637	3.0011	3.2731	3.8652	0.0784	4.62	1e-05	4e-05	Wnt4	wingless-related MMTV integration site 4
Z00057333-1	1.2051	1.1224	1.2568	0.8724	1.3642	2.2607	1.0051	1.2494	1.5986	0.03563	9.295	0	0	Me3	malic enzyme 3, NADP(+)-dependent, mitochondrial
Z00077108-1	2.0778	2.4886	3.1089	2.8441	3.278	3.4659	2.3216	3.2181	3.3465	0.02348	21.184	0	0	5031408O05Rik	RIKEN cDNA 5031408O05 gene
Z00031942-1	0.7976	0.9366	1.0273	1.0054	1.1267	2.1855	1.044	0.9277	1.5868	0.12918	2.943	0.00278	0.00614	Klk1b27	kallikrein 1-related peptidase b27
Z00051318-1	2.4875	2.004	2.1785	2.4474	1.4455	1.4042	1.9075	1.0998	1.1812	0.04281	13.102	0	0	4930558O21Rik	RIKEN cDNA 4930558O21 gene
Z00074800-1	1.5184	1.5619	2.0414	1.866	1.956	2.7351	1.3476	1.9908	2.324	0.03549	10.344	0	0	Olfr1383	olfactory receptor 1383
Z00013295-1	3.969	3.3746	3.2026	3.7856	3.1403	3.2258	3.8739	3.2464	4.5268	0.02424	18.457	0	0	Myl4	myosin, light polypeptide 4
Z00077120-1	2.1388	2.2604	2.5432	1.8959	2.106	2.1482	2.2556	1.9583	1.1572	0.06623	4.453	2e-05	6e-05	Erg	avian erythroblastosis virus E-26 (v-ets) oncogene related
Z00075557-1	3.2236	2.9252	2.6685	2.764	2.6022	1.8387	3.2245	2.531	2.0137	0.00868	52.653	0	0	Zp3	zona pellucida glycoprotein 3
Z00042937-1	1.8186	1.8069	2.2575	1.8599	2.1738	2.9998	1.7428	2.0118	3.1284	0.01727	31.347	0	0	Hoxd8	homeo box D8
Z00073038-1	3.3189	3.0416	2.5718	2.9835	2.9377	2.5138	2.8305	2.5789	1.9338	0.01962	16.412	0	0	Defcr3	defensin related cryptdin 3
Z00074278-1	4.0751	4.2099	4.6364	4.2501	4.7318	5.4598	4.3906	4.6449	5.2856	0.04518	10.043	0	0	Tpm1	tropomyosin 1, alpha
Z00024001-1	1.5985	1.7189	2.1022	1.1509	1.0168	1.0863	0.7177	1.1339	0.8791	0.03614	11.002	0	0	Atp8a2	ATPase, aminophospholipid transporter-like, class I, type 8A, member 2
Z00022629-1	0.7271	0.9803	1.7157	0.825	1.1042	2.1115	0.8363	0.8396	1.1009	0.04275	10.267	0	0	Corin	corin
Z00057233-1	0.6086	1.7807	1.9928	0.93	1.8914	0.8367	1.0318	1.4373	1.1222	0.0362	13.896	0	0	Glra2	glycine receptor, alpha 2 subunit
Z00023618-1	2.2786	2.3654	2.2451	2.2292	2.0446	0.9814	2.143	2.0037	1.3424	0.01705	26.406	0	0	Ppef2	protein phosphatase, EF hand calcium-binding domain 2
Z00028604-1	1.6943	1.7472	1.3053	1.8141	1.3588	0.8469	2.2308	1.4985	0.9553	0.08795	4.299	4e-05	0.00011	9430085M18Rik	RIKEN cDNA 9430085M18 gene
Z00059941-1	1.3667	2.1598	2.082	1.6929	2.0077	1.045	1.7671	2.4275	1.75	0.04144	8.551	0	0	Bmpr1b	bone morphogenetic protein receptor, type 1B
Z00042765-1	1.2098	0.8306	1.2302	1.3009	1.5109	2.2125	1.0688	1.3786	1.7261	0.04329	7.427	0	0	Trim15	tripartite motif-containing 15
Z00041070-1	2.55	2.6226	2.6904	2.1991	2.0416	1.3085	2.3806	2.104	1.7721	0.01362	29.089	0	0	Tmem63c	transmembrane protein 63c
Z00026347-1	2.9871	3.0295	2.7115	2.732	1.9531	1.6484	2.917	2.4794	2.3131	0.01476	31.194	0	0	Gpr133	G protein-coupled receptor 133
Z00005303-1	4.002	3.8106	3.6619	3.7355	3.4366	2.6219	3.8971	3.4952	3.147	0.01589	23.238	0	0	Gli1	GLI-Kruppel family member GLI1
Z00023072-1	1.2382	1.746	1.4082	1.3314	1.0994	0.8125	2.1919	1.7996	0.9719	0.05516	7.053	0	0	Adh4	alcohol dehydrogenase 4 (class II), pi polypeptide
Z00013253-1	3.6924	3.5742	3.3491	3.1791	3.001	2.3133	3.4252	3.2376	2.5467	0.00555	75.812	0	0	Stmn3	stathmin-like 3
Z00035475-1	1.9337	2.1013	1.535	1.6298	0.9973	0.7223	1.8301	1.1041	1.2239	0.02955	14.785	0	0	Smyd1	SET and MYND domain containing 1
Z00038074-1	3.0649	2.6249	2.5937	3.5005	3.0937	3.7194	3.9335	3.6381	3.9724	0.02023	27.376	0	0	1600029D21Rik	RIKEN cDNA 1600029D21 gene
Z00025313-1	2.4913	2.9677	3.2181	1.8395	2.4544	2.4873	1.8997	2.7933	2.2077	0.0259	16.438	0	0	Cacna1g	calcium channel, voltage-dependent, T type, alpha 1G subunit
Z00037749-1	0.7451	0.9118	1.9894	1.7155	2.1234	2.0564	1.2057	1.916	1.788	0.03856	13.89	0	0	Kctd12b	potassium channel tetramerisation domain containing 12b
Z00025394-1	0.6718	0.7561	1.4835	1.6107	0.863	1.5245	0.8793	0.7943	2.0501	0.14902	3.24	0.00111	0.00262	Trpv6	transient receptor potential cation channel, subfamily V, member 6
Z00019431-1	2.7467	2.8155	2.28	2.6144	2.5204	1.8221	3.1986	2.7814	2.0994	0.0125	27.865	0	0	Gtsf1	gametocyte specific factor 1
Z00031325-1	1.9214	2.1234	2.2359	1.3181	2.0479	1.0245	1.4718	1.9601	2.4006	0.02395	17.625	0	0	5730457N03Rik	RIKEN cDNA 5730457N03 gene
Z00075438-1	3.6754	3.6404	3.346	3.6346	3.3532	2.403	3.779	3.4781	2.644	0.00524	88.805	0	0	Angptl4	angiopoietin-like 4
Z00041705-1	2.2645	2.2819	2.6961	2.8279	3.0488	3.6403	2.9423	3.32	3.4045	0.04372	10.428	0	0	1300014I06Rik	RIKEN cDNA 1300014I06 gene
Z00077074-1	2.5824	2.7884	2.387	1.6059	1.4884	1.4127	1.9799	1.6819	1.9346	0.01692	29.197	0	0	Slc6a7	solute carrier family 6 (neurotransmitter transporter, L-proline), member 7
Z00060050-1	1.7924	1.6159	1.4022	1.2536	1.3844	1.0172	2.3923	1.8695	1.4184	0.09431	3.469	0.00054	0.00134	Gm364	gene model 364, (NCBI)
Z00075369-1	2.2623	2.1366	2.4283	2.4841	2.4385	2.6745	2.5834	2.4678	3.5114	0.01525	20.216	0	0	Adra2b	adrenergic receptor, alpha 2b
Z00077012-1	0.8076	1.3335	1.4011	1.2719	2.1816	1.1248	1.0712	1.8742	0.8481	0.06513	6.31	0	0	D3Bwg0562e	DNA segment, Chr 3, Brigham & Women's Genetics 0562 expressed
Z00074370-1	2.1589	2.2366	2.289	2.6162	2.5446	2.1354	3.5093	2.5821	2.4944	0.0101	34.737	0	0	Hs3st1	heparan sulfate (glucosamine) 3-O-sulfotransferase 1
Z00026869-1	1.8576	1.6391	1.6288	1.6563	2.1732	0.7993	1.6815	1.7747	1.1166	0.02418	13.562	0	0	Cxcl5	chemokine (C-X-C motif) ligand 5
Z00016300-1	2.7518	3.0816	3.4769	2.4383	2.6396	2.3465	2.7531	2.5047	2.1031	0.00932	35.988	0	0	Pcdh19	protocadherin 19
Z00034129-1	1.5071	1.8106	2.5441	2.3071	2.6275	2.8809	1.9443	2.3335	2.7707	0.01761	24.446	0	0	Pftk1	PFTAIRE protein kinase 1
Z00025288-1	1.8483	1.7528	1.5336	1.6595	0.7915	1.2502	2.1652	1.5892	1.6491	0.04248	6.992	0	0	Meox1	mesenchyme homeobox 1
Z00000813-1	3.1238	2.845	2.4646	2.8092	2.9868	2.8104	3.1055	3.0376	3.8369	0.00891	31.192	0	0	Ldoc1	leucine zipper, down-regulated in cancer 1
Z00052492-1	4.8248	4.3438	4.3633	4.2995	3.4536	4.0179	4.3034	3.7316	3.9931	0.01867	17.224	0	0	Tcfcp2l1	transcription factor CP2-like 1
Z00025977-1	0.7468	0.7786	1.0308	1.3666	2.1168	1.2007	1.0256	0.8711	1.8683	0.11535	4.032	9e-05	0.00024	Ppbp	pro-platelet basic protein
Z00076443-1	1.4581	1.519	1.6563	1.7739	1.8103	2.3675	0.9977	1.5414	1.9458	0.03713	7.603	0	0	2310047D07Rik	RIKEN cDNA 2310047D07 gene
Z00025595-1	2.3215	2.4971	2.553	2.498	2.6602	1.8315	2.4505	2.6562	3.2003	0.01026	24.883	0	0	Glis1	GLIS family zinc finger 1
Z00024586-1	2.0583	1.7531	1.474	1.3656	1.8829	0.7399	2.1087	1.5561	1.3209	0.05376	6.792	0	0	Cyp2a4	cytochrome P450, family 2, subfamily a, polypeptide 4
Z00070164-1	1.5071	1.7802	2.0779	1.681	1.5031	0.7092	1.4679	1.8757	1.381	0.03265	9.197	0	0	Cnrip1	cannabinoid receptor interacting protein 1
Z00022075-1	3.5603	3.2506	3.0398	3.0145	2.634	2.1916	3.2856	2.9401	2.7391	0.00748	43.633	0	0	Cd38	CD38 antigen
Z00057851-1	0.5353	0.8326	1.2247	1.9039	1.3	1.439	1.5183	1.7111	1.0603	0.05007	7.308	0	0	4732457N14	hypothetical protein 4732457N14
Z00025078-1	2.1223	1.4411	1.3097	2.2176	1.7303	1.7352	2.1019	1.568	0.8493	0.02345	16.68	0	0	Tbx18	T-box18
Z00026585-1	0.872	1.0276	1.4614	1.097	1.227	2.0277	0.8429	1.2584	2.2102	0.04151	11.364	0	0	A730090H04Rik	RIKEN cDNA A730090H04 gene
Z00030086-1	3.4529	3.3749	3.4944	2.6837	2.1273	2.9223	2.8257	2.5766	2.9692	0.02226	18.329	0	0	2410137F16Rik	RIKEN cDNA 2410137F16 gene
Z00055312-1	1.9066	1.8301	2.2174	2.1226	2.4685	3.1161	2.4128	2.6686	3.1972	0.02257	20.947	0	0	Gpc6	glypican 6
Z00036900-1	2.5389	2.8913	2.7552	2.1894	2.1702	1.8775	2.2579	2.2601	1.5247	0.01608	22.083	0	0	Rshl3	radial spokehead-like 3
Z00053245-1	0.7492	0.8049	1.3726	0.9714	1.4916	2.1151	0.8468	1.5686	1.9081	0.06761	7.427	0	0	LOC672596	similar to Protein FAM38A
Z00025960-1	2.5223	2.8488	3.1444	1.8612	2.2424	2.1746	1.7788	1.9499	1.933	0.0238	18.883	0	0	Tox	thymocyte selection-associated high mobility group box
Z00035938-1	1.5174	1.7391	2.4712	1.4201	2.0185	2.1912	1.5929	2.3957	2.7847	0.0253	18.105	0	0	Mogat2	monoacylglycerol O-acyltransferase 2
Z00025951-1	1.0538	2.0445	2.2132	1.7713	2.4182	1.667	1.5533	2.3665	1.7738	0.02259	16.838	0	0	AI504432	expressed sequence AI504432
Z00013166-1	1.886	1.7232	2.1617	2.2998	2.4979	3.0868	1.8497	2.2785	2.934	0.01377	32.448	0	0	Gng12	guanine nucleotide binding protein (G protein), gamma 12
Z00063339-1	2.2484	3.0091	3.3608	2.7524	3.373	3.6112	2.7728	3.5359	3.3255	0.01164	34.477	0	0	Kif21a	kinesin family member 21A
Z00019902-1	2.2501	2.3469	2.3473	2.3103	2.1188	2.7813	2.1709	2.1899	3.4813	0.02091	18.041	0	0	Tnnc1	troponin C, cardiac/slow skeletal
Z00025798-1	3.1131	3.3814	3.8138	3.6479	4.0973	4.4749	3.3647	3.9977	3.8595	0.00761	46.764	0	0	Map3k15	mitogen-activated protein kinase kinase kinase 15
Z00016264-1	1.0096	1.218	1.2903	0.9393	0.8278	1.5619	1.3429	1.4056	2.1887	0.03755	8.754	0	0	Klhl30	kelch-like 30 (Drosophila)
Z00038548-1	1.9906	2.195	2.6192	2.4367	2.6907	3.1326	1.7727	2.5013	2.9099	0.06858	5.458	0	0	Prdm8	PR domain containing 8
Z00022144-1	1.7863	2.1962	2.7048	2.3116	2.1408	2.1864	1.3464	2.1089	1.7954	0.0147	20.013	0	0	Ppm1e	protein phosphatase 1E (PP2C domain containing)
Z00060985-1	2.6329	2.4644	1.7812	2.1932	2.1325	1.2746	2.0748	1.7854	1.6695	0.01672	21.022	0	0	Xmr	Xmr protein
Z00056720-1	2.931	2.9591	3.3001	2.2776	2.2902	2.8667	2.9181	2.8987	3.6357	0.02699	13.584	0	0	Pygl	liver glycogen phosphorylase
Z00073986-1	2.3827	2.5977	3.1993	2.8086	3.1791	3.7405	3.025	3.3381	3.7203	0.0274	15.73	0	0	Epb4.1l5	erythrocyte protein band 4.1-like 5
Z00058354-1	2.0827	1.894	1.8252	1.7152	2.0112	0.7255	1.9652	1.9035	1.0161	0.02353	19.368	0	0	Gm1467	gene model 1467, (NCBI)
Z00076806-1	2.6982	3.1202	3.518	3.1444	3.772	4.0551	3.1165	3.7401	3.8757	0.01185	34.146	0	0	Syt13	synaptotagmin XIII
Z00041063-1	3.3349	2.9444	2.6015	2.5228	2.1911	1.9782	2.3581	2.0909	2.0626	0.02138	19.09	0	0	Efhb	EF hand domain family, member B
Z00025003-1	1.085	1.6568	1.405	1.1356	2.138	0.7816	1.3034	2.0408	0.928	0.05499	8.198	0	0	Prok2	prokineticin 2
Z00016249-1	2.6402	2.9753	3.4985	2.906	3.2024	3.9856	2.8614	3.2769	3.9965	0.01488	31.561	0	0	Slc22a23	solute carrier family 22, member 23
Z00052193-1	1.9878	1.5122	1.9274	2.1287	2.0361	2.5569	1.9789	2.1763	2.8678	0.01304	23.073	0	0	Slc22a15	solute carrier family 22 (organic anion/cation transporter), member 15
Z00011661-1	3.428	3.9489	4.1857	4.2861	4.3948	4.7833	3.6175	3.8853	4.0992	0.01532	21.888	0	0	Fstl1	follistatin-like 1
Z00023060-1	2.3244	2.0937	2.0992	2.5626	2.39	2.0135	2.1376	2.088	1.2079	0.01338	21.553	0	0	Ebf1	early B-cell factor 1
Z00025459-1	3.1923	2.9116	3.2372	3.4684	3.4008	3.9247	3.4493	3.541	4.266	0.01645	19.611	0	0	Arid3a	AT rich interactive domain 3A (Bright like)
Z00004158-1	1.6444	0.9023	1.1116	1.0031	1.5084	2.0523	1.812	1.741	2.2558	0.11632	3.818	0.00018	0.00047	Frzb	frizzled-related protein
Z00047312-1	1.9475	2.0121	2.5012	1.8336	2.673	1.4044	2.1252	2.5584	1.3205	0.05987	7.78	0	0	Grp	gastrin releasing peptide
Z00042524-1	1.5434	0.8229	1.0371	1.2522	1.0447	1.6913	1.7772	1.2813	2.1743	0.03202	11.509	0	0	Trpv5	transient receptor potential cation channel, subfamily V, member 5
Z00023199-1	2.0297	1.2364	1.2816	0.6787	0.8251	0.8575	1.154	0.9431	1.234	0.1322	2.384	0.01465	0.0282	Otor	otoraplin
Z00063249-1	0.8007	1.7824	1.4044	0.86	0.4316	0.8035	1.0238	0.8422	0.9103	0.04177	7.349	0	0	A530046M15	hypothetical protein A530046M15
Z00026067-1	2.0466	2.3586	2.7928	2.8142	3.056	3.3769	2.6997	2.9539	3.3967	0.02142	17.986	0	0	E030018N11Rik	RIKEN cDNA E030018N11 gene
Z00009959-1	3.6899	3.8031	3.4557	3.6441	3.3451	2.4532	3.7505	3.2102	2.4709	0.01552	34.852	0	0	D1pas1
Z00027988-1	2.0629	2.3805	2.271	1.887	1.7109	1.6078	1.9542	1.6134	1.0306	0.02476	13.323	0	0	4931440P22Rik	RIKEN cDNA 4931440P22 gene
Z00032919-1	2.6996	2.572	1.8883	2.2711	2.1161	1.3506	2.0109	1.704	1.7738	0.01534	23.8	0	0	Xlr	X-linked lymphocyte-regulated complex
Z00049083-1	0.7723	1.4819	0.803	1.2236	1.9326	0.6309	1.9792	1.1931	0.8084	0.05693	8.965	0	0	1700112C13Rik	RIKEN cDNA 1700112C13 gene
Z00004021-1	1.1206	0.7588	1.1771	0.9047	0.9319	1.0127	0.9013	0.9906	2.107	0.04468	7.063	0	0	Agtrl1	angiotensin receptor-like 1
Z00025345-1	2.8012	2.871	3.0223	1.8066	2.0821	1.6747	2.7323	2.3364	2.0236	0.04758	10.501	0	0	St8sia6	ST8 alpha-N-acetyl-neuraminide alpha-2,8-sialyltransferase 6
Z00024474-1	3.0006	2.8747	2.7558	2.509	2.407	1.6542	2.8196	2.1902	1.8909	0.02674	16.195	0	0	Ms4a10	membrane-spanning 4-domains, subfamily A, member 10
Z00055583-1	4.0144	3.9447	3.7945	3.7484	3.866	3.7635	4.5279	4.4225	5.0941	0.01329	31.662	0	0	Rhox6	reproductive homeobox 6
Z00056857-1	2.1377	2.2634	2.0659	1.9779	2.1237	1.4252	2.1397	2.04	0.9186	0.01876	20.495	0	0	Tnfsf11	tumor necrosis factor (ligand) superfamily, member 11
Z00076525-1	1.3991	1.397	1.8723	1.3556	1.871	2.6997	1.4653	1.8925	2.152	0.03317	11.936	0	0	Olfr1382	olfactory receptor 1382
Z00030823-1	0.8102	1.6109	1.738	1.5798	2.1003	1.1318	1.3186	2.1538	1.5544	0.09144	4.054	8e-05	0.00023	Dlx6	distal-less homeobox 6
Z00023069-1	0.6839	1.368	1.3503	0.8467	1.3401	1.2437	2.0275	1.6008	1.6173	0.10649	3.055	0.00197	0.00445	Kl	klotho
Z00023651-1	1.5309	1.2792	2.2651	2.4735	1.3061	1.2903	1.1301	1.2831	1.343	0.14323	3.237	0.00112	0.00264	Igsf6	immunoglobulin superfamily, member 6
Z00073911-1	2.856	2.8336	3.3787	3.3437	3.3956	4.1763	3.0559	3.268	3.7797	0.04292	8.586	0	0	Wnt9a	wingless-type MMTV integration site 9A
Z00054638-1	1.8091	2.0817	1.5298	2.2423	2.0653	0.8998	1.5555	1.5426	1.2824	0.02358	15.53	0	0	A430107O13Rik	RIKEN cDNA A430107O13 gene
Z00064439-1	1.8062	2.7405	2.8005	1.7629	2.0617	1.4625	1.7375	2.805	2.2673	0.01961	27.19	0	0	Apln	apelin
Z00009489-1	1.3814	1.5275	2.0742	1.9631	2.089	2.7234	1.6808	2.1458	2.4293	0.02777	13.065	0	0	9030611O19Rik	RIKEN cDNA 9030611O19 gene
Z00026206-1	1.8347	2.4376	2.8735	2.1372	2.7085	3.1767	1.8874	2.6726	3.1095	0.01553	31.929	0	0	Setbp1	SET binding protein 1
Z00076318-1	1.3579	2.1176	1.5778	1.6196	1.7898	1.0768	2.4186	2.3194	1.8699	0.13959	2.791	0.00442	0.00941	D5Ertd577e	DNA segment, Chr 5, ERATO Doi 577, expressed
Z00062714-1	4.2964	3.9594	3.59	4.0715	3.922	2.9888	4.0502	3.912	2.9555	0.02186	20.91	0	0	1700097N02Rik	RIKEN cDNA 1700097N02 gene
Z00022893-1	4.9046	4.6875	4.9096	4.2809	4.0846	5.4251	4.9631	4.832	5.3479	0.01392	27.468	0	0	Fabp3	fatty acid binding protein 3, muscle and heart
Z00024780-1	3.2163	3.2462	3.0744	2.8621	2.6743	1.9062	2.8773	2.6895	2.3818	0.00902	40.229	0	0	Pecam1	platelet/endothelial cell adhesion molecule 1
Z00030927-1	3.5418	3.2711	2.9979	2.8383	2.2033	2.666	3.2221	2.4135	2.8583	0.01898	19.029	0	0	OTTMUSG00000000712	predicted gene, OTTMUSG00000000712
Z00028477-1	0.9496	1.7318	1.3762	0.9577	0.3935	0.8105	0.9359	0.9172	0.9095	0.04317	6.394	0	0	E130119H08	hypothetical protein E130119H08
Z00040817-1	1.6888	1.3699	1.8196	1.8307	1.9822	1.4519	2.0746	2.0384	0.7364	0.04513	8.058	0	0	Ttll9	tubulin tyrosine ligase-like family, member 9
Z00040901-1	2.3322	2.9884	3.1806	3.2988	3.669	3.6502	2.9005	3.5719	3.2784	0.0332	11.025	0	0	Cachd1	cache domain containing 1
Z00015331-1	2.3518	2.3087	2.2518	2.6572	2.5165	2.5229	3.5877	2.5851	2.3716	0.01872	17.429	0	0	Srgn	serglycin
Z00074141-1	1.7054	1.6289	2.1913	1.9806	2.3247	2.6337	2.2496	2.3602	2.9636	0.0323	11.051	0	0	Chdh	choline dehydrogenase
Z00049527-1	1.7387	2.2037	2.0269	1.4945	2.0381	0.8699	1.5187	2.0094	1.0297	0.02774	15.957	0	0	1700045I19Rik	RIKEN cDNA 1700045I19 gene
Z00024800-1	2.4253	1.963	1.9111	1.093	1.4355	1.2407	1.9023	1.4274	1.2093	0.02285	17.418	0	0	Olig3	oligodendrocyte transcription factor 3
Z00045657-1	1.2491	1.8105	2.1424	1.5976	2.2111	2.5813	1.8909	2.4588	2.2802	0.04996	7.304	0	0	Zfp677	zinc finger protein 677
Z00043699-1	0.9653	1.8754	2.0041	0.8675	0.6721	0.6954	0.9211	0.927	0.8641	0.0433	11.281	0	0	E430004N04Rik	RIKEN cDNA E430004N04 gene
Z00055759-1	1.6221	2.0104	2.0483	0.934	1.5464	0.7168	1.9794	1.6639	0.9188	0.0289	18.221	0	0	Abo	ABO blood group (transferase A, alpha 1-3-N-acetylgalactosaminyltransferase, transferase B, alpha 1-3-galactosyltransferase)
Z00000428-1	2.7775	2.6946	2.8136	2.831	2.9621	3.7955	3.1751	3.1137	4.0259	0.01831	24.292	0	0	Anxa1	annexin A1
Z00039458-1	2.3167	1.7183	1.2613	1.467	1.2969	0.9857	1.7652	1.1484	1.3144	0.03503	9.286	0	0	Batf2	basic leucine zipper transcription factor, ATF-like 2
Z00075598-1	2.2174	2.0182	2.45	2.4209	2.3821	3.3409	2.0207	2.0101	2.8092	0.01146	33.379	0	0	1700029J07Rik	RIKEN cDNA 1700029J07 gene
Z00057525-1	0.7278	0.7567	0.7379	0.7871	0.7259	0.7306	1.0391	0.9952	2.0564	0.04037	9.231	0	0	1600025M17Rik	RIKEN cDNA 1600025M17 gene
Z00024867-1	1.2347	2.1451	2.5647	2.1703	2.5651	2.3991	1.7582	2.4627	1.8613	0.0197	19.984	0	0	Lrrn1	leucine rich repeat protein 1, neuronal
Z00071060-1	2.0513	1.9001	1.4716	0.9753	1.8813	0.7212	0.9207	1.9062	0.9656	0.04275	12.999	0	0	1700010C24Rik	RIKEN cDNA 1700010C24 gene
Z00023735-1	2.7657	2.6633	2.3445	2.8041	2.9276	2.5712	2.0687	1.5976	1.9114	0.0122	34.214	0	0	Adam32	a disintegrin and metallopeptidase domain 32
Z00074539-1	2.137	3.1229	3.1408	2.481	3.4663	2.3671	2.4187	3.3131	2.7636	0.0168	26.836	0	0	Irx5	Iroquois related homeobox 5 (Drosophila)
Z00062572-1	0.9096	0.8658	0.8814	1.1525	0.9389	1.1615	1.4808	1.582	2.1946	0.03753	10.447	0	0	Fgd3	FYVE, RhoGEF and PH domain containing 3
Z00036235-1	3.0678	3.3347	3.1044	2.5455	2.6464	2.007	2.9984	2.8819	2.7485	0.00937	32.377	0	0	Cidea	cell death-inducing DNA fragmentation factor, alpha subunit-like effector A
Z00005409-1	1.4524	1.5022	1.9825	2.339	2.7799	2.75	1.5679	2.7343	2.7091	0.05679	11.867	0	0	Has2	hyaluronan synthase 2
Z00001174-1	0.7232	0.7092	0.7333	0.7825	0.902	0.726	1.4099	1.276	2.0367	0.04429	9.444	0	0	Gm9	gene model 9, (NCBI)
Z00059336-1	0.8476	0.9049	1.0579	1.2227	1.1368	0.7318	2.0592	1.3495	0.8616	0.12253	2.625	0.00725	0.01482	LOC675388	similar to ubiquitin specific peptidase 17 (homolog)
Z00028711-1	0.8892	1.1602	1.398	1.2292	2.2164	1.5033	0.9647	1.9211	2.0041	0.08803	5.108	0	1e-05	C330026H20Rik	RIKEN cDNA C330026H20 gene
Z00005398-1	3.502	3.9081	3.7245	2.8748	2.5817	2.6551	3.3363	2.9876	2.6192	0.01458	34.51	0	0	Notch4	Notch gene homolog 4 (Drosophila)
Z00009243-1	1.8634	2.3749	2.5425	1.8278	2.1377	1.2163	1.8299	2.112	1.726	0.03825	7.959	0	0	Acsbg1	acyl-CoA synthetase bubblegum family member 1
Z00031258-1	2.5942	2.7854	2.4109	2.2992	2.2555	1.4595	2.6134	2.2735	1.7103	0.01443	25.643	0	0	EG666099	predicted gene, EG666099
Z00062965-1	0.753	0.7979	1.6144	0.9555	1.8222	1.8783	0.9151	1.9248	2.0788	0.08265	7.262	0	0	Itgb8	integrin beta 8
Z00024576-1	4.0246	4.4186	4.2643	3.9444	4.0188	3.0928	4.2814	3.9429	3.1944	0.01926	22.449	0	0	Aire	autoimmune regulator (autoimmune polyendocrinopathy candidiasis ectodermal dystrophy)
Z00061475-1	2.0183	2.2579	1.9922	1.3092	1.4816	0.9324	1.3585	1.5576	1.0392	0.04306	9.625	0	0	4933432G23Rik	RIKEN cDNA 4933432G23 gene
Z00007628-1	1.9936	1.8729	2.1214	2.0091	2.2865	1.4111	1.6108	1.9343	0.9618	0.02897	11.512	0	0	Rlbp1l2	retinaldehyde binding protein 1-like 2
Z00025337-1	3.3716	2.8129	3.1889	3.5762	3.3692	4.1374	3.4947	3.2688	3.5773	0.01122	22.714	0	0	Cish	cytokine inducible SH2-containing protein
Z00023336-1	1.2617	1.3131	1.7699	0.8857	1.5651	2.0868	0.9125	1.7188	2.2086	0.04004	11.114	0	0	Scg5	secretogranin V
Z00025610-1	3.1254	3.2741	2.9373	2.8696	2.7588	1.9891	3.3118	2.9914	2.6519	0.00815	39.218	0	0	RP23-395H4.4	elastase 2A
Z00075563-1	2.9734	2.9617	2.7564	4.0788	3.9304	3.6319	3.048	2.9196	2.8122	0.182	2.8	0.00429	0.00916	Tex13	testis expressed gene 13
Z00022794-1	2.0059	2.0099	1.5327	2.4769	1.9041	1.155	2.1714	2.0254	1.6255	0.02221	13.581	0	0	Hc	hemolytic complement
Z00043487-1	1.6992	1.9815	1.9103	2.2867	2.3024	2.2015	1.8275	1.9616	0.9818	0.02166	15.02	0	0	C1qtnf2	C1q and tumor necrosis factor related protein 2
Z00037641-1	2.16	2.402	2.83	2.6687	3.0525	3.3056	2.594	3.0897	3.4806	0.00851	43.423	0	0	BC056923	cDNA sequence BC056923
Z00055008-1	1.98	2.288	2.3437	2.0583	2.5275	2.6315	2.4972	2.5154	3.2999	0.01597	18.449	0	0	4632428N05Rik	RIKEN cDNA 4632428N05 gene
Z00023148-1	2.2944	2.4006	2.2774	1.5287	1.9583	1.0809	2.1515	2.0314	1.4694	0.01822	22.307	0	0	Siglec5	sialic acid binding Ig-like lectin 5
Z00005087-1	2.3999	1.9292	1.8854	2.2379	1.4014	1.0915	2.411	1.8104	1.8363	0.01762	21.849	0	0	Osm	oncostatin M
Z00024290-1	2.0215	2.2215	2.1878	2.0549	2.0439	1.6518	1.9239	1.9093	2.9712	0.01327	19.972	0	0	Mesp1	mesoderm posterior 1
Z00035434-1	3.0497	3.2636	3.1576	3.147	2.9528	2.5066	2.9728	2.7487	1.9443	0.00805	42.47	0	0	Fez1	fasciculation and elongation protein zeta 1 (zygin I)
Z00004783-1	1.5997	2.1586	2.0693	1.3063	1.6103	1.6822	2.625	1.9963	2.1816	0.04516	7.096	0	0	Pla2g12b	phospholipase A2, group XIIB
Z00064681-1	3.8887	4.0647	4.422	4.0971	4.2458	5.1736	3.8557	3.9866	4.6166	0.02447	14.598	0	0	Cald1	caldesmon 1
Z00044783-1	2.0736	1.4606	1.3424	1.0386	0.756	1.0431	1.2329	0.8281	1.2155	0.03812	8.098	0	0	Cxcl17	chemokine (C-X-C motif) ligand 17
Z00046168-1	2.136	2.6011	2.4741	1.745	1.7907	1.2839	1.873	1.8351	2.4805	0.01549	24.138	0	0	Nebl	nebulette
Z00035524-1	1.7043	1.7815	2.1153	1.8057	1.9118	2.599	2.228	2.1999	3.0205	0.02124	17.41	0	0	Csf1	colony stimulating factor 1 (macrophage)
Z00034029-1	2.0648	2.5108	2.8029	1.6687	2.1524	2.7434	1.9412	2.2682	2.9836	0.01144	33.788	0	0	AK220484	cDNA sequence AK220484
Z00032021-1	3.2117	2.8842	2.5408	2.8047	2.1961	2.0776	3.3922	2.3941	2.3592	0.01273	32.212	0	0	Ak7	adenylate kinase 7
Z00012639-1	1.301	1.7393	1.0699	1.2025	1.5285	0.6758	1.9902	1.5902	0.8586	0.04796	7.534	0	0	Asz1	ankyrin repeat, SAM and basic leucine zipper domain containing 1
Z00041343-1	1.7904	2.1944	2.0891	2.4942	2.6918	2.2097	2.2593	2.4368	1.3775	0.01859	16.639	0	0	Sned1	sushi, nidogen and EGF-like domains 1
Z00025900-1	2.1222	2.2261	2.0887	2.1314	2.487	1.23	2.4392	2.5443	1.2597	0.01477	32.635	0	0	Ttpa	tocopherol (alpha) transfer protein
Z00044063-1	1.6513	1.3423	1.6233	1.7067	1.4958	2.0953	1.2145	1.8289	2.5284	0.04458	7.116	0	0	Gramd1c	GRAM domain containing 1C
Z00000500-1	3.3924	3.3151	3.0592	2.5694	2.8259	2.1448	3.4587	3.0916	2.7402	0.02729	13.483	0	0	Ak3l1	adenylate kinase 3 alpha-like 1
Z00043856-1	2.0492	2.1022	1.8874	1.7611	1.8911	2.3105	2.662	2.454	3.0748	0.04472	8.142	0	0	Cmbl	carboxymethylenebutenolidase-like (Pseudomonas)
Z00036359-1	1.6285	1.722	2.1492	0.8358	1.1513	1.7366	0.9135	0.9438	1.7094	0.03136	13.928	0	0	2510009E07Rik	RIKEN cDNA 2510009E07 gene
Z00034310-1	3.4254	3.2454	3.6813	3.7091	3.9482	4.5587	3.7908	3.8284	4.2431	0.05227	6.023	0	0	Csrp1	cysteine and glycine-rich protein 1
Z00055640-1	3.7059	3.5112	2.9148	3.4621	3.3717	2.8005	3.3149	3.0534	2.3928	0.01617	21.185	0	0	Defa1	defensin, alpha 1
Z00042130-1	1.0733	1.6054	2.0627	1.4795	1.7283	0.7498	1.4434	1.3744	1.5326	0.05838	4.808	1e-05	2e-05	Lrfn2	leucine rich repeat and fibronectin type III domain containing 2
Z00030610-1	1.3266	1.5684	1.4009	1.683	1.861	2.6393	1.7538	1.3739	2.4804	0.04527	9.963	0	0	Scel	sciellin
Z00043027-1	1.8065	1.8845	1.8384	1.8471	1.786	3.0684	2.1068	2.2073	3.097	0.0136	41.299	0	0	OTTMUSG00000017677	predicted gene, OTTMUSG00000017677
Z00074108-1	3.8204	3.7563	3.8037	3.3902	2.6531	2.5095	3.4692	2.8002	2.782	0.0415	13.701	0	0	Ncam1	neural cell adhesion molecule 1
Z00024471-1	1.2301	1.7115	2.012	1.6637	2.5263	2.4729	1.3992	2.5408	1.8773	0.03552	13.534	0	0	Kcnj3	potassium inwardly-rectifying channel, subfamily J, member 3
Z00036262-1	3.8948	4.7728	4.8949	4.0465	4.9733	5.1557	4.5179	5.2054	4.3168	0.01379	32.743	0	0	Lefty1	left right determination factor 1
Z00070171-1	3.4653	3.5896	3.9008	4.0579	4.0826	4.7757	4.1387	4.1406	4.7571	0.03351	11.912	0	0	Dsp	desmoplakin
Z00023022-1	3.4999	3.1774	2.6509	2.566	2.571	2.9178	3.4353	3.291	3.8758	0.0131	32.751	0	0	Serpine1	serine (or cysteine) peptidase inhibitor, clade E, member 1
Z00078172-1	1.6701	1.8052	2.4163	1.939	2.3082	2.9786	2.0569	2.384	2.9745	0.02204	20.008	0	0	D230046O15Rik	RIKEN cDNA D230046O15 gene
Z00005662-1	1.853	2.0666	2.7432	2.361	2.7483	3.0447	2.4413	2.9245	3.1612	0.00932	42.516	0	0	Cmtm8	CKLF-like MARVEL transmembrane domain containing 8
Z00057246-1	1.6948	2.073	1.4557	1.4865	1.7849	1.3967	2.7042	2.6703	2.2757	0.05782	8.936	0	0	RP23-149D11.4	hypothetical LOC381535
Z00074126-1	2.3089	2.4125	2.5544	2.2162	2.1528	1.2469	2.3267	2.0647	2.3068	0.04374	6.484	0	0	D430041D05Rik	RIKEN cDNA D430041D05 gene
Z00033460-1	1.9343	2.6003	1.9369	1.9044	2.2062	1.6382	2.9457	2.7554	1.8818	0.08476	4.922	0	1e-05	XM_145358	sequence XM_145358
Z00032903-1	1.5856	1.2707	1.1423	2.3067	1.8925	1.3942	1.9677	1.7911	0.9993	0.03262	11.327	0	0	Igkv4-90	immunoglobulin light chain variable region
Z00048704-1	1.513	1.8555	2.0496	1.8135	2.576	1.789	1.5168	2.4085	1.2688	0.01726	20.909	0	0	6330503C03Rik	RIKEN cDNA 6330503C03 gene
Z00045283-1	1.3605	1.7983	2.0906	1.6858	2.4497	2.4373	1.5972	2.6671	2.2964	0.01534	26.552	0	0	3100002H09Rik	RIKEN cDNA 3100002H09 gene
Z00048585-1	0.7156	1.4184	1.602	0.8857	1.5922	2.0221	1.0396	1.4051	1.4681	0.04292	7.63	0	0	9430027B09Rik	RIKEN cDNA 9430027B09 gene
Z00023036-1	1.4832	2.3624	1.811	1.0569	1.3679	1.8804	1.4311	1.1076	1.3781	0.02855	11.883	0	0	Odz2	odd Oz/ten-m homolog 2 (Drosophila)
Z00032751-1	1.4314	1.4041	0.9029	0.5935	1.2247	1.0031	1.8983	1.1259	0.9335	0.04058	7.061	0	0	1810007I06Rik	RIKEN cDNA 1810007I06 gene
Z00041700-1	1.199	1.6633	1.9855	1.6089	1.6531	2.5037	1.3638	1.4051	2.2323	0.02276	16.068	0	0	1700123K08Rik	RIKEN cDNA 1700123K08 gene
Z00034904-1	2.4238	2.2573	2.3048	1.7032	2.4087	1.5611	2.261	2.8656	2.5905	0.02252	14.71	0	0	Prlr	prolactin receptor
Z00049222-1	3.9735	3.7671	3.9948	3.7712	2.6962	2.6905	3.6855	2.9769	2.848	0.02157	29.145	0	0	Lrrc34	leucine rich repeat containing 34
Z00024955-1	2.8446	3.4712	3.3959	2.7978	2.7524	2.4961	3.1284	2.8456	2.1673	0.00811	41.846	0	0	Capn3	calpain 3
Z00025028-1	1.5988	2.0519	2.6565	2.1319	2.73	2.9026	2.5159	2.742	2.8333	0.16443	2.349	0.01615	0.03078	Cxcl10	chemokine (C-X-C motif) ligand 10
Z00075844-1	1.9853	2.1637	1.7696	2.143	2.1626	0.8605	1.8341	1.6926	0.98	0.09004	5.396	0	0	Klra12	killer cell lectin-like receptor subfamily A, member 12
Z00058452-1	1.7217	2.2407	1.7435	2.2103	2.1175	1.3209	2.6239	2.5249	1.9203	0.0725	4.729	1e-05	3e-05	LOC669397	similar to THO complex subunit 4 (Tho4) (RNA and export factor binding protein 1) (REF1-I) (Ally of AML-1 and LEF-1) (Aly/REF)
Z00019982-1	1.0978	1.4612	2.3408	2.4003	1.6968	1.5743	1.8296	1.8166	2.1408	0.06183	5.81	0	0	5430433G21Rik	RIKEN cDNA 5430433G21 gene
Z00056693-1	2.3176	1.5855	1.4947	1.9189	1.1955	1.0208	1.7533	1.0158	1.2183	0.03975	9.756	0	0	Dnahc17	dynein, axonemal, heavy chain 17
Z00032142-1	0.8821	1.0078	1.141	0.9638	1.112	1.8743	0.5729	1.06	1.3253	0.04259	5.904	0	0	6720483E21Rik	RIKEN cDNA 6720483E21 gene
Z00034800-1	0.7482	1.3582	0.9301	1.2231	1.4753	1.0831	1.2253	2.0494	0.9729	0.04418	6.552	0	0	Caln1	calneuron 1
Z00074692-1	2.3385	2.3908	2.7317	2.6254	2.8629	3.1855	2.8081	3.0097	3.6391	0.01177	27.599	0	0	Dlx3	distal-less homeobox 3
Z00025925-1	2.0159	2.8083	2.5919	2.3616	1.9272	1.69	2.9895	2.1681	2.2735	0.16487	2.17	0.02681	0.04865	Klk1	kallikrein 1
Z00029444-1	1.9842	2.206	2.3151	2.3762	2.7867	3.2831	2.0138	2.468	2.8252	0.01115	32.147	0	0	5031434O11Rik	RIKEN cDNA 5031434O11 gene
Z00025453-1	3.1272	3.0828	2.7494	2.6712	2.5132	1.8612	3.16	2.7926	2.1264	0.01815	22.248	0	0	Asgr2	asialoglycoprotein receptor 2
Z00042447-1	0.8048	1.0236	1.5242	1.1557	2.1035	1.0368	1.1845	1.8484	1.7614	0.06502	6.049	0	0	Vstm2b	V-set and transmembrane domain containing 2B
Z00035955-1	3.134	3.1334	3.4098	2.8827	2.7827	3.7702	3.5132	3.2617	4.0811	0.00975	35.37	0	0	Serpinh1	serine (or cysteine) peptidase inhibitor, clade H, member 1
Z00075389-1	3.8315	3.8568	3.6747	3.801	3.8685	3.7694	4.3736	4.3313	4.973	0.00627	57.251	0	0	Rhox9	reproductive homeobox 9
Z00067840-1	2.5879	2.3449	2.0822	2.1408	1.6163	1.6087	2.5548	1.7117	1.2899	0.01676	25.15	0	0	LOC434061
Z00023986-1	1.1403	1.4459	1.0536	1.7612	2.0766	1.9484	1.0965	1.6898	2.3515	0.05429	7.973	0	0	Arg1	arginase 1, liver
Z00028001-1	1.9674	1.9012	1.4357	2.0099	1.8105	1.1066	2.2236	1.6284	0.9258	0.05723	6.603	0	0	4933408N05Rik	RIKEN cDNA 4933408N05 gene
Z00011907-1	1.9293	2.4995	2.896	2.5943	2.8771	3.2268	2.3906	2.7496	2.8771	0.01039	26.815	0	0	Chst11	carbohydrate sulfotransferase 11
Z00036498-1	1.2518	1.3165	1.8434	1.9309	2.4407	2.4551	2.0157	2.1123	2.5489	0.03283	13.486	0	0	Arhgap6	Rho GTPase activating protein 6
Z00005313-1	3.313	3.1153	3.025	3.6377	3.0572	2.3408	3.5271	2.8804	2.5342	0.0106	34.088	0	0	Gbx2	gastrulation brain homeobox 2
Z00077221-1	2.5794	2.2238	1.9878	1.9717	1.9309	1.6473	1.9745	1.7056	1.2826	0.03418	7.782	0	0	Cyp2b19	cytochrome P450, family 2, subfamily b, polypeptide 19
Z00025493-1	1.3245	1.0621	1.1936	0.9761	1.5451	1.5915	1.0329	1.3115	2.2725	0.03391	9.544	0	0	Zim1	zinc finger, imprinted 1
Z00022452-1	2.6858	2.4098	2.0826	2.624	2.0615	1.4532	2.7493	2.035	1.6748	0.02426	17.054	0	0	Scgb3a1	secretoglobin, family 3A, member 1
Z00074498-1	1.848	1.3757	1.5555	1.9054	1.4898	2.6714	2.0829	1.8832	2.5683	0.03741	10.9	0	0	Acpp	acid phosphatase, prostate
Z00025997-1	2.3044	2.1038	1.9257	1.9649	1.0947	1.0091	1.6653	1.552	1.1414	0.02711	16.564	0	0	D630039A03Rik	RIKEN cDNA D630039A03 gene
Z00059900-1	1.368	1.5272	1.8246	1.523	2.049	2.6302	1.743	2.0686	2.6632	0.06733	6.502	0	0	Gm57	gene model 57, (NCBI)
Z00026906-1	3.0866	2.582	2.4434	2.8616	2.2218	1.792	2.9302	2.5494	2.1216	0.01184	29.422	0	0	Krt17	keratin 17
Z00028187-1	1.2373	2.1887	1.8315	0.8953	1.0359	0.9743	1.3997	1.2583	0.934	0.05533	7.054	0	0	5330413P13Rik	RIKEN cDNA 5330413P13 gene
Z00048246-1	3.4196	3.64	3.4155	3.2053	3.0168	2.3467	3.2969	3.0744	2.7007	0.00814	39.063	0	0	Sohlh2	spermatogenesis and oogenesis specific basic helix-loop-helix 2
Z00024870-1	2.1051	2.2218	1.8746	2.1014	2.0754	0.9285	2.2193	1.8232	1.151	0.05043	8.875	0	0	Tpo	thyroid peroxidase
Z00072233-1	1.3724	1.7311	0.9213	0.9788	1.1046	0.8402	2.1331	1.9993	1.5387	0.08938	5.129	0	1e-05	LOC434136
Z00025531-1	2.3284	2.629	2.3301	2.3331	2.2094	1.4341	2.727	2.5666	1.8317	0.05238	6.352	0	0	Neb	nebulin
Z00023323-1	2.2969	2.2399	1.9243	2.1067	1.4107	1.0063	1.8106	1.5611	1.9237	0.01837	19.094	0	0	Tmprss6	transmembrane serine protease 6
Z00054195-1	1.7099	1.7515	2.0014	2.0849	1.8805	0.9453	2.2357	1.2897	1.003	0.10101	4.375	3e-05	8e-05	4921511C04Rik	RIKEN cDNA 4921511C04 gene
Z00031822-1	2.0347	1.8462	1.793	2.9155	3.0824	2.7115	2.8882	2.115	2.2357	0.11258	4.405	3e-05	8e-05	Usp9y	ubiquitin specific peptidase 9, Y chromosome
Z00024084-1	0.9451	1.1269	1.773	1.072	1.7501	2.2338	1.1454	1.2316	2.1852	0.04334	11.381	0	0	Pax3	paired box gene 3
Z00040250-1	2.1375	2.2811	1.9412	1.7919	1.7362	0.9933	2.1772	1.6514	1.4717	0.01893	17.066	0	0	Speer5-ps1	spermatogenesis associated glutamate (E)-rich protein 5, pseudogene 1
Z00074876-1	3.022	3.7789	3.7023	3.5768	4.2692	2.9815	3.3525	3.8401	3.2215	0.01688	21.054	0	0	Trib2	tribbles homolog 2 (Drosophila)
Z00064037-1	2.9749	3.2071	3.1235	2.8563	2.801	1.9756	3.0029	2.6654	1.92	0.01238	35.693	0	0	Psma8	proteasome (prosome, macropain) subunit, alpha type, 8
Z00020678-1	0.9208	0.9679	1.4037	1.2374	2.0612	1.4587	1.502	1.8859	0.7743	0.08448	4.453	2e-05	6e-05	Stmn4	stathmin-like 4
Z00025906-1	3.9464	4.3566	4.4939	3.4726	3.9448	4.6209	4.2334	4.1521	4.7593	0.02537	12.409	0	0	Fgfr2	fibroblast growth factor receptor 2
Z00018966-1	1.5992	1.9341	1.791	1.4831	1.6898	2.257	0.971	1.1167	2.0539	0.02336	15.086	0	0	Zmat1	zinc finger, matrin type 1
Z00031095-1	3.4366	3.3141	3.2364	2.6924	2.3211	2.1511	3.048	2.7817	2.6458	0.05899	6.727	0	0	Blnk	B-cell linker
Z00035530-1	2.9331	2.8802	3.1694	3.57	3.7628	4.1652	3.2393	3.3957	3.8139	0.02307	15.961	0	0	Jun	Jun oncogene
Z00025271-1	1.4129	1.7354	1.7672	2.1263	2.343	1.8119	2.1283	2.6213	1.3367	0.01958	18.172	0	0	Cdh9	cadherin 9
Z00076944-1	2.0446	1.4191	1.4032	0.9907	1.9472	0.7608	1.7222	1.8249	0.8676	0.05301	8.692	0	0	C1ql3	C1q-like 3
Z00025938-1	2.6228	2.6015	2.9939	2.5294	3.0338	3.748	2.8476	3.1201	3.813	0.00768	57.63	0	0	Mmp23	matrix metallopeptidase 23
Z00076217-1	1.522	1.6086	1.9909	1.3998	1.8762	2.6832	1.6335	2.0728	2.062	0.04566	6.681	0	0	Olfr1380	olfactory receptor 1380
Z00028208-1	0.9448	0.8096	2.0668	1.6474	0.969	0.7835	0.8572	1.0756	0.9291	0.14938	2.586	0.00814	0.01647	5930403N24Rik	RIKEN cDNA 5930403N24 gene
Z00031012-1	2.1333	2.2967	1.9487	1.9011	1.6736	1.014	1.7296	1.3579	1.1213	0.02316	16.93	0	0	1700001F09Rik	RIKEN cDNA 1700001F09 gene
Z00024292-1	2.7005	2.1931	2.1044	2.0928	1.9407	1.4197	2.4588	2.2463	2.1283	0.02505	9.901	0	0	Ceacam10	CEA-related cell adhesion molecule 10
Z00001584-1	1.8947	0.7095	0.6593	0.8085	0.6143	0.7973	1.6055	0.7757	0.8508	0.04164	9.952	0	0	Prl8a9	prolactin family8, subfamily a, member 9
Z00026180-1	2.3879	1.3487	1.6115	1.6382	1.355	1.431	1.1077	1.3062	1.886	0.02604	11.258	0	0	Hoxc11	homeo box C11
Z00027821-1	0.9071	1.4007	1.8717	1.1485	1.1769	2.1872	1.0246	1.1792	1.494	0.03835	9.072	0	0	5730403I07Rik	RIKEN cDNA 5730403I07 gene
Z00074129-1	2.3662	2.0007	2.3699	2.154	2.6429	3.28	2.5086	2.7904	2.77	0.02371	12.374	0	0	Alcam	activated leukocyte cell adhesion molecule
Z00040743-1	1.4686	1.5444	1.6164	0.9619	1.1443	2.0994	0.8935	0.8203	1.5726	0.03545	9.984	0	0	Olfr920	olfactory receptor 920
Z00039781-1	1.0967	1.6736	2.0269	1.5011	1.8121	0.748	1.4153	1.9088	1.0157	0.05519	6.94	0	0	Kcnh8	potassium voltage-gated channel, subfamily H (eag-related), member 8
Z00010882-1	1.5826	1.7569	2.0223	2.0908	2.2146	2.8614	1.5959	2.0244	2.583	0.01362	27.06	0	0	Ppp1r3b	protein phosphatase 1, regulatory (inhibitor) subunit 3B
Z00055775-1	0.7769	0.7725	1.2073	0.9943	0.9035	1.971	1.5031	0.818	2.0512	0.09885	5.17	0	1e-05	Itgb6	integrin beta 6
Z00072277-1	2.1131	1.9226	2.1543	1.1442	0.8761	0.918	1.6345	1.0804	1.2394	0.05884	8.838	0	0	Btnl1	butyrophilin-like 1
Z00071154-1	1.1941	0.9168	1.1041	1.0608	0.9124	2.0803	0.8022	1.3601	1.8321	0.03776	10.103	0	0	5830405M20Rik	RIKEN cDNA 5830405M20 gene
Z00025428-1	2.1527	2.1466	1.9658	1.5813	1.7767	1.0392	2.3169	2.0068	1.3992	0.04354	7.844	0	0	Edn2	endothelin 2
Z00022630-1	1.055	1.0578	0.8216	1.1357	1.1154	0.709	1.9867	1.1519	0.8158	0.09353	2.954	0.00269	0.00594	Dub2	deubiquitinating enzyme 2
Z00024703-1	2.9721	2.666	2.6916	2.8339	2.9487	3.2543	3.0365	2.9198	3.943	0.00678	43.928	0	0	Dkkl1	dickkopf-like 1
Z00073034-1	3.2933	3.0684	2.5573	2.981	2.9296	2.5119	2.8222	2.7258	2.0166	0.01597	17.481	0	0	Defcr6	defensin related cryptdin 6
Z00024869-1	1.0907	1.7666	2.0639	1.7041	2.1106	2.1866	1.1925	2.1912	2.3654	0.01744	23.592	0	0	Pbx1	pre B-cell leukemia transcription factor 1
Z00037943-1	3.0048	3.3693	3.5639	3.3419	3.7813	4.2793	3.1128	3.6676	3.7413	0.01778	16.868	0	0	Serinc5	serine incorporator 5
Z00066020-1	2.3233	2.6974	2.4623	2.6667	2.1715	1.5232	2.7972	2.3315	1.724	0.01651	23.003	0	0	Ripply1	ripply1 homolog (zebrafish)
Z00075255-1	3.2074	3.2772	2.9126	2.8367	2.609	2.6732	3.8828	3.3284	2.7891	0.02027	16.229	0	0	Rcsd1	RCSD domain containing 1
Z00025040-1	1.9124	2.1213	2.0135	1.7379	2.194	0.9202	1.5468	2.1061	1.1505	0.0494	8.333	0	0	Mapk10	mitogen-activated protein kinase 10
Z00034671-1	3.1119	3.1279	3.762	3.3673	3.5688	4.1235	3.2467	3.5999	4.3855	0.0131	29.715	0	0	Farp1	FERM, RhoGEF (Arhgef) and pleckstrin domain protein 1 (chondrocyte-derived)
Z00076353-1	2.1567	2.6573	2.9045	2.5368	3.3428	3.0923	2.3559	3.4298	3.4178	0.02909	15.609	0	0	Zfp608	zinc finger protein 608
Z00045045-1	2.6621	2.7456	2.9834	2.3405	2.4904	2.3373	2.2531	2.6135	3.5254	0.00856	36.899	0	0	Crb2	crumbs homolog 2 (Drosophila)
Z00056047-1	1.0219	1.1319	1.8551	1.2902	2.0876	2.2942	1.4207	1.7094	2.1196	0.08477	5.063	0	1e-05	Prom1	prominin 1
Z00024245-1	1.3575	1.6131	2.4051	2.0312	2.1005	2.219	1.7021	1.8398	1.1333	0.14814	2.307	0.01821	0.03433	Zfpm2	zinc finger protein, multitype 2
Z00036218-1	1.8239	1.8315	1.4436	0.8287	0.5599	0.8478	1.0599	0.8819	0.879	0.06975	6.083	0	0	Apold1	apolipoprotein L domain containing 1
Z00025674-1	1.6152	1.8553	1.8695	1.4358	2.3093	2.257	1.5361	2.7052	2.0298	0.01749	19.483	0	0	Pde4b	phosphodiesterase 4B, cAMP specific
Z00038937-1	2.8645	2.6868	2.7415	1.9135	1.5951	1.9199	2.4038	2.0466	2.1256	0.02853	13.507	0	0	Xpnpep2	X-prolyl aminopeptidase (aminopeptidase P) 2, membrane-bound
Z00030119-1	1.5333	1.2421	1.6111	1.3126	1.5613	2.386	1.1173	1.4055	2.249	0.03438	11.101	0	0	1110046J04Rik	RIKEN cDNA 1110046J04 gene
Z00010216-1	3.9033	3.818	3.9593	3.9834	4.0432	5.0864	4.0508	3.873	4.7694	0.05278	7.539	0	0	Anxa3	annexin A3
Z00005024-1	1.9511	2.7217	2.4916	1.6875	2.9559	1.9342	1.8875	2.6794	2.7786	0.06487	6.945	0	0	Hoxb1	homeo box B1
Z00029512-1	2.0581	1.8444	1.7697	2.868	3.0381	2.8765	2.3016	2.4374	2.4441	0.01235	34.2	0	0	B3galtl	beta 1,3-galactosyltransferase-like
Z00028474-1	1.6411	1.7126	2.1168	1.4568	1.935	0.8484	1.5161	1.9195	0.9552	0.0447	8.356	0	0	Rncr2	retinal noncoding RNA 2
Z00037753-1	2.3336	1.8116	2.0455	1.8327	1.6374	2.5317	1.5314	1.4945	2.7626	0.01672	24.63	0	0	Synpo	synaptopodin
Z00076446-1	2.114	1.9327	1.8253	1.6291	1.6329	1.4969	1.8295	1.4443	0.8461	0.03354	7.975	0	0	4930421P05Rik	RIKEN cDNA 4930421P05 gene
Z00035526-1	3.3866	3.2853	3.6642	3.8111	3.9763	4.552	3.9147	4.0152	4.1648	0.02966	10.176	0	0	Tnfrsf12a	tumor necrosis factor receptor superfamily, member 12a
Z00024098-1	0.8702	0.8042	0.8053	1.2628	1.5509	1.234	1.8996	1.699	2.0707	0.03447	13.269	0	0	Nat1	N-acetyltransferase 1 (arylamine N-acetyltransferase)
Z00041381-1	1.419	1.6699	1.9241	1.4864	2.0295	1.279	1.6605	1.7539	2.5451	0.02145	13.472	0	0	Chst13	carbohydrate (chondroitin 4) sulfotransferase 13
Z00031186-1	1.4852	1.419	1.409	1.175	1.2952	1.8212	1.6972	1.6539	2.4409	0.02351	11.956	0	0	Vgll1	vestigial like 1 homolog (Drosophila)
Z00059747-1	2.6003	2.4345	2.2274	2.3329	2.138	1.3344	2.4486	2.1906	1.7475	0.02287	13.553	0	0	1700123I01Rik	RIKEN cDNA 1700123I01 gene
Z00026961-1	2.9107	2.759	2.2277	2.6018	2.1926	1.882	2.5672	1.9857	1.645	0.01889	19.392	0	0	D430040L24Rik	RIKEN cDNA D430040L24 gene
Z00022006-1	1.8059	1.9289	2.5093	1.7207	2.2121	2.9816	1.716	2.4253	2.8473	0.01362	34.066	0	0	Tox3	TOX high mobility group box family member 3
Z00062980-1	0.9683	1.4696	1.6819	1.0217	1.516	0.849	1.0866	1.6471	2.1138	0.03331	10.453	0	0	Col24a1	collagen, type XXIV, alpha 1
Z00074729-1	3.0609	3.3773	3.5905	2.9066	2.9266	4.1708	3.017	3.276	3.9866	0.01003	42.635	0	0	BC046404	cDNA sequence BC046404
Z00031175-1	2.9905	3.3394	2.9886	2.6678	3.1038	2.864	2.6857	2.8353	2.0757	0.00854	29.333	0	0	Mup1	major urinary protein 1
Z00031014-1	1.0395	1.2599	1.8579	1.4425	2.1458	2.303	1.9534	2.1772	2.2867	0.03145	14.059	0	0	Dmrt3	doublesex and mab-3 related transcription factor 3
Z00026979-1	2.5744	2.8555	2.7655	2.674	2.8827	1.932	2.387	2.5881	1.6192	0.01702	21.93	0	0	LOC638478	hypothetical protein LOC638478
Z00050901-1	0.8028	0.7739	0.4621	1.1729	1.2681	0.4056	1.3367	1.1854	1.6686	0.13572	2.631	0.00711	0.01455	Tmem16d	transmembrane protein 16D (eight membrane-spanning domains)
Z00028177-1	2.7181	2.8798	2.8157	2.5388	2.0172	1.8874	3.1502	2.3892	2.2599	0.01905	18.262	0	0	Notum	notum pectinacetylesterase homolog (Drosophila)
Z00020444-1	2.585	2.5747	2.9294	3.0502	3.158	3.8372	2.7477	3.0455	3.3914	0.00974	33.218	0	0	Camk2d	calcium/calmodulin-dependent protein kinase II, delta
Z00029502-1	0.9948	1.7688	2.2102	1.2265	1.142	2.2573	1.0414	1.2754	1.7305	0.08362	5.74	0	0	D030018L15Rik	RIKEN cDNA D030018L15 gene
Z00022741-1	1.3225	1.5536	1.6428	1.3194	1.5095	0.7767	2.039	1.8012	1.3594	0.05382	4.683	1e-05	3e-05	Fgf1	fibroblast growth factor 1
Z00043819-1	3.4748	3.6786	4.1484	3.9604	4.2509	4.7368	3.8432	4.2706	4.229	0.01341	20.875	0	0	Pls3	plastin 3 (T-isoform)
Z00009674-1	2.214	1.9334	2.2184	1.2247	1.5909	0.9565	1.8929	1.5556	2.0749	0.03942	9.907	0	0	Cbln1	cerebellin 1 precursor protein
Z00070243-1	1.7054	2.3148	2.3551	1.9571	2.46	2.7425	2.3103	2.5055	2.9669	0.01736	16.428	0	0	Maml2	mastermind like 2 (Drosophila)
Z00054446-1	2.3025	1.7249	1.6374	1.6497	1.6126	1.0412	2.0976	1.2164	1.4343	0.04299	7.191	0	0	Them5	thioesterase superfamily member 5
Z00027937-1	1.8634	1.9698	1.6369	1.0715	1.7357	1.3098	0.7085	1.2442	0.9449	0.05913	6.478	0	0	8530402H02Rik	RIKEN cDNA 8530402H02 gene
Z00022758-1	4.3934	4.3787	4.234	4.1137	3.9355	3.3243	3.9484	3.7032	3.1322	0.00395	100.819	0	0	Ptprv	protein tyrosine phosphatase, receptor type, V
Z00029940-1	1.9986	2.1827	1.8545	1.6989	1.6383	0.9243	2.1853	1.9557	1.1318	0.02242	17.48	0	0	Defb30	defensin beta 30
Z00053860-1	2.5788	2.785	3.0745	2.7807	3.0213	3.8387	2.7108	2.9264	3.3124	0.02586	11.29	0	0	Stx11	syntaxin 11
Z00030666-1	1.553	2.2459	2.3563	2.1259	2.7516	1.7184	1.6029	2.332	1.4918	0.03507	11.191	0	0	6332401O19Rik	RIKEN cDNA 6332401O19 gene
Z00064464-1	3.31	3.1015	2.9	2.8504	2.7286	2.0503	2.746	2.6279	2.2934	0.00832	35.485	0	0	Padi4	peptidyl arginine deiminase, type IV
Z00053430-1	3.7056	3.1157	3.4475	3.6148	3.3922	4.2812	4.0504	3.7237	4.375	0.02382	14.754	0	0	2200002D01Rik	RIKEN cDNA 2200002D01 gene
Z00022644-1	1.4022	1.8863	2.0981	0.8612	1.8562	0.8392	1.3427	1.17	1.1804	0.04263	9.624	0	0	Cck	cholecystokinin
Z00056937-1	2.4908	2.5086	2.3122	2.195	1.8484	1.2501	2.2214	1.8644	1.4856	0.02517	15.385	0	0	Galnt6	UDP-N-acetyl-alpha-D-galactosamine:polypeptide N-acetylgalactosaminyltransferase 6
Z00027287-1	1.9837	1.7872	1.2863	1.5742	1.5037	0.7265	1.4257	0.9803	0.8333	0.03566	10.294	0	0	LOC547428	similar to TRAV19
Z00022502-1	2.67	2.9716	3.6459	3.0311	3.2416	3.9268	3.0325	3.5464	3.7845	0.00578	63.015	0	0	Cables1	Cdk5 and Abl enzyme substrate 1
Z00055564-1	0.733	0.7619	0.7517	0.8704	1.0821	1.0883	1.9898	0.9133	0.8425	0.04328	7.122	0	0	Habp2	hyaluronic acid binding protein 2
Z00048522-1	1.4617	1.6842	1.5337	1.7649	1.8915	2.7183	1.7964	1.6084	2.1451	0.06754	4.402	3e-05	8e-05	Csta	cystatin A
Z00070707-1	1.6892	1.844	1.966	1.1451	1.4289	0.718	1.9739	1.4302	1.0089	0.03959	9.943	0	0	4930405N21Rik	RIKEN cDNA 4930405N21 gene
Z00074321-1	2.1552	2.0097	2.7232	2.2787	2.203	2.4925	2.1561	2.3227	3.2655	0.03202	9.317	0	0	Hoxc9	homeo box C9
Z00031093-1	0.8324	0.9377	1.1012	1.0329	1.2514	1.9355	0.8316	0.6805	1.1404	0.04352	6.149	0	0	Klk1b16	kallikrein 1-related peptidase b16
Z00045351-1	2.9356	2.7743	2.5122	3.0954	2.5204	1.8404	2.8233	2.3366	1.9508	0.0094	39.314	0	0	Tmem179	transmembrane protein 179
Z00055030-1	2.5262	2.8227	2.8314	3.1749	3.3889	3.7811	3.0831	3.0233	2.9762	0.03185	8.187	0	0	Timp3	tissue inhibitor of metalloproteinase 3
Z00029302-1	2.008	2.0925	2.493	1.8024	2.0373	2.6098	1.5194	2.1447	2.7743	0.09645	3.296	0.00093	0.00222	B930049P21Rik	RIKEN cDNA B930049P21 gene
Z00075427-1	1.8174	1.9918	2.5974	2.5332	3.0722	2.93	1.9292	2.452	2.1641	0.0374	10.523	0	0	Zic1	zinc finger protein of the cerebellum 1
Z00030881-1	1.4854	1.6965	2.1311	1.6296	2.1449	2.6908	1.436	2.1686	2.2622	0.02683	13.145	0	0	Olfr1393	olfactory receptor 1393
Z00025913-1	0.8054	1.1849	1.8687	1.2822	1.6154	2.0594	1.0699	1.6947	1.5833	0.02924	11.189	0	0	1700125D06Rik	RIKEN cDNA 1700125D06 gene
Z00070859-1	2.0783	1.8698	1.6236	0.8246	0.8389	0.8681	0.9519	0.9461	1.0842	0.13881	3.442	0.00059	0.00145	OTTMUSG00000000720	predicted gene, OTTMUSG00000000720
Z00025131-1	1.3081	1.7926	1.4724	1.5235	1.9641	0.7108	1.7472	1.7309	0.8176	0.02972	12.794	0	0	Pou4f3	POU domain, class 4, transcription factor 3
Z00027972-1	1.1491	1.2225	1.6348	1.1676	1.3087	2.1119	0.8588	1.0404	1.3492	0.07842	3.443	0.00059	0.00145	4931408D14Rik	RIKEN cDNA 4931408D14 gene
Z00044597-1	1.4755	1.6798	1.7848	1.3233	2.0311	1.4335	1.0814	2.3344	1.6307	0.03528	8.077	0	0	Tmem100	transmembrane protein 100
Z00054665-1	1.8909	2.3316	2.2291	1.3374	2.2609	1.0826	2.3356	1.9806	1.1645	0.03033	17.476	0	0	Atoh1	atonal homolog 1 (Drosophila)
Z00017431-1	2.7416	2.4559	2.5246	1.9615	1.7959	1.489	2.582	2.4008	2.2721	0.01184	28.735	0	0	Cd2	CD2 antigen
Z00008100-1	1.4705	1.9778	1.959	2.0062	2.1834	1.0161	2.1725	2.0755	0.9309	0.02095	22.927	0	0	Mmd2	monocyte to macrophage differentiation-associated 2
Z00051797-1	3.7515	4.1422	3.83	3.7423	3.7031	2.89	3.8934	3.8263	3.1399	0.00483	63.309	0	0	Msrb2	methionine sulfoxide reductase B2
Z00034289-1	2.0881	2.5786	2.9266	2.5893	3.0778	3.3399	2.4764	2.8023	3.0847	0.02174	13.389	0	0	Grip1	glutamate receptor interacting protein 1
Z00070080-1	1.397	1.9357	1.453	1.3199	2.0203	0.7691	1.489	1.98	1.1371	0.02803	12.506	0	0	Phactr3	phosphatase and actin regulator 3
Z00023718-1	1.4767	1.5745	0.6887	0.9932	0.5827	0.8003	1.8332	1.0418	0.9071	0.04216	8.796	0	0	Slc5a4a	solute carrier family 5, member 4a
Z00034474-1	0.9603	1.7663	2.0173	1.2742	2.0557	0.8053	1.0692	1.8411	1.6862	0.07022	6.439	0	0	Dlx5	distal-less homeobox 5
Z00073003-1	2.1078	2.3091	2.5947	1.9308	1.3445	1.3687	2.0969	1.8874	1.8835	0.08898	3.664	0.00029	0.00074	Zfp59	zinc finger protein 59
Z00054801-1	2.0017	1.5982	1.2434	1.3932	1.2163	1.0486	1.0832	0.7519	1.0512	0.03648	7.277	0	0	Abca15	ATP-binding cassette, sub-family A (ABC1), member 15
Z00057751-1	0.9806	1.0046	1.2576	1.2445	0.9287	1.7254	0.872	0.895	2.1212	0.08002	4.638	1e-05	4e-05	Gm626	gene model 626, (NCBI)
Z00019696-1	3.3174	3.2094	3.1595	3.2377	2.6318	2.0688	3.0254	2.5012	2.7162	0.01223	28.961	0	0	Lix1l	Lix1-like
Z00023574-1	1.2882	1.0675	1.7491	1.7927	1.8234	2.0742	2.3153	1.6871	1.997	0.02956	9.942	0	0	Foxf2	forkhead box F2
Z00019070-1	1.5053	1.8713	2.1452	1.3348	1.4278	0.8974	0.9364	1.3195	1.0937	0.03206	10.612	0	0	Tdrd9	tudor domain containing 9
Z00024788-1	3.7118	3.3468	3.219	3.8084	2.926	2.7346	3.6911	2.7367	2.5607	0.01492	30.315	0	0	Laptm5	lysosomal-associated protein transmembrane 5
Z00012582-1	3.0164	2.76	3.209	3.1401	3.2894	4.0074	3.0633	3.2954	3.7433	0.00551	52.48	0	0	Nrbp2	nuclear receptor binding protein 2
Z00022399-1	2.0435	1.9622	1.4189	1.9024	2.0829	0.9402	1.8656	1.5302	0.8355	0.02231	19.908	0	0	Krtap16-8	keratin associated protein 16-8
Z00050331-1	4.5396	4.124	3.9279	4.4706	3.6798	3.2924	4.4843	3.8228	3.682	0.019	19.784	0	0	Cdyl2	chromodomain protein, Y chromosome-like 2
Z00058073-1	3.5872	3.9125	4.207	4.3016	4.4576	4.7906	4.2824	4.6029	4.834	0.02302	14.132	0	0	Cgn	cingulin
Z00022485-1	1.6686	2.1876	1.4857	1.9851	2.3751	1.3698	2.1105	2.0746	1.1284	0.03504	10.242	0	0	Cyp3a13	cytochrome P450, family 3, subfamily a, polypeptide 13
Z00058968-1	2.2095	1.6335	1.7526	1.4526	1.3275	1.2179	2.4646	1.6549	1.5573	0.04217	7.744	0	0	LOC672264	similar to CG32656-PA
Z00061889-1	3.1483	2.6202	2.4912	2.0808	1.9738	1.9016	2.7281	2.1594	2.2746	0.0112	29.561	0	0	Drp2	dystrophin related protein 2
Z00064197-1	1.6222	1.2006	0.8858	1.5206	1.2607	0.7407	1.9873	1.5484	1.6057	0.06024	5.086	0	1e-05	Obox6	oocyte specific homeobox 6
Z00008555-1	1.7732	1.6081	2.2679	2.1833	2.6727	2.8175	2.0921	2.5552	2.8547	0.01368	29.101	0	0	Tmem30b	transmembrane protein 30B
Z00061029-1	1.9931	2.2542	2.3558	1.1959	1.6133	1.1096	1.5608	1.878	1.2152	0.02324	18.479	0	0	Il1rl2	interleukin 1 receptor-like 2
Z00055553-1	3.6584	3.4051	3.1397	3.0147	2.9311	2.6138	3.2949	2.9258	2.4123	0.00666	44.722	0	0	Cnnm1	cyclin M1
Z00025250-1	2.4194	2.5969	2.0274	1.4977	1.3775	1.5427	2.3068	1.3513	1.5386	0.02474	19.3	0	0	Adipoq	adiponectin, C1Q and collagen domain containing
Z00031525-1	1.9739	1.8744	2.1273	2.4029	2.3406	3.1194	2.0357	2.2916	2.3476	0.01178	22.698	0	0	4833436C18Rik	RIKEN cDNA 4833436C18 gene
Z00038825-1	1.6067	1.6635	1.8891	1.6835	1.8278	2.484	1.2391	1.6389	2.1887	0.01873	13.851	0	0	Letm2	leucine zipper-EF-hand containing transmembrane protein 2
Z00005278-1	1.4666	2.244	2.2363	1.8249	2.7111	1.6712	2.506	2.5711	2.1793	0.05571	6.452	0	0	Lef1	lymphoid enhancer binding factor 1
Z00025480-1	1.5129	1.4091	1.4184	1.9501	1.933	1.4575	2.5871	1.8389	2.6535	0.01724	26.865	0	0	Bmper	BMP-binding endothelial regulator
Z00036563-1	2.8037	2.3871	2.2002	1.8637	1.9854	2.0577	2.0329	1.6589	1.5596	0.01479	19.193	0	0	2010004A03Rik	RIKEN cDNA 2010004A03 gene
Z00026684-1	1.4275	1.8086	2.0014	1.1929	2.2128	2.0379	1.1532	2.397	2.3232	0.02461	18.38	0	0	Ms4a4b	membrane-spanning 4-domains, subfamily A, member 4B
Z00062544-1	0.8625	2.0299	1.7116	0.8903	1.4849	0.7862	1.0919	1.6321	0.8792	0.03669	11.435	0	0	1700121N20Rik	RIKEN cDNA 1700121N20 gene
Z00045886-1	1.5012	1.9084	1.6502	1.2755	1.8691	2.424	1.1805	1.8852	1.4829	0.05318	5.491	0	0	Ccrl1	chemokine (C-C motif) receptor-like 1
Z00024917-1	1.3751	1.9319	1.2577	1.4111	1.5059	0.8185	2.0617	1.6131	1.0494	0.0807	3.84	0.00016	0.00044	Hspb3	heat shock protein 3
Z00077933-1	1.9379	1.0738	1.1842	2.3168	2.029	1.2664	2.0218	1.8294	1.2168	0.02311	18.659	0	0	Gm189	gene model 189, (NCBI)
Z00023173-1	2.2953	2.3308	1.945	1.6656	1.8622	1.0878	2.1546	1.9683	1.7094	0.03529	8.252	0	0	Ggt5	gamma-glutamyltransferase 5
Z00056623-1	1.1974	1.3127	1.8137	1.3999	1.5981	2.3197	1.0771	1.4325	1.7349	0.02766	10.291	0	0	Spem1	sperm maturation 1
Z00031455-1	0.7617	0.8477	0.9511	1.3482	1.746	1.3099	0.7881	2.0041	0.9158	0.04068	9.866	0	0	Apba3	amyloid beta (A4) precursor protein-binding, family A, member 3
Z00021597-1	1.5504	1.5853	2.1445	2.4004	2.6218	2.4927	1.721	2.5878	2.7927	0.04584	10.018	0	0	Sema6a	sema domain, transmembrane domain (TM), and cytoplasmic domain, (semaphorin) 6A
Z00036217-1	1.9018	1.9169	2.0063	0.9956	1.544	0.7642	1.0875	1.0534	0.871	0.03518	13.852	0	0	Wif1	Wnt inhibitory factor 1
Z00061886-1	1.5208	1.9413	1.3511	1.7872	1.2388	1.4581	2.1456	1.7981	2.4808	0.04931	6.535	0	0	1700011M02Rik	RIKEN cDNA 1700011M02 gene
Z00055089-1	3.1449	3.1106	2.9331	2.4307	2.1934	1.9032	2.6265	2.1275	2.2503	0.01482	27.723	0	0	Fbxw10	F-box and WD-40 domain protein 10
Z00025680-1	3.4661	2.2247	2.4043	2.523	2.3338	2.8275	2.5422	2.3602	3.0992	0.00862	39.207	0	0	Entpd3	ectonucleoside triphosphate diphosphohydrolase 3
Z00071223-1	1.893	1.3918	1.8987	1.1945	1.6196	1.9131	1.449	1.667	2.4357	0.03938	6.865	0	0	LOC619681	E0889F05-5 NIA Mouse four-cell-Embryo cDNA library (Long) Mus musculus cDNA clone NIA:E0889F05 IMAGE:30914176 5', mRNA sequence
Z00046673-1	1.7576	1.9339	1.9083	1.542	1.6373	0.6943	1.2544	1.8607	0.9579	0.02827	13.927	0	0	Il20ra	interleukin 20 receptor, alpha
Z00006609-1	3.0486	3.2372	3.5262	3.0118	3.3473	3.9744	3.3495	3.6159	4.2508	0.01777	19.109	0	0	Podxl	podocalyxin-like
Z00052536-1	1.2826	2.1785	2.069	1.7696	1.999	0.9397	1.4301	1.4272	1.1371	0.05148	7.523	0	0	5730507A09Rik	RIKEN cDNA 5730507A09 gene
Z00056974-1	1.2769	1.2075	2.0042	1.5584	1.7112	2.406	1.5796	1.9374	2.4463	0.03631	10.91	0	0	Slc15a2	solute carrier family 15 (H+/peptide transporter), member 2
Z00025295-1	1.7008	1.5702	1.4449	1.8968	2.0052	1.8758	2.5467	2.0511	1.3079	0.09055	3.049	0.00201	0.00453	Klb	klotho beta
Z00021180-1	1.966	2.2565	2.1878	2.1775	2.4764	1.5826	2.1568	2.3915	1.2377	0.01504	21.157	0	0	Dbc1	deleted in bladder cancer 1 (human)
Z00075602-1	3.4129	3.0759	3.2578	3.0446	2.6296	3.2072	3.3369	2.9905	3.868	0.00821	28.082	0	0	Kctd1	potassium channel tetramerisation domain containing 1
Z00024114-1	1.9073	1.7666	2.1142	1.2	1.2749	1.287	1.4713	1.0039	0.8758	0.0315	11.087	0	0	Cdx1	caudal type homeo box 1
Z00071057-1	2.2855	1.71	1.3218	1.1715	1.3558	1.086	1.4542	1.0471	1.0872	0.04121	7.666	0	0	LOC434182
Z00034287-1	3.0705	3.1065	2.5991	3.4756	3.837	3.8307	3.502	3.7856	3.5357	0.01456	23.921	0	0	Pmaip1	phorbol-12-myristate-13-acetate-induced protein 1
Z00060288-1	3.8105	3.8437	3.545	3.6275	3.3825	2.7578	3.9953	3.4831	2.8513	0.01483	24.603	0	0	1700029P11Rik	RIKEN cDNA 1700029P11 gene
Z00056749-1	2.116	1.8791	1.444	1.4628	1.8674	0.8785	1.9151	2.1071	0.9865	0.02481	17.18	0	0	Scgn	secretagogin, EF-hand calcium binding protein
Z00023818-1	2.3743	2.6419	2.9172	2.7043	2.788	3.0961	2.3064	3.286	3.5437	0.01411	23.505	0	0	Vldlr	very low density lipoprotein receptor
Z00058153-1	1.8329	1.8799	2.0447	2.2114	2.3419	3.0702	1.856	2.9361	2.7104	0.01202	38.03	0	0	Fgf21	fibroblast growth factor 21
Z00024139-1	1.887	1.8894	2.0984	1.7872	2.2793	1.0426	1.8764	1.6653	1.3849	0.03331	8.22	0	0	Htr5b	5-hydroxytryptamine (serotonin) receptor 5B
Z00041441-1	1.1031	1.1188	1.382	1.2493	1.3139	0.8593	1.0896	1.452	2.0958	0.1119	2.18	0.02603	0.04736	Ntng1	netrin G1
Z00025582-1	1.9384	2.0956	2.1398	2.4721	2.301	1.3315	2.5676	2.3094	1.7895	0.03561	8.115	0	0	Tbx21	T-box 21
Z00023125-1	2.4267	2.5365	2.3031	2.6774	2.6548	1.6741	2.3481	2.4145	1.4415	0.04007	9.228	0	0	Alk	anaplastic lymphoma kinase
Z00016441-1	1.9793	2.178	2.3467	1.1108	1.3592	1.3128	1.6966	1.765	1.8473	0.03154	10.733	0	0	Xist	inactive X specific transcripts
Z00042316-1	1.9765	0.8551	0.8978	0.9136	0.741	0.7502	1.0763	0.9876	1.1739	0.04424	6.459	0	0	Grin1	glutamate receptor, ionotropic, NMDA1 (zeta 1)
Z00061371-1	2.1992	2.1336	2.5929	2.936	2.7163	3.0565	3.2588	3.0317	3.3687	0.03865	9.87	0	0	Igf2as	insulin-like growth factor 2, antisense
Z00076577-1	3.607	3.32	3.114	3.3294	2.5018	2.3719	3.4128	2.7347	2.967	0.01087	33.645	0	0	Ceacam1	CEA-related cell adhesion molecule 1
Z00057286-1	2.7056	2.647	2.2739	2.6904	2.5329	1.5452	2.6502	2.2489	1.471	0.01185	39.538	0	0	Cd80	CD80 antigen
Z00024610-1	0.872	1.7169	2.0063	0.7721	1.7291	1.7125	1.1193	1.6154	1.8396	0.02907	13.736	0	0	Dok5	docking protein 5
Z00076181-1	1.3224	1.6703	1.7573	2.0097	1.6358	0.796	2.0302	1.6409	1.3145	0.12747	2.324	0.01736	0.0329	Cd200r2	Cd200 receptor 2
Z00021938-1	1.9248	2.0536	2.4415	2.3245	2.6212	3.1588	2.2806	2.7672	2.9447	0.01386	23.993	0	0	Ocln	occludin
Z00025547-1	1.0653	0.8301	0.9604	1.2973	0.896	2.064	0.9146	0.921	1.2666	0.04276	6.938	0	0	Ntn4	netrin 4
Z00024333-1	2.4502	2.2025	1.951	1.9067	1.985	1.8221	1.9019	1.8579	1.2163	0.03535	6.189	0	0	Irx6	Iroquois related homeobox 6 (Drosophila)
Z00034575-1	2.7988	2.1948	2.1694	2.7024	2.4498	2.3597	3.403	2.714	2.8858	0.04246	7.129	0	0	Nppb	natriuretic peptide precursor type B
Z00024875-1	1.5134	1.3925	1.2434	2.171	1.8198	2.4769	1.6095	1.4194	1.8031	0.02307	13.793	0	0	Hmx3	H6 homeo box 3
Z00004770-1	1.7698	1.9687	2.3555	2.1034	2.4305	3.0032	2.7825	2.5478	2.8923	0.01714	21.016	0	0	Dab2	disabled homolog 2 (Drosophila)
Z00054963-1	3.47	3.5867	3.241	2.6979	2.3538	2.5771	3.0393	2.4432	2.4894	0.01306	33.474	0	0	Cspg5	chondroitin sulfate proteoglycan 5
Z00009785-1	4.6515	4.2292	4.2313	4.3548	4.0721	3.615	4.4771	3.9505	3.4187	0.00648	48.892	0	0	Zfp296	zinc finger protein 296
Z00025969-1	2.1415	2.2336	1.731	1.5521	1.7666	1.0009	1.7458	1.7788	1.5958	0.11658	2.162	0.0274	0.04962	4930558C23Rik	RIKEN cDNA 4930558C23 gene
Z00026258-1	0.8302	1.2569	1.6684	1.1958	1.2245	1.8856	0.9329	0.7984	2.031	0.05118	7.996	0	0	Amy1	amylase 1, salivary
Z00039077-1	1.9265	2.2044	2.102	2.0398	2.4328	1.8415	2.2267	2.6661	3.0737	0.01177	25.855	0	0	Ppp1r3g	protein phosphatase 1, regulatory (inhibitor) subunit 3G
Z00025964-1	2.3018	2.1336	1.9829	2.2754	2.1575	1.1844	1.9875	1.8956	1.0702	0.03308	12.372	0	0	Krt71	keratin 71
Z00024148-1	1.39	2.0054	2.13	2.1436	2.18	1.222	2.1805	2.4528	1.6927	0.04929	6.792	0	0	Cend1	cell cycle exit and neuronal differentiation 1
Z00010834-1	2.7039	3.1511	2.4421	2.8716	2.7726	2.3885	3.6193	3.0302	2.7129	0.09621	2.964	0.0026	0.00577	A530040E14Rik	RIKEN cDNA A530040E14 gene
Z00014391-1	2.9351	3.2709	3.5739	3.1184	3.3492	4.0712	2.8406	3.3613	3.9423	0.00517	67.779	0	0	Igf1r	insulin-like growth factor I receptor
Z00008049-1	1.1191	1.3812	1.816	0.9598	1.7184	2.1903	1.1479	1.3331	1.8553	0.04371	7.739	0	0	Ccdc79	coiled-coil domain containing 79
Z00030488-1	2.0985	2.3854	2.2912	1.3918	1.5908	2.0515	1.6561	1.9234	2.622	0.02363	13.689	0	0	Gbp4	guanylate nucleotide binding protein 4
Z00025940-1	2.5114	2.6708	2.5792	2.4206	2.5879	1.7769	2.3572	2.5006	1.4407	0.02697	13.076	0	0	Bcan	brevican
Z00026471-1	0.8884	1.6782	1.657	1.3915	1.9502	0.7202	1.1318	1.7907	0.827	0.03564	11.837	0	0	1300015D01Rik	RIKEN cDNA 1300015D01 gene
Z00061932-1	0.9876	1.7622	1.6649	0.8046	2.0342	1.15	1.3056	1.909	0.8247	0.06257	7.139	0	0	Sphkap	SPHK1 interactor, AKAP domain containing
Z00047450-1	2.889	2.8837	2.3512	2.3837	2.3515	1.9066	3.136	2.5743	2.4386	0.00994	27.737	0	0	Smtnl1	smoothelin-like 1
Z00052393-1	0.7979	0.9942	1.3828	0.9281	1.5173	2.0273	0.9651	1.2642	1.6165	0.05629	5.667	0	0	Samd4	sterile alpha motif domain containing 4
Z00057943-1	2.0202	1.8646	1.2413	1.8107	1.8799	1.2372	2.4662	2.0113	1.3216	0.02077	16.751	0	0	EG434729	predicted gene, EG434729
Z00048280-1	1.6585	1.8824	1.923	2.2137	2.5176	1.889	1.7763	2.792	1.5631	0.06337	5.228	0	1e-05	Aadat	aminoadipate aminotransferase
Z00030378-1	4.574	4.714	4.4375	4.2565	4.3186	3.4854	4.58	4.2377	3.5269	0.00642	61.363	0	0	Dppa2	developmental pluripotency associated 2
Z00022728-1	1.815	1.163	1.1013	2.0243	2.1236	2.2036	1.7791	0.9893	0.9754	0.03584	14.605	0	0	Gast	gastrin
Z00023430-1	1.7654	1.8048	1.4079	1.6382	1.7738	0.6612	0.9807	0.5768	0.8636	0.03619	14.09	0	0	Ctsm	cathepsin M
Z00043076-1	3.2785	2.7211	2.6324	2.5465	2.2145	2.0508	3.093	2.4154	2.1455	0.02504	14.005	0	0	Osta	organic solute transporter alpha
Z00024927-1	1.2862	1.5354	1.5079	1.327	1.3594	1.7282	0.8458	1.7124	2.0735	0.02926	8.108	0	0	Ccr7	chemokine (C-C motif) receptor 7
Z00024848-1	0.8726	1.3994	1.0684	0.873	1.4416	1.4924	1.1429	1.2273	2.1003	0.03624	7.969	0	0	Cldn11	claudin 11
Z00070364-1	0.7313	1.0032	0.5827	0.8949	0.9118	0.6934	0.9543	1.1346	1.8103	0.0416	6.172	0	0	E230017H14Rik	RIKEN cDNA E230017H14 gene
Z00048828-1	1.6391	1.9105	1.8258	1.8217	2.354	2.0587	1.1264	1.1572	1.2182	0.08996	4.132	6e-05	0.00018	Cpb1	carboxypeptidase B1 (tissue)
Z00000269-1	0.9945	0.8819	1.6186	1.7312	1.8678	2.1094	1.4292	1.6551	1.9336	0.0248	13.819	0	0	Irs3	insulin receptor substrate 3
Z00052004-1	1.0797	0.8949	1.3785	1.4535	1.4542	2.1224	1.2469	1.5573	2.0139	0.03201	9.925	0	0	C530008M07Rik	RIKEN cDNA C530008M07 gene
Z00031590-1	1.8882	2.1608	2.4538	2.0936	2.2876	2.9022	2.1283	2.642	3.1151	0.02997	11.045	0	0	Cldn23	claudin 23
Z00030484-1	2.4332	2.7226	2.9281	2.6694	3.3733	2.1465	2.6031	3.2579	2.7577	0.00887	32.97	0	0	Ptn	pleiotrophin
Z00025205-1	1.2307	1.1461	0.7447	1.5867	1.8679	1.0602	1.9708	0.9143	0.8455	0.03675	10.83	0	0	Atp1a4	ATPase, Na+/K+ transporting, alpha 4 polypeptide
Z00023505-1	2.2667	2.9886	2.7158	2.0095	1.9341	1.7627	2.5554	2.4268	2.8282	0.0111	32.579	0	0	Col13a1	collagen, type XIII, alpha 1
Z00011617-1	0.8007	1.432	1.5965	0.9446	2.0263	1.092	1.1711	2.0067	0.897	0.08142	5.288	0	0	Avpr1a	arginine vasopressin receptor 1A
Z00026952-1	2.1218	2.4814	2.7337	2.1572	2.3336	2.6766	2.7739	2.3846	3.3451	0.0188	15.273	0	0	Ppp1r16b	protein phosphatase 1, regulatory (inhibitor) subunit 16B
Z00023671-1	0.6345	0.7607	0.7419	0.7911	0.7299	0.7346	0.8545	0.8442	1.8577	0.03351	8.229	0	0	Prl6a1	prolactin family 6, subfamily a, member 1
Z00019639-1	2.5025	2.1958	2.2525	2.0018	2.069	2.2714	2.3653	2.2455	3.2249	0.01466	17.731	0	0	Cd82	CD82 antigen
Z00000661-1	2.6653	2.3596	2.0886	2.6244	2.2878	2.8175	2.9925	2.6656	3.3114	0.03586	7.771	0	0	Mgll	monoglyceride lipase
Z00013470-1	3.5049	3.3591	3.7692	3.6837	3.7494	4.5812	3.744	3.8637	4.126	0.01572	16.195	0	0	Pawr	PRKC, apoptosis, WT1, regulator
Z00029575-1	0.7449	1.2252	1.4818	0.8075	1.8201	1.3467	1.1203	1.9667	1.2707	0.05308	6.306	0	0	Kis2	Kaplan integration site 2
Z00072647-1	2.9687	2.793	2.3476	2.6749	2.6246	2.164	2.4824	2.255	1.7473	0.01915	14.266	0	0	Defcr23	defensin related cryptdin 23
Z00025746-1	3.3925	3.1927	3.0597	2.7803	2.4471	2.5012	3.2916	2.3994	2.1711	0.01829	21.659	0	0	Prss35	protease, serine, 35
Z00024592-1	1.0092	1.6756	1.3934	1.7009	2.2306	1.4283	1.1236	1.6212	2.1234	0.02428	13.749	0	0	Oprk1	opioid receptor, kappa 1
Z00030678-1	4.3402	4.3853	4.1935	4.0371	3.6641	3.166	3.9648	3.3393	3.1642	0.02077	22.974	0	0	Vegfc	vascular endothelial growth factor C
Z00049858-1	0.8162	0.8733	1.3262	1.3532	1.4857	1.6319	0.9836	1.4558	2.0368	0.0952	3.214	0.0012	0.00282	Eps8l1	EPS8-like 1
Z00026567-1	0.7626	0.7716	0.8117	1.0012	1.3606	1.1314	1.5321	1.9829	1.8397	0.10155	4.211	5e-05	0.00014	Rian	RNA imprinted and accumulated in nucleus
Z00025536-1	0.7912	1.2113	1.2757	1.2807	2.0115	1.3916	1.1403	1.8316	0.9384	0.03598	8.462	0	0	Ar	androgen receptor
Z00058330-1	0.8155	0.8125	0.8402	0.4507	0.7817	0.7864	1.6709	0.8961	0.8932	0.04044	5.187	0	1e-05	Sult1e1	sulfotransferase family 1E, member 1
Z00025023-1	3.5462	3.0596	2.8194	2.8106	2.3266	2.6055	3.3046	2.7338	2.8288	0.01565	17.07	0	0	Myom2	myomesin 2
Z00031739-1	1.3422	1.9298	1.4448	1.5029	1.3206	0.7102	1.5797	1.2636	0.8372	0.03553	7.717	0	0	C230040D14	hypothetical protein C230040D14
Z00004371-1	1.1553	1.2491	1.3563	1.5814	2.1113	1.3504	1.8233	2.0176	2.3749	0.07348	5.057	0	1e-05	Asb4	ankyrin repeat and SOCS box-containing protein 4
Z00035227-1	3.4433	3.5046	3.5845	3.1896	3.1814	2.3652	3.4291	3.397	3.2878	0.00581	45.519	0	0	Smoc1	SPARC related modular calcium binding 1
Z00007756-1	2.7429	3.2715	3.5879	3.2956	3.9621	3.4288	3.0079	3.9094	3.3036	0.07307	4.218	5e-05	0.00014	Cnn1	calponin 1
Z00070706-1	2.8417	2.9639	3.0356	2.7977	2.8094	1.951	2.4816	2.6872	1.8165	0.00922	41.24	0	0	Cebpe	CCAAT/enhancer binding protein (C/EBP), epsilon
Z00004316-1	1.5679	2.0914	2.2534	2.0955	2.7197	2.7867	1.9907	2.7743	2.6144	0.0216	16.806	0	0	Igsf1	immunoglobulin superfamily, member 1
Z00049243-1	1.6386	1.8838	1.2211	0.8191	1.3043	0.665	1.3546	0.9322	0.8243	0.05352	6.243	0	0	1700014N06Rik	RIKEN cDNA 1700014N06 gene
Z00075847-1	0.8816	1.2107	1.4551	1.478	1.7092	2.1002	1.2276	1.486	1.9258	0.02847	9.905	0	0	Cd46	CD46 antigen, complement regulatory protein
Z00042295-1	2.245	2.2687	2.1337	2.3041	1.7566	2.0769	2.3784	1.3613	1.1599	0.07193	5.4	0	0	4930519F16Rik	RIKEN cDNA 4930519F16 gene
Z00023566-1	0.901	1.1931	1.5408	1.7413	0.8962	0.7504	1.3931	1.5264	1.9687	0.14674	2.369	0.01528	0.02929	Asb9	ankyrin repeat and SOCS box-containing protein 9
Z00034947-1	0.6979	0.7532	0.4661	1.0339	0.2562	0.4829	1.4743	0.961	0.9727	0.08623	3.144	0.0015	0.00346	Plat	plasminogen activator, tissue
Z00030779-1	2.6882	2.7016	2.176	1.7791	1.8368	1.6825	2.2327	1.6997	1.4836	0.01545	25.486	0	0	Tspan32	tetraspanin 32
Z00037636-1	1.3938	2.0278	1.8188	1.3545	2.0414	1.7367	2.1314	2.105	0.9143	0.0408	8.667	0	0	March1	membrane-associated ring finger (C3HC4) 1
Z00021472-1	1.7739	2.181	2.0866	1.2404	2.0871	0.9639	1.6797	1.9772	1.2595	0.05338	7.306	0	0	Nap1l5	nucleosome assembly protein 1-like 5
Z00075902-1	1.236	1.387	1.867	1.624	2.2751	2.2027	1.0945	2.3116	2.0413	0.03981	10.845	0	0	Cacnb2	calcium channel, voltage-dependent, beta 2 subunit
Z00024104-1	2.116	2.5406	2.6889	1.472	1.4788	1.7187	1.6627	1.6321	1.7624	0.01796	22.546	0	0	Gem	GTP binding protein (gene overexpressed in skeletal muscle)
Z00035911-1	2.1611	2.4392	2.6604	2.0956	2.4316	3.0207	1.8046	2.4284	2.7194	0.01732	15.298	0	0	BC017647	cDNA sequence BC017647
Z00045409-1	2.9577	2.665	3.0203	2.9733	3.1023	3.8803	3.1453	3.0508	3.8722	0.063	5.461	0	0	Vgll3	vestigial like 3 (Drosophila)
Z00056819-1	1.6777	1.9786	1.8409	1.6145	1.1123	0.7635	1.053	1.0323	0.8702	0.0805	5.058	0	1e-05	Slc35f4	solute carrier family 35, member F4
Z00035508-1	2.9543	2.5824	2.8747	2.9923	3.1452	3.7973	2.9545	3.0773	3.463	0.01321	18.797	0	0	Zfp36	zinc finger protein 36
Z00023152-1	1.1351	1.5799	2.2149	1.2973	2.1256	2.3496	1.7486	2.0899	2.2324	0.03757	10.386	0	0	Gucy1a3	guanylate cyclase 1, soluble, alpha 3
Z00075782-1	1.9107	2.0547	2.0538	1.24	2.0643	2.1443	2.4534	2.4268	2.4413	0.02546	11.091	0	0	Rhox4c	reproductive homeobox 4C
Z00045153-1	2.1729	1.8732	2.3015	2.203	2.4712	3.0861	2.2303	2.2882	2.9502	0.01554	19.266	0	0	Rasl10a	RAS-like, family 10, member A
Z00028243-1	1.8598	0.6469	1.1393	1.2986	0.8228	0.8099	1.3831	1.2061	1.6464	0.05626	5.697	0	0	9030613N10Rik	RIKEN cDNA 9030613N10 gene
Z00021867-1	3.1842	3.4663	3.9813	3.6682	3.9836	4.3968	3.6534	3.9166	4.0037	0.00362	69.608	0	0	Acot1	acyl-CoA thioesterase 1
Z00024464-1	1.6218	1.9501	1.8862	1.2749	0.7377	0.8809	1.5564	0.9479	0.9683	0.10332	4.018	9e-05	0.00025	Srst	simple repeat sequence-containing transcript
Z00076841-1	2.4217	2.3363	1.8286	1.9529	1.7771	1.5291	2.091	1.6345	1.2099	0.02603	11.478	0	0	Cabp4	calcium binding protein 4
Z00010713-1	3.172	2.5948	2.5699	2.5004	2.3599	2.1111	2.6479	2.1653	1.9605	0.01254	20.765	0	0	Nlrp5	NLR family, pyrin domain containing 5
Z00047237-1	1.241	1.4866	2.0733	1.7508	2.0603	2.4515	1.5205	1.8701	2.4016	0.01745	19.729	0	0	Clic6	chloride intracellular channel 6
Z00023189-1	2.0935	1.9198	2.3361	2.3252	2.8398	2.9282	2.1279	2.7155	3.13	0.02628	13.691	0	0	Tead3	TEA domain family member 3
Z00071997-1	1.6613	1.8501	1.3382	1.4984	1.4404	1.5087	2.5484	2.0724	1.7516	0.10165	2.817	0.00407	0.00874	EG229571	predicted gene, EG229571
Z00035258-1	2.1638	2.1417	2.3813	1.7002	1.9509	1.2363	2.4464	2.0474	1.7919	0.10146	2.736	0.0052	0.01093	Prdm16	PR domain containing 16
Z00076347-1	2.3215	2.2011	1.9166	2.0032	1.7421	1.9026	2.7054	2.3037	2.9522	0.031	10.138	0	0	1700018G05Rik	RIKEN cDNA 1700018G05 gene
Z00034296-1	3.0216	3.5539	3.7224	3.4841	3.9927	4.2315	3.8013	3.739	3.178	0.02588	11.053	0	0	Dok2	docking protein 2
Z00071412-1	1.9914	2.0511	1.5656	1.8388	1.6952	1.2674	2.4755	2.0845	1.6659	0.0495	4.974	0	1e-05	Tdpoz5	TD and POZ domain containing 5
Z00040999-1	3.4786	3.081	3.025	2.6744	2.2706	2.7978	3.3844	2.9663	3.4117	0.00838	36.755	0	0	Sh3tc2	SH3 domain and tetratricopeptide repeats 2
Z00057693-1	4.0223	3.6749	3.7714	3.0734	2.8145	3.9618	3.5851	3.1844	3.923	0.01489	25.174	0	0	Stard8	START domain containing 8
Z00048505-1	2.4461	2.5941	2.3088	2.204	2.0865	1.4319	2.6396	2.2995	1.9658	0.01241	21.864	0	0	Ctrc	chymotrypsin C (caldecrin)
Z00024808-1	2.7162	3.0612	3.3146	2.962	3.565	3.8029	3.1134	3.7586	3.9239	0.012	30.01	0	0	Fzd2	frizzled homolog 2 (Drosophila)
Z00056261-1	0.8111	0.773	0.5738	0.8542	1.3762	0.7773	1.4913	1.7813	0.9045	0.04414	7.529	0	0	Olfr307	olfactory receptor 307
Z00064496-1	3.0334	3.176	2.817	2.8406	2.8	1.9687	3.0393	2.751	2.0248	0.00809	45.953	0	0	OTTMUSG00000003947	predicted gene, OTTMUSG00000003947
Z00022462-1	0.9958	1.2238	1.5482	1.4682	1.9497	2.203	1.0875	1.852	1.5366	0.03012	10.882	0	0	Mogat1	monoacylglycerol O-acyltransferase 1
Z00025015-1	1.2984	1.2455	1.0996	2.1369	2.3066	2.0098	1.3886	2.2999	1.1907	0.0296	17.634	0	0	Il10	interleukin 10
Z00071874-1	1.3016	1.5012	2.0274	1.8782	2.0963	2.5086	1.6741	2.1893	2.0763	0.03351	8.25	0	0	Frmd7	FERM domain containing 7
Z00021602-1	1.8625	2.0714	2.5496	2.4585	2.6265	2.873	2.4013	2.6505	3.0693	0.0191	14.47	0	0	Slc25a24	solute carrier family 25 (mitochondrial carrier, phosphate carrier), member 24
Z00075020-1	3.843	3.366	3.4843	3.3291	3.1368	4.1858	3.8787	3.5388	4.3434	0.02736	12.216	0	0	Cryab	crystallin, alpha B
Z00022475-1	2.2314	2.7357	2.3502	2.4018	2.0952	1.5292	2.2416	2.107	2.2445	0.01486	13.841	0	0	Oit1	oncoprotein induced transcript 1
Z00024270-1	0.8174	0.8462	0.6874	1.0656	1.8932	1.2773	0.8651	0.8817	0.8831	0.04337	6.194	0	0	Gprc6a	G protein-coupled receptor, family C, group 6, member A
Z00025159-1	0.7157	0.8158	0.7258	0.7749	0.7857	0.7184	0.9387	0.8281	1.9214	0.03651	8.089	0	0	Cer1	cerberus 1 homolog (Xenopus laevis)
Z00075783-1	2.3417	2.4839	2.574	2.1813	2.6332	2.4097	2.956	3.0456	3.3867	0.00844	35.423	0	0	Rhox4d	reproductive homeobox 4D
Z00008260-1	2.217	1.86	1.5899	1.8016	1.4082	1.3023	1.7123	1.1628	1.0122	0.02609	11.033	0	0	Adamtsl1	ADAMTS-like 1
Z00031085-1	2.9757	2.7629	2.2043	2.7432	2.6057	2.3041	2.5506	2.5007	1.7709	0.01208	21.208	0	0	Defcr24	defensin related cryptdin 24
Z00040271-1	2.5984	2.6055	2.4642	2.224	2.7712	1.9779	2.4925	2.1303	1.5664	0.03871	7.382	0	0	Wdr64	WD repeat domain 64
Z00036503-1	0.8953	1.3213	1.6023	0.9446	1.6701	1.1715	0.9494	2.0998	1.2725	0.03545	9.121	0	0	Bcl11b	B-cell leukemia/lymphoma 11B
Z00060342-1	2.7503	2.5758	2.3023	1.9228	1.7287	1.5462	2.2253	1.604	1.6525	0.01551	25.614	0	0	Gsg1	germ cell-specific gene 1
Z00075246-1	1.914	1.9062	1.9554	2.5703	2.9202	2.9776	1.7735	2.4624	2.8838	0.03296	14.68	0	0	C1ql2	complement component 1, q subcomponent-like 2
Z00042066-1	2.32	2.6752	2.0637	2.2001	2.2786	1.4712	2.3301	2.2564	1.6726	0.01702	15.611	0	0	4930502E18Rik	RIKEN cDNA 4930502E18 gene
Z00022413-1	4.3944	4.2026	3.7227	4.4613	3.7139	3.2577	4.2586	3.5583	3.6294	0.02021	17.904	0	0	Nr0b1	nuclear receptor subfamily 0, group B, member 1
Z00051298-1	3.1223	3.1979	3.1095	2.7087	2.0131	1.9946	3.1525	2.2224	2.0288	0.04545	13.114	0	0	Zfp459	zinc finger protein 459
Z00049603-1	2.9426	3.146	2.95	2.6614	2.3254	1.9431	2.8316	2.4802	2.0725	0.03475	10.033	0	0	Ccdc113	coiled-coil domain containing 113
Z00070067-1	0.9918	1.3801	1.1433	1.0915	1.6356	1.4298	1.4485	1.8325	2.1941	0.02944	9.945	0	0	Birc1f	baculoviral IAP repeat-containing 1f
Z00025020-1	2.576	2.6017	3.0044	2.7678	3.144	3.732	2.53	2.9897	3.3159	0.01078	29.15	0	0	Mmd	monocyte to macrophage differentiation-associated
Z00074486-1	3.3869	3.2242	3.6674	3.9279	3.9163	4.4259	3.8449	3.7177	4.3088	0.01001	30.07	0	0	Capn2	calpain 2
Z00015069-1	1.5697	1.7443	2.023	1.7797	2.1445	2.5646	1.6001	2.2126	2.7712	0.01548	22.941	0	0	Trim14	tripartite motif-containing 14
Z00023899-1	1.2517	1.2398	0.9125	1.2805	1.851	1.1752	0.9176	2.1138	1.4979	0.03403	9.485	0	0	Fabp7	fatty acid binding protein 7, brain
Z00075023-1	1.7579	1.712	1.6328	1.8059	1.8519	2.0345	2.2595	2.0461	2.8339	0.01687	16.323	0	0	Nxf7	nuclear RNA export factor 7
Z00074703-1	2.6014	2.4038	2.1165	2.6072	2.6048	2.3021	2.875	2.7806	3.3165	0.02484	9.84	0	0	Dmkn	dermokine
Z00075320-1	3.0972	2.5996	2.6476	2.2152	1.8973	2.9099	2.3372	2.1854	3.0246	0.00964	35.859	0	0	Slc16a9	solute carrier family 16 (monocarboxylic acid transporters), member 9
Z00053795-1	1.4643	2.2336	1.7244	2.3356	2.4257	1.5432	2.0488	2.2237	1.2262	0.05504	6.834	0	0	9430069I07Rik	RIKEN cDNA 9430069I07 gene
Z00026125-1	1.1786	0.7095	0.8327	0.9685	0.6871	0.7428	1.3104	0.853	1.8857	0.04318	6.997	0	0	RP23-248K2.4	hepatitis A virus cellular receptor 1-like
Z00022544-1	3.8235	3.8214	3.5125	3.3966	3.2532	2.6739	3.8721	3.4663	3.0362	0.00602	52.809	0	0	Cpne5	copine V
Z00023814-1	3.1692	2.7221	2.6332	2.5144	2.0922	1.9715	2.8207	2.0008	2.2969	0.01376	24.435	0	0	Oas2	2'-5' oligoadenylate synthetase 2
Z00076760-1	1.3908	1.243	1.3768	1.0238	1.4783	1.8074	1.2185	1.4115	2.2212	0.09796	2.578	0.00833	0.01683	Chia	chitinase, acidic
Z00057834-1	4.4304	4.2578	3.821	4.0582	3.7215	3.2332	4.1611	3.7022	3.5247	0.01172	24.774	0	0	2200001I15Rik	RIKEN cDNA 2200001I15 gene
Z00025832-1	1.5564	1.3223	1.4017	1.2628	1.345	1.4193	2.4596	1.2877	1.3965	0.02863	9.673	0	0	Krt6a	keratin 6A
Z00048195-1	3.2982	3.4357	3.5898	3.2093	3.5201	4.4046	3.2951	3.4287	3.9817	0.00437	67.854	0	0	Hyi	hydroxypyruvate isomerase homolog (E. coli)
Z00074691-1	3.3213	2.8942	3.1855	3.3417	3.3606	4.0893	3.3499	3.3118	3.9617	0.00687	40.327	0	0	Myo1c	myosin IC
Z00048086-1	0.9803	0.7185	0.6463	0.9653	1.3254	1.8408	1.0074	0.9341	1.4119	0.04281	6.518	0	0	Vmn2r29	vomeronasal 2, receptor 29
Z00013970-1	2.2567	1.7239	2.0741	2.2104	2.2861	2.6686	2.1505	2.2965	2.918	0.01164	20.016	0	0	Lrrc8e	leucine rich repeat containing 8 family, member E
Z00031457-1	2.8784	3.1375	2.6888	2.6447	2.4918	1.9437	2.9191	2.6838	2.14	0.01626	17.484	0	0	Crxos1	Crx opposite strand transcript 1
Z00064323-1	1.7852	1.9267	2.3542	2.0489	1.9546	2.7217	1.528	1.6701	2.3527	0.016	17.899	0	0	Foxj1	forkhead box J1
Z00037855-1	1.8046	2.4545	2.507	1.341	1.479	1.3956	1.8839	1.9697	1.3138	0.02196	19.101	0	0	2210022J03Rik	RIKEN cDNA 2210022J03 gene
Z00037756-1	1.0325	0.8876	1.184	0.9544	1.0964	2.0589	0.8895	0.8664	1.8348	0.03936	9.816	0	0	9130206N08Rik	RIKEN cDNA 9130206N08 gene
Z00044310-1	1.2127	1.8851	1.1375	0.6928	1.2681	0.7488	0.982	0.829	0.8556	0.04627	5.867	0	0	1700011H14Rik	RIKEN cDNA 1700011H14 gene
Z00001016-1	2.9392	2.6748	2.9967	2.9554	3.0294	3.8665	3.1014	3.2968	3.8341	0.01131	29.59	0	0	Rhou	ras homolog gene family, member U
Z00062597-1	2.8883	2.5791	2.9872	3.5683	3.7572	3.0634	2.9008	3.7702	3.1685	0.03119	11.276	0	0	Fst	follistatin
Z00019723-1	1.1319	0.968	1.1494	0.8799	1.2619	0.8877	1.045	1.5944	2.0697	0.03802	7.869	0	0	Ednra	endothelin receptor type A
Z00048802-1	0.9598	0.7413	1.1217	1.931	1.3575	1.1772	1.4748	1.0148	1.498	0.04463	5.643	0	0	1810023F06Rik	RIKEN cDNA 1810023F06 gene
Z00044910-1	2.0583	2.3479	2.6101	2.6224	3.0839	2.8286	2.3838	3.0784	3.248	0.00986	31.871	0	0	Sox11	SRY-box containing gene 11
Z00025402-1	3.0748	3.0935	2.8953	4.0008	4.0849	3.9301	4.001	3.9374	3.8551	0.03478	13.288	0	0	Eif2s3y	eukaryotic translation initiation factor 2, subunit 3, structural gene Y-linked
Z00018071-1	4.5846	4.3257	4.5415	4.5937	4.7618	5.5151	4.6428	4.6622	5.2727	0.0198	14.531	0	0	Amotl2	angiomotin like 2
Z00037034-1	2.0375	1.8725	2.3527	2.5149	1.5584	1.3257	1.8045	1.8924	1.6055	0.04089	6.989	0	0	Tnrc4	trinucleotide repeat containing 4
Z00021618-1	5.0715	5.0549	4.8647	5.0967	4.732	4.4017	4.9688	4.4285	3.9076	0.00408	79.973	0	0	Stmn2	stathmin-like 2
Z00028678-1	0.9789	1.7302	1.7771	1.349	1.6501	2.168	1.4789	1.4101	1.7291	0.09968	2.226	0.02288	0.04213	ENSMUSG00000053861	predicted gene, ENSMUSG00000053861
Z00044308-1	1.1902	1.8871	1.6062	0.9829	0.7063	0.698	1.5551	1.0393	0.9717	0.04117	8.386	0	0	Megf11	multiple EGF-like-domains 11
Z00037640-1	2.6589	2.7678	2.6652	2.4744	2.0068	2.0081	2.0681	1.6654	1.579	0.01302	30.471	0	0	Dnahc6	dynein, axonemal, heavy chain 6
Z00031113-1	0.8553	0.9277	1.3602	1.0133	1.1956	2.0441	0.9558	1.0753	1.4186	0.06217	4.378	3e-05	8e-05	Eya4	eyes absent 4 homolog (Drosophila)
Z00072723-1	1.9778	2.1445	1.8401	1.7619	1.6422	0.9558	1.7151	1.3114	1.0239	0.02366	14.46	0	0	EG666692	predicted gene, EG666692
Z00075036-1	3.6208	3.3254	3.5199	2.8283	2.4324	2.6983	3.2029	2.6444	2.6973	0.02306	15.868	0	0	Nlrc3	NLR family, CARD domain containing 3
Z00077431-1	1.1181	1.6186	0.9621	0.9792	1.902	0.7138	1.0337	1.0018	0.8205	0.07446	3.963	0.00011	0.0003	Tcra-V8	T-cell receptor alpha, variable 8
Z00055887-1	0.8174	1.438	1.7554	1.4232	2.0049	1.8305	1.0889	1.735	1.7014	0.02808	10.328	0	0	EG633285	predicted gene, EG633285
Z00023872-1	3.6093	3.2681	3.1555	3.469	3.2396	2.422	3.517	3.2162	2.8393	0.03756	7.213	0	0	Foxd3	forkhead box D3
Z00003957-1	2.057	2.2303	2.1018	1.8429	1.6532	1.4172	1.6955	1.6826	1.0433	0.03341	8.113	0	0	P2ry6	pyrimidinergic receptor P2Y, G-protein coupled, 6
Z00025903-1	3.5385	3.5671	3.4572	3.2162	3.1105	2.5063	3.2176	3.046	2.3808	0.00577	62.234	0	0	Eng	endoglin
Z00034851-1	4.5395	4.3371	4.2421	4.065	3.4586	4.141	4.6448	4.0794	3.9173	0.01552	15.851	0	0	Calcoco2	calcium binding and coiled-coil domain 2
Z00024379-1	0.7392	1.127	1.302	1.2684	1.9254	1.0183	1.0283	1.3991	0.8204	0.04114	6.088	0	0	Tex16	testis expressed gene 16
Z00057663-1	1.4665	1.7027	1.7457	1.2536	1.9225	0.7365	1.465	1.7099	0.8444	0.03075	10.996	0	0	Gm444	gene model 444, (NCBI)
Z00061463-1	2.2115	2.4755	2.1381	1.8844	2.2181	1.2901	1.9366	2.1347	1.4493	0.0215	13.637	0	0	C730029A08Rik	RIKEN cDNA C730029A08 gene
Z00043833-1	2.9065	3.0017	3.2946	2.9679	2.9097	3.5824	2.9468	2.9687	4.0913	0.00699	47.503	0	0	Tdrd7	tudor domain containing 7
Z00041215-1	2.4412	2.1931	2.7561	2.087	1.9258	2.6676	1.5715	1.8519	2.6473	0.02259	15.242	0	0	Tmem117	transmembrane protein 117
Z00028841-1	1.7688	1.4238	1.2248	1.078	1.3532	0.5844	0.9494	0.7866	0.8905	0.04677	5.667	0	0	A430048G15Rik	RIKEN cDNA A430048G15 gene
Z00030897-1	3.5079	3.851	3.4685	3.2204	3.5178	3.2055	3.1958	3.287	2.667	0.00872	24.196	0	0	Mup5	major urinary protein 5
Z00022712-1	1.8024	1.4474	1.9897	1.6399	1.8482	1.4751	2.3505	2.6312	1.8677	0.04791	6.322	0	0	Nefm	neurofilament, medium polypeptide
Z00074721-1	3.6388	3.5961	3.2408	3.5159	3.108	2.4556	3.6152	3.1783	2.9054	0.00689	45.352	0	0	5830482F20Rik	RIKEN cDNA 5830482F20 gene
Z00020491-1	1.173	1.795	2.1334	1.5733	2.0942	1.1564	1.0972	1.661	0.9506	0.03557	10.961	0	0	Gja3	gap junction protein, alpha 3
Z00023551-1	2.0521	2.2548	2.5647	2.3359	2.3185	3.2346	2.0979	2.0765	2.8608	0.0113	28.327	0	0	Ppp3cc	protein phosphatase 3, catalytic subunit, gamma isoform
Z00077028-1	1.171	1.5202	1.8951	1.4339	1.2551	1.9515	0.9656	1.5938	2.1481	0.10446	2.935	0.00285	0.00627	Atp1a2	ATPase, Na+/K+ transporting, alpha 2 polypeptide
Z00034440-1	2.5588	3.0627	3.2846	2.3205	3.0236	2.6538	2.5608	3.5027	3.3554	0.00728	47.463	0	0	Car14	carbonic anhydrase 14
Z00030706-1	1.5062	2.3388	2.3762	1.8809	1.9624	1.299	2.4291	2.481	2.2221	0.01462	24.699	0	0	Sytl3	synaptotagmin-like 3
Z00024716-1	1.3747	1.549	1.8286	1.4187	2.0759	1.6089	1.4946	1.7929	0.8942	0.03928	5.709	0	0	Vsx2	visual system homeobox 2
Z00074523-1	2.3092	2.5242	2.4303	2.33	2.5543	2.8374	2.294	2.8645	3.4752	0.00934	31.43	0	0	Igtp	interferon gamma induced GTPase
Z00041562-1	3.3937	3.5937	3.78	3.4765	3.406	2.5992	3.3759	3.3329	2.6013	0.00995	33.951	0	0	Rps6kl1	ribosomal protein S6 kinase-like 1
Z00019484-1	0.9611	1.2013	1.9834	0.8155	1.663	1.3248	0.9793	1.9959	1.6196	0.03212	12.209	0	0	Snph	syntaphilin
Z00041310-1	1.5568	1.7456	2.1334	1.3903	1.1774	1.8976	0.953	1.5507	1.8551	0.03132	8.801	0	0	Erc2	ELKS/RAB6-interacting/CAST family member 2
Z00024694-1	3.2715	2.9828	2.709	2.5904	2.6355	2.0914	2.9688	2.5469	2.3221	0.04389	5.855	0	0	Mep1b	meprin 1 beta
Z00022871-1	0.6751	0.853	1.0289	0.7433	1.074	0.9102	1.0472	0.9366	1.8551	0.0434	5.432	0	0	Bclp2	chitinase like protein 2
Z00031001-1	3.8999	3.9937	3.9666	3.8294	3.7036	3.0755	4.2548	3.937	3.1925	0.00746	39.932	0	0	Rex2	reduced expression 2
Z00023235-1	2.4	2.3448	2.7492	2.4431	2.7905	3.2922	2.3278	2.6384	2.1129	0.01299	18.67	0	0	Cxcl14	chemokine (C-X-C motif) ligand 14
Z00064491-1	0.9615	1.6331	2.127	1.4842	2.1407	1.9721	1.2192	1.9062	1.5388	0.02931	11.391	0	0	Slc35f1	solute carrier family 35, member F1
Z00073937-1	2.22	2.527	1.9362	2.5886	2.3873	1.6305	2.8095	2.5778	1.7503	0.03869	8.788	0	0	Usp26	ubiquitin specific peptidase 26
Z00006007-1	3.0352	2.9333	3.3625	3.3853	3.2901	4.1122	3.6778	3.4353	4.0621	0.01758	18.988	0	0	F3	coagulation factor III
Z00075468-1	1.582	1.713	2.2103	1.8824	2.3063	2.7604	1.6372	2.09	2.5729	0.02076	16.761	0	0	Jazf1	JAZF zinc finger 1
Z00023193-1	1.8905	1.801	1.7574	1.7391	1.5803	0.7122	1.5916	0.8223	0.819	0.03164	14.668	0	0	C8a	complement component 8, alpha polypeptide
Z00078205-1	2.5929	2.4342	2.5231	2.3476	2.1775	2.2333	2.3647	2.4496	1.4146	0.05138	4.783	1e-05	2e-05	1700024G13Rik	RIKEN cDNA 1700024G13 gene
Z00023961-1	2.1635	2.2766	1.7864	1.8674	2.0991	2.2872	2.1856	1.9236	2.9646	0.01559	15.416	0	0	Chst5	carbohydrate (N-acetylglucosamine 6-O) sulfotransferase 5
Z00044175-1	1.8452	1.981	2.4284	1.8772	2.2666	2.9827	2.0659	2.6216	3.0231	0.01451	28.161	0	0	Cda	cytidine deaminase
Z00022343-1	4.2714	4.431	4.401	3.802	3.5107	3.2534	4.104	3.8083	3.7312	0.0053	62.393	0	0	Pfkp	phosphofructokinase, platelet
Z00053436-1	2.9427	3.2161	3.3402	3.2758	3.4132	4.1202	3.302	3.7824	3.736	0.01135	22.442	0	0	Tmem63a	transmembrane protein 63a
Z00051430-1	2.0346	1.1513	1.2712	1.3481	1.1288	0.8572	1.8029	1.258	1.0064	0.03599	7.838	0	0	BC065085	cDNA sequence BC065085
Z00058470-1	0.7295	0.7584	0.7396	0.7888	0.7276	0.6727	0.9526	0.8419	1.8493	0.03541	7.597	0	0	Gm52	gene model 52, (NCBI)
Z00030166-1	2.8394	3.1034	2.7701	2.759	2.7206	1.927	2.9593	2.9294	2.1783	0.00839	35.153	0	0	2310040G24Rik	RIKEN cDNA 2310040G24 gene
Z00026076-1	3.2266	3.2595	2.7548	3.2177	2.9584	2.4811	2.4536	2.4359	2.0831	0.00879	41.247	0	0	Mrc1	mannose receptor, C type 1
Z00034794-1	1.4362	1.7206	2.1395	1.9087	1.9209	0.9633	2.038	1.8399	1.2214	0.07877	3.999	0.0001	0.00027	Onecut1	one cut domain, family member 1
Z00041793-1	3.0041	2.8612	2.8533	2.6826	2.3439	1.8282	3.0007	2.6314	2.2402	0.02229	14.067	0	0	6430514L14Rik	RIKEN cDNA 6430514L14 gene
Z00048551-1	4.1095	4.3844	3.955	4.9313	4.9285	3.7557	4.6055	4.5941	4.7777	0.02784	13.113	0	0	Id1	inhibitor of DNA binding 1
Z00012069-1	1.4662	1.4643	1.8798	1.51	1.6867	2.3024	1.1269	1.4713	1.9491	0.05042	4.773	1e-05	2e-05	BC034090	cDNA sequence BC034090
Z00046834-1	1.0417	0.8943	1.3227	0.8543	1.27	2.0297	1.0181	1.1422	1.817	0.03654	9.065	0	0	Ccdc129	coiled-coil domain containing 129
Z00006985-1	3.2582	3.5237	3.9113	3.6346	3.9547	4.4335	3.7771	3.8676	4.4031	0.02634	11.091	0	0	Cnn2	calponin 2
Z00053359-1	2.5488	2.7321	2.0509	2.3258	2.5008	1.6652	2.8403	2.4864	2.279	0.011	23.23	0	0	Rhox2a	reproductive homeobox 2A
Z00024816-1	2.206	2.4945	2.7532	2.8824	2.9351	3.381	2.3348	2.962	3.1794	0.00868	34.456	0	0	Armcx3	armadillo repeat containing, X-linked 3
Z00036145-1	4.0961	4.0502	3.8277	3.977	3.8249	2.9218	3.83	3.5117	2.9604	0.01144	34.59	0	0	Syce1	synaptonemal complex central element protein 1
Z00025009-1	0.8812	0.9857	0.8042	0.9635	1.9778	0.9173	0.9564	1.6884	1.0118	0.0558	5.987	0	0	Ndph	Norrie disease homolog
Z00059581-1	2.3526	2.07	1.8286	1.2601	1.5141	1.1791	1.6656	1.5653	1.5843	0.02343	11.766	0	0	Nfe2	nuclear factor, erythroid derived 2
Z00070362-1	2.5529	2.0558	2.2334	1.6281	1.6676	1.3797	2.4458	1.9678	2.0217	0.01837	16.292	0	0	Hesx1	homeo box gene expressed in ES cells
Z00027022-1	1.8774	1.8096	1.5929	1.2182	1.1148	0.8479	1.4442	0.8506	0.7059	0.03644	10.247	0	0	Trpm3	transient receptor potential cation channel, subfamily M, member 3
Z00009917-1	1.5975	1.8791	1.3074	1.0782	0.7079	0.7126	1.2466	0.8321	0.8194	0.04303	7.931	0	0	1700057H21Rik	RIKEN cDNA 1700057H21 gene
Z00054462-1	3.1751	3.2365	3.0106	2.1795	2.0658	2.1122	2.4967	2.4052	2.5484	0.00994	41.587	0	0	Abca4	ATP-binding cassette, sub-family A (ABC1), member 4
Z00053333-1	1.9679	2.1907	2.5034	1.3328	1.4974	1.8013	1.9096	1.9042	1.8652	0.02351	10.062	0	0	Rnf182	ring finger protein 182
Z00036223-1	4.3638	4.3704	3.9563	4.0946	3.7954	3.2001	4.1524	3.7967	3.6812	0.01795	15.18	0	0	Ddc	dopa decarboxylase
Z00031351-1	1.5382	2.0597	1.8227	1.6971	2.1413	1.2362	2.4065	2.2821	1.5718	0.01937	15.478	0	0	E330037M01Rik	RIKEN cDNA E330037M01 gene
Z00070229-1	0.7268	0.7557	0.9547	0.7861	0.7214	0.769	1.058	1.3918	1.8917	0.0432	7.319	0	0	Khdc1a	KH homology domain containing 1A
Z00056257-1	2.6135	2.6606	2.8209	2.3807	2.0355	1.6509	2.6324	2.3036	2.3121	0.01112	23.648	0	0	Pde8a	phosphodiesterase 8A
Z00057449-1	0.7486	0.6413	0.9785	0.858	0.879	0.8118	1.1534	0.9073	1.8106	0.04186	5.654	0	0	Havcr1	hepatitis A virus cellular receptor 1
Z00036291-1	0.8368	1.4841	1.7048	0.9469	1.3428	1.864	0.8669	1.5862	2.006	0.07375	5.176	0	1e-05	Cxxc4	CXXC finger 4
Z00024830-1	3.4013	2.6866	2.9756	2.6327	2.7776	2.2955	2.8879	2.6188	2.2325	0.00811	30.743	0	0	St8sia5	ST8 alpha-N-acetyl-neuraminide alpha-2,8-sialyltransferase 5
Z00003159-1	1.3314	1.3507	1.1812	0.9081	0.9157	1.6562	1.3196	1.5325	2.0766	0.03391	7.866	0	0	BC013672	cDNA sequence BC013672
Z00000421-1	2.5873	2.6364	2.7336	2.5999	2.9094	2.95	2.8513	2.8503	3.7557	0.03337	7.633	0	0	Gata2	GATA binding protein 2
Z00035164-1	2.5749	3.1203	2.715	3.2311	3.1028	2.1548	3.0793	3.2077	2.0627	0.08685	4.726	1e-05	3e-05	Coch	coagulation factor C homolog (Limulus polyphemus)
Z00024865-1	1.9448	2.0703	1.8337	1.6095	1.8133	0.9021	1.6216	1.9327	1.0211	0.02235	15.213	0	0	Krt27	keratin 27
Z00024136-1	2.2084	2.157	2.6336	2.1377	2.4239	1.5964	2.7644	2.5841	2.5201	0.04684	5.39	0	0	Bhmt2	betaine-homocysteine methyltransferase 2
Z00022468-1	0.7533	1.1517	1.0624	1.2901	1.5919	1.9213	0.8766	1.0998	1.7023	0.04893	6.249	0	0	Ch25h	cholesterol 25-hydroxylase
Z00074545-1	2.0779	2.2884	2.3165	2.2884	2.2236	2.5498	1.8687	2.2687	3.0366	0.01206	17.463	0	0	Ppp1r3c	protein phosphatase 1, regulatory (inhibitor) subunit 3C
Z00036800-1	2.9726	3.1493	3.1839	3.4953	3.7872	3.4713	2.6197	3.1786	3.1022	0.00567	39.843	0	0	LOC674367	region containing RIKEN cDNA C630010D07 gene; RIKEN cDNA 1110019K23 gene
Z00040544-1	2.5635	2.9333	2.6994	2.3668	2.6067	1.7658	2.3906	2.4944	1.7688	0.01096	28.609	0	0	Efcab3	EF-hand calcium binding domain 3
Z00062145-1	2.346	2.3538	2.3608	2.1502	2.1175	1.1933	1.9052	1.9648	1.929	0.02622	10.165	0	0	Sorcs2	sortilin-related VPS10 domain containing receptor 2
Z00012342-1	3.4663	3.453	3.5991	2.9036	3.0923	4.071	3.2873	3.2859	3.8923	0.00998	27.153	0	0	Fhl1	four and a half LIM domains 1
Z00006787-1	1.3085	1.0159	1.361	1.1169	0.6103	1.0768	1.4774	1.3956	1.7776	0.03748	5.852	0	0	Rab3il1	RAB3A interacting protein (rabin3)-like 1
Z00025226-1	1.0253	1.2454	1.6694	1.4759	1.4014	1.9734	1.1323	1.429	2.1921	0.02824	10.377	0	0	Dlx4	distal-less homeobox 4
Z00045717-1	1.0869	1.1958	1.1892	0.9409	1.1962	2.0369	1.0156	1.0851	2.1076	0.04918	7.766	0	0	8430408G22Rik	RIKEN cDNA 8430408G22 gene
Z00029996-1	1.4407	1.7118	1.5209	0.8329	1.0173	0.5451	1.0299	0.9184	0.8105	0.04283	6.856	0	0	EG380907	predicted gene, EG380907
Z00005497-1	2.7606	2.7155	3.1007	2.8893	3.0711	3.5932	2.9929	3.255	3.8819	0.00642	46.112	0	0	Efna1	ephrin A1
Z00041731-1	3.1735	3.4975	3.5006	3.5068	3.1106	2.3405	3.4068	3.1022	3.0063	0.00611	45.344	0	0	Rnf165	ring finger protein 165
Z00031872-1	3.2258	2.2601	2.1191	2.114	2.1511	2.124	2.3925	2.0602	2.273	0.01182	22.115	0	0	S100a14	S100 calcium binding protein A14
Z00030644-1	1.8081	2.1999	1.7367	2.1177	2.1928	2.8492	2.9023	2.299	2.3902	0.08449	3.793	0.00019	0.0005	C130092O11Rik	RIKEN cDNA C130092O11 gene
Z00076500-1	1.5937	1.6452	1.3015	1.3915	1.2087	1.1212	1.0883	0.9042	2.068	0.03379	7.415	0	0	Ssxb2	synovial sarcoma, X member B, breakpoint 2
Z00046137-1	1.8218	1.7069	1.5861	1.8443	1.9774	2.0492	1.22	1.5088	2.3837	0.01986	11.469	0	0	5830443L24Rik	RIKEN cDNA 5830443L24 gene
Z00075469-1	3.748	3.8556	3.6285	3.7137	3.3433	2.6919	3.762	3.4187	2.8401	0.01319	26.734	0	0	4921530G04Rik	RIKEN cDNA 4921530G04 gene
Z00010110-1	1.7008	2.0184	1.6232	1.7604	2.0387	1.2892	2.4527	2.2787	1.7588	0.02728	9.231	0	0	Speer7-ps1	spermatogenesis associated glutamate (E)-rich protein 7, pseudogene 1
Z00076389-1	2.8422	2.9923	3.0441	3.3548	3.6291	3.3172	2.4663	3.0306	2.9702	0.00618	36.005	0	0	1110019K23Rik	RIKEN cDNA 1110019K23 gene
Z00024437-1	0.8296	1.086	1.7633	1.6694	1.9924	1.2481	1.0565	1.8181	1.637	0.06231	5.31	0	0	Ephb1	Eph receptor B1
Z00031487-1	1.518	1.9209	2.3034	1.3536	2.5163	1.487	1.7479	2.4808	1.5837	0.01765	22.875	0	0	1110032F04Rik	RIKEN cDNA 1110032F04 gene
Z00057868-1	2.2886	2.3118	2.0806	2.482	2.2441	1.7454	2.5578	2.4695	1.3954	0.02289	12.728	0	0	1700023D19Rik	RIKEN cDNA 1700023D19 gene
Z00036143-1	3.2209	3.7443	3.8371	3.7551	4.1784	4.3832	3.7406	4.1613	4.0522	0.00865	27.113	0	0	Kcnk1	potassium channel, subfamily K, member 1
Z00034170-1	2.2075	2.9337	3.1279	2.4066	3.2536	3.3697	2.4176	2.9423	2.3322	0.03309	11.65	0	0	Lrrk2	leucine-rich repeat kinase 2
Z00077090-1	1.4265	1.5391	1.6699	2.0316	1.7538	1.559	1.4096	1.1678	0.87	0.02875	7.837	0	0	Apob	apolipoprotein B
Z00041559-1	1.3614	1.2916	1.6256	1.6431	1.2394	2.0183	1.1631	1.5157	2.3246	0.03254	9.045	0	0	Dleu2	deleted in lymphocytic leukemia, 2
Z00063770-1	2.8541	2.8511	2.8082	2.3803	3.0569	2.6873	2.8443	2.8682	3.541	0.01357	14.054	0	0	Cfc1	cripto, FRL-1, cryptic family 1
Z00050554-1	3.6775	3.038	3.2305	2.8834	2.6631	3.8238	3.5092	2.9024	3.324	0.01205	25.42	0	0	Nkain4	Na+/K+ transporting ATPase interacting 4
Z00055966-1	3.7982	3.5913	3.6016	3.8816	2.8343	2.721	3.6668	2.8651	3.0408	0.0175	24.222	0	0	Abca1	ATP-binding cassette, sub-family A (ABC1), member 1
Z00037693-1	0.9866	1.2779	2.147	1.1989	1.3271	1.5299	1.1732	1.3326	1.2151	0.07082	3.099	0.00172	0.00393	Ppm1h	protein phosphatase 1H (PP2C domain containing)
Z00042834-1	2.8274	3.1166	3.1066	2.9328	3.3153	2.634	2.6821	3.0309	2.155	0.02292	10.352	0	0	Alox5	arachidonate 5-lipoxygenase
Z00023787-1	1.1684	0.8618	1.1393	1.08	1.3979	2.0221	1.2911	1.5177	1.4067	0.04628	4.698	1e-05	3e-05	Slc4a4	solute carrier family 4 (anion exchanger), member 4
Z00038753-1	1.737	1.675	1.989	1.6173	1.9138	2.7774	1.7969	1.7848	2.6719	0.01997	18.425	0	0	Ptprm	protein tyrosine phosphatase, receptor type, M
Z00025108-1	1.9354	1.6361	1.8615	1.2437	0.9189	1.1538	1.4157	1.3644	2.0781	0.06172	4.944	0	1e-05	Hsd17b2	hydroxysteroid (17-beta) dehydrogenase 2
Z00023598-1	1.4116	2.1448	2.3216	1.6413	2.5706	2.1438	1.6193	2.1839	2.3034	0.0284	10.594	0	0	Alox15	arachidonate 15-lipoxygenase
Z00010159-1	1.4433	1.9726	1.7033	1.1867	1.1516	0.8138	1.2508	1.5886	0.9002	0.03557	8.022	0	0	LOC381355	hypothetical LOC381355
Z00051384-1	1.6902	2.1457	1.9733	1.673	1.8842	1.0659	1.2422	1.8649	0.9871	0.02268	15.309	0	0	9030205A07Rik	RIKEN cDNA 9030205A07 Gene
Z00020448-1	3.2688	3.2207	3.661	3.0328	2.8958	4.0539	3.334	3.3955	4.0298	0.01312	25.256	0	0	Vegfa	vascular endothelial growth factor A
Z00052447-1	2.3512	2.4669	2.6239	2.8306	2.7975	3.1344	2.5182	2.7932	3.5089	0.0087	29.745	0	0	Zxdb	zinc finger, X-linked, duplicated B
Z00035180-1	0.7129	0.7165	0.6293	0.9011	0.969	0.7834	0.8003	0.9299	1.787	0.04364	5.477	0	0	Ces3	carboxylesterase 3
Z00005255-1	2.0777	2.3514	2.5037	2.407	2.7483	2.7167	2.5763	2.6347	3.2354	0.02673	7.666	0	0	Ascl2	achaete-scute complex homolog 2 (Drosophila)
Z00026061-1	2.3197	2.3627	2.1007	2.9625	2.9801	2.4772	3.2582	3.0125	2.2256	0.02871	12.266	0	0	Aim2	absent in melanoma 2
Z00047391-1	1.5329	1.4258	1.8692	0.7685	1.2735	0.712	1.3426	1.1477	0.8187	0.04192	7.198	0	0	Rims1	regulating synaptic membrane exocytosis 1
Z00068943-1	0.9855	1.491	1.4053	1.2839	2.1425	1.7938	1.1994	1.636	1.389	0.05121	4.576	1e-05	4e-05	LOC433567
Z00070194-1	1.548	1.1156	1.0471	1.1906	0.7207	0.9287	1.8776	1.1768	0.8868	0.04087	6.13	0	0	A130078K24Rik	RIKEN cDNA A130078K24 gene
Z00028402-1	2.7975	3.1701	2.6379	2.2937	2.0731	2.0134	2.4948	2.2622	2.1518	0.01652	17.484	0	0	C330004M20Rik	RIKEN cDNA C330004M20 gene
Z00025439-1	3.5137	3.4364	2.8829	3.4836	3.3225	2.9556	3.7811	3.323	2.6247	0.05684	4.677	1e-05	3e-05	Aass	aminoadipate-semialdehyde synthase
Z00073926-1	1.8503	1.3422	1.6672	2.4796	2.0972	2.4236	2.4984	1.9329	2.19	0.03816	8.176	0	0	Adrb1	adrenergic receptor, beta 1
Z00074432-1	2.0833	2.3155	2.0202	2.0585	1.9169	1.1594	2.1364	2.0868	1.849	0.0948	2.261	0.02079	0.03869	Ttc9b	tetratricopeptide repeat domain 9B
Z00021837-1	3.9471	3.6068	3.4564	3.8191	3.3828	2.7913	3.7043	3.4471	3.5939	0.01245	17.616	0	0	2310005C01Rik	RIKEN cDNA 2310005C01 gene
Z00022697-1	2.1886	2.1084	2.1018	2.799	2.4392	1.7517	2.1752	2.157	1.6435	0.01521	15.226	0	0	Lyl1	lymphoblastomic leukemia
Z00024408-1	1.6842	1.3983	1.603	1.6895	2.1204	2.5535	1.7986	1.9428	2.4468	0.03149	9.65	0	0	Ltc4s	leukotriene C4 synthase
Z00005421-1	2.1251	2.5516	2.5083	2.4026	2.5157	2.6037	2.3889	2.4292	3.2803	0.03586	5.435	0	0	Msx2	homeobox, msh-like 2
Z00064418-1	2.8013	2.8795	3.0206	3.2614	3.4601	3.9358	2.7815	3.1661	3.8086	0.01587	22.72	0	0	Efna5	ephrin A5
Z00026059-1	1.0506	0.7621	0.8561	0.6397	0.7313	0.736	1.2925	0.8456	1.7934	0.05696	4.744	1e-05	3e-05	Oas1h	2'-5' oligoadenylate synthetase 1H
Z00016283-1	2.1333	1.8689	1.9166	1.8725	1.9799	2.5944	2.1623	2.0962	3.0223	0.01356	21.972	0	0	Cdc42ep2	CDC42 effector protein (Rho GTPase binding) 2
Z00023825-1	1.1437	1.8605	1.6986	1.4153	2.1243	2.1692	1.937	2.2969	2.1481	0.06419	4.603	1e-05	4e-05	Cyp1a1	cytochrome P450, family 1, subfamily a, polypeptide 1
Z00057784-1	1.9414	1.7737	1.9873	1.8384	1.7779	1.3187	1.5932	1.3729	0.8343	0.02355	11.701	0	0	RP23-382C19.4	hypothetical protein LOC666331
Z00073929-1	1.6293	1.8609	2.6526	2.0879	2.3209	2.6289	1.5008	2.19	2.3456	0.01313	25.309	0	0	Gnao1	guanine nucleotide binding protein, alpha O
Z00038933-1	1.3122	0.9565	1.5379	1.3741	1.3487	2.0008	1.4381	0.849	1.5009	0.09508	2.351	0.01608	0.03066	4932415G12Rik	RIKEN cDNA 4932415G12 gene
Z00063867-1	2.9013	3.1934	3.2749	3.1658	3.3432	4.0529	2.9653	3.3153	3.4003	0.01075	20.447	0	0	Wipf3	WAS/WASL interacting protein family, member 3
Z00031535-1	3.0832	3.1308	3.5291	3.8054	4.2348	3.9955	3.4066	3.9793	3.8795	0.02067	15.806	0	0	Epha1	Eph receptor A1
Z00059469-1	2.2961	2.2882	2.5639	2.1599	2.3419	2.4919	2.9709	2.9803	3.3114	0.00969	32.27	0	0	Tnnt3	troponin T3, skeletal, fast
Z00076549-1	2.4041	2.3245	2.127	2.3248	2.4374	1.6749	2.4429	1.9128	1.2915	0.01468	22.056	0	0	Xirp2	xin actin-binding repeat containing 2
Z00075579-1	3.3563	3.3786	3.1612	2.7372	2.4811	2.2274	3.0368	2.7624	2.5323	0.01067	30.749	0	0	Crtac1	cartilage acidic protein 1
Z00030862-1	1.5304	1.8225	1.4236	1.0544	1.4961	0.6713	1.0597	1.14	0.8373	0.03777	7.173	0	0	OTTMUSG00000015161	predicted gene, OTTMUSG00000015161
Z00033328-1	1.5123	2.3326	2.1281	1.5584	1.7756	1.7082	1.9583	1.765	1.1816	0.02041	11.53	0	0	Fbxw16	F-box and WD-40 domain protein 16
Z00010588-1	2.4553	2.1475	2.3901	1.9712	2.3264	3.1222	2.1265	2.4212	2.8994	0.028	9.775	0	0	Pdzk1ip1	PDZK1 interacting protein 1
Z00019843-1	2.6734	3.0529	2.8394	2.3873	2.3116	2.704	2.4298	1.9022	2.1242	0.01989	13.115	0	0	Casq2	calsequestrin 2
Z00022562-1	1.4512	1.5913	1.3874	1.207	2.0412	2.1258	1.3492	1.4196	0.9753	0.05293	5.185	0	1e-05	Cdx4	caudal type homeo box 4
Z00055171-1	3.9011	4.2718	4.5815	4.5503	4.6813	4.9441	4.8506	4.6938	5.0501	0.00606	41.121	0	0	Lamb1-1	laminin B1 subunit 1
Z00059789-1	0.9785	0.9397	0.8502	1.0481	0.7639	1.1257	1.2258	1.053	1.9128	0.04208	5.334	0	0	Serpinb9c	serine (or cysteine) peptidase inhibitor, clade B, member 9c
Z00062908-1	0.9792	0.7679	0.6689	0.895	0.8065	0.8743	0.7989	1.0246	1.8172	0.04093	5.633	0	0	D17Ertd663e	DNA segment, Chr 17, ERATO Doi 663, expressed
Z00003648-1	2.9609	2.9948	2.622	2.9038	2.6669	2.3731	3.5211	3.1973	2.9071	0.02101	10.661	0	0	Pnma5	paraneoplastic antigen family 5
Z00054211-1	1.5175	1.9168	1.8058	1.1675	1.9673	1.0173	1.4469	1.5486	0.82	0.03036	10.601	0	0	BC042720	cDNA sequence BC042720
Z00040311-1	2.9383	2.8834	3.4115	2.919	2.9967	3.8432	2.6961	2.8879	3.6523	0.01375	23.037	0	0	Ccdc68	coiled-coil domain containing 68
Z00073889-1	3.3088	3.4586	3.7412	3.1979	3.4363	4.3439	3.4877	3.5996	4.3311	0.01067	32.475	0	0	Tpm3	tropomyosin 3, gamma
Z00076313-1	1.337	1.6126	1.2946	1.3366	1.5616	1.1834	2.3291	1.5561	1.2562	0.02856	8.42	0	0	Speer4c	spermatogenesis associated glutamate (E)-rich protein 4c
Z00010221-1	1.048	1.4261	1.5865	1.3202	1.3922	2.1928	1.1012	1.5498	1.7289	0.0341	6.983	0	0	Osbpl6	oxysterol binding protein-like 6
Z00075561-1	2.4806	2.845	2.8026	2.8624	3.6253	2.9	2.8794	3.5849	3.084	0.0216	12.919	0	0	Tmem54	transmembrane protein 54
Z00045306-1	3.1719	2.6523	3.2853	2.4396	2.2781	3.4032	3.3717	3.0814	3.4227	0.05826	6.658	0	0	Agpat9	1-acylglycerol-3-phosphate O-acyltransferase 9
Z00005371-1	2.1048	2.1168	2.5165	2.3828	2.6345	3.2492	2.1211	2.3958	2.3654	0.03517	7.302	0	0	Bcl2	B-cell leukemia/lymphoma 2
Z00023458-1	3.3911	3.12	3.5801	3.4912	3.5293	4.1955	3.4767	3.6428	4.2643	0.00486	56.287	0	0	Tjp3	tight junction protein 3
Z00076778-1	2.0367	2.0213	1.8991	2.4329	2.59	2.4069	2.2254	2.4201	1.446	0.03377	7.435	0	0	Pllp	plasma membrane proteolipid
Z00076660-1	2.6183	1.9841	2.178	2.8702	2.5959	2.771	2.6406	2.4975	3.1279	0.01139	20.831	0	0	Eya1	eyes absent 1 homolog (Drosophila)
Z00066151-1	2.2702	2.121	2.1871	2.2496	1.5106	1.1656	2.3092	1.5565	1.5324	0.0247	15.157	0	0	AI427809	expressed sequence AI427809
Z00072279-1	1.3069	1.1222	1.0463	1.389	1.3229	0.9536	1.5166	1.3844	2.0971	0.04775	4.673	1e-05	3e-05	Serpinb9f	serine (or cysteine) peptidase inhibitor, clade B, member 9f
Z00023582-1	3.3166	3.647	3.4775	3.1767	3.0895	2.6111	3.3378	3.0942	2.5041	0.01093	25.877	0	0	Fgf18	fibroblast growth factor 18
Z00025318-1	1.6639	1.8096	1.4233	1.5202	1.5265	0.6669	1.544	1.0501	0.8087	0.03558	8.855	0	0	Chrna1	cholinergic receptor, nicotinic, alpha polypeptide 1 (muscle)
Z00051420-1	0.7617	0.7396	0.7367	1.1552	1.856	0.7135	0.9537	1.435	0.8202	0.04326	7.242	0	0	Scn1a	sodium channel, voltage-gated, type I, alpha
Z00024765-1	3.035	2.9267	2.6656	2.6987	2.5121	1.8927	2.8852	2.6144	2.1901	0.00935	28.555	0	0	Crhr2	corticotropin releasing hormone receptor 2
Z00026983-1	1.8257	1.8135	1.4499	1.8427	1.6479	1.2922	1.6635	1.6657	2.4335	0.0222	9.104	0	0	Tac2	tachykinin 2
Z00061244-1	0.7887	0.7394	1.0682	1.2122	0.5769	1.7181	0.8348	0.9756	0.9994	0.04229	5.226	0	1e-05	D730001M18Rik	RIKEN cDNA D730001M18 gene
Z00025311-1	1.1514	1.7609	2.1322	1.8439	2.1609	2.2923	1.3376	1.9774	1.7063	0.04142	6.99	0	0	Slc16a7	solute carrier family 16 (monocarboxylic acid transporters), member 7
Z00013933-1	3.3356	3.4429	3.2537	3.0767	2.881	2.3022	3.226	2.7926	2.3285	0.00777	45.42	0	0	Bnc2	basonuclin 2
Z00034825-1	3.0517	2.6747	2.8482	3.0363	3.2053	3.8153	3.2233	3.187	3.5425	0.01017	23.113	0	0	Ier3	immediate early response 3
Z00074246-1	2.3685	3.0185	3.1975	2.9731	3.5001	2.3635	2.5018	3.311	2.3596	0.00921	44.245	0	0	D430039N05Rik	RIKEN cDNA D430039N05 gene
Z00022789-1	2.1648	1.545	1.373	1.3882	1.0304	1.3662	1.7548	1.0527	1.0244	0.03177	8.9	0	0	Klk11	kallikrein related-peptidase 11
Z00058995-1	1.8474	2.6218	2.3375	2.2715	2.954	2.0486	2.4528	2.9877	2.2815	0.01448	20.085	0	0	Fgf15	fibroblast growth factor 15
Z00070191-1	2.3414	2.1985	2.0719	2.4459	2.2212	1.7188	2.3454	2.0122	1.3056	0.02966	8.777	0	0	Pde4d	phosphodiesterase 4D, cAMP specific
Z00022892-1	0.8627	0.7605	0.6044	0.9304	0.683	0.8024	1.2086	0.9209	1.7444	0.03963	6.025	0	0	Lum	lumican
Z00041417-1	2.3814	2.4445	2.3396	2.2215	2.1789	2.0419	1.3046	1.6112	1.8081	0.01513	19.841	0	0	E430002G05Rik	RIKEN cDNA E430002G05 gene
Z00055483-1	4.7303	3.8545	3.6954	4.3937	3.8439	3.6186	4.7584	3.7081	3.6763	0.01016	42.537	0	0	Lama1	laminin, alpha 1
Z00050301-1	1.7314	1.7994	2.1706	2.2512	2.3561	2.8708	1.8197	2.3402	2.392	0.01347	19.652	0	0	2210010L05Rik	RIKEN cDNA 2210010L05 gene
Z00059234-1	1.1983	1.2807	0.7701	1.0279	1.4384	1.0806	0.7294	1.1405	1.8684	0.08215	2.909	0.00308	0.00674	A430107P09Rik	RIKEN cDNA A430107P09 gene
Z00052923-1	1.8263	1.8223	1.3445	1.0217	1.06	0.6879	1.3454	0.7734	0.7675	0.05464	6.87	0	0	Trim31	tripartite motif-containing 31
Z00077213-1	2.2531	3.0349	3.232	2.9706	3.2739	3.3912	2.6995	3.0624	3.0859	0.00799	29.508	0	0	4930555G01Rik	RIKEN cDNA 4930555G01 gene
Z00029482-1	1.2932	1.6412	2.0792	1.911	2.2888	2.2127	1.1508	2.1355	2.2403	0.031	11.663	0	0	Gm447	gene model 447, (NCBI)
Z00076166-1	1.7867	1.898	1.5797	1.8524	1.4938	1.3475	1.3328	1.1156	2.2535	0.04308	5.736	0	0	Ssxb10	synovial sarcoma, X member B, breakpoint 10
Z00077101-1	1.5773	1.8809	1.8147	1.4897	1.4979	0.7431	1.7524	1.2141	0.8498	0.04233	7.915	0	0	Cyp2c40	cytochrome P450, family 2, subfamily c, polypeptide 40
Z00074166-1	2.509	3.2379	3.1185	2.334	2.7046	2.885	2.7513	2.7896	3.4717	0.00807	31.746	0	0	Rhobtb1	Rho-related BTB domain containing 1
Z00038456-1	2.0963	2.5317	2.5796	2.9596	3.2292	2.7721	2.874	3.2335	2.5455	0.02964	9.012	0	0	Slc23a1	solute carrier family 23 (nucleobase transporters), member 1
Z00056130-1	1.4803	1.9384	1.5028	0.9046	1.9895	0.9885	1.2284	2.0418	0.9051	0.03828	11.361	0	0	Gm467	gene model 467, (NCBI)
Z00029205-1	1.4559	1.9956	2.238	1.6343	2.4883	2.05	1.8068	2.4955	1.3585	0.01961	17.805	0	0	Plcxd3	phosphatidylinositol-specific phospholipase C, X domain containing 3
Z00070519-1	3.4301	3.2112	3.1157	3.0796	2.5292	2.2932	3.1729	2.7291	2.7345	0.03603	7.557	0	0	Vwf	Von Willebrand factor homolog
Z00019330-1	0.7177	0.7466	1.5535	1.2615	1.8412	1.8539	1.0389	1.4613	1.2906	0.03561	9.861	0	0	D930020B18Rik	RIKEN cDNA D930020B18 gene
Z00004146-1	0.7247	1.1465	1.6327	0.8643	1.8609	1.6692	0.9478	1.5912	1.5982	0.05206	6.681	0	0	5830467P10Rik	RIKEN cDNA 5830467P10 gene
Z00022933-1	1.0583	1.2022	1.178	0.8826	1.5461	0.6064	0.971	1.7423	0.8254	0.04323	5.849	0	0	Sh2d1a	SH2 domain protein 1A
Z00059596-1	2.7048	2.7117	2.3933	2.3968	2.3695	2.6421	2.5283	2.2029	3.3387	0.01383	15.716	0	0	Vdr	vitamin D receptor
Z00075904-1	2.4401	2.173	2.1288	2.2921	2.4957	2.1562	2.2691	2.4158	3.2643	0.01444	16.817	0	0	Kng1	kininogen 1
Z00047966-1	1.7572	1.4251	1.8457	0.8649	0.7104	0.7151	0.9354	0.8248	0.9445	0.04316	9.119	0	0	2700046A07Rik	RIKEN cDNA 2700046A07 gene
Z00024320-1	0.7155	1.0743	1.0646	1.2017	1.7903	1.1148	1.6016	1.8507	1.1044	0.04689	6.19	0	0	Tsga8	testis specific gene A8
Z00058267-1	3.0529	3.2241	3.4675	3.3307	3.6653	4.1874	3.2222	3.9017	3.9442	0.01298	23.384	0	0	Mycl1	v-myc myelocytomatosis viral oncogene homolog 1, lung carcinoma derived (avian)
Z00025196-1	2.134	2.5882	3.2483	2.5514	2.9832	3.0182	2.2719	3.0456	3.2672	0.01451	23.938	0	0	Kcnmb4	potassium large conductance calcium-activated channel, subfamily M, beta member 4
Z00070436-1	4.4997	4.7035	4.7428	4.4518	5.072	3.9388	4.3151	5.0605	4.2352	0.01955	14.489	0	0	Pim2	proviral integration site 2
Z00075308-1	2.7752	2.7914	2.9361	2.8028	2.9322	2.3932	2.6469	2.8354	1.803	0.01741	14.899	0	0	Slc32a1	solute carrier family 32 (GABA vesicular transporter), member 1
Z00058806-1	3.0743	3.3584	2.8771	3.1258	3.0833	2.4072	3.5399	3.3377	3.161	0.01334	15.96	0	0	EG434050	predicted gene, EG434050
Z00022662-1	3.6084	3.8778	3.4776	3.087	2.989	2.7863	3.4304	2.9481	2.7455	0.00936	33.456	0	0	Robo4	roundabout homolog 4 (Drosophila)
Z00060324-1	4.4801	4.2265	4.2778	4.3448	3.3481	3.5361	4.3318	3.5368	3.7857	0.01616	22.993	0	0	Klf4	Kruppel-like factor 4 (gut)
Z00025210-1	4.1045	4.1772	4.0157	3.713	3.0457	3.2469	3.9596	3.3253	3.4291	0.01587	22.007	0	0	Manba	mannosidase, beta A, lysosomal
Z00029155-1	1.5114	1.6734	1.6282	1.659	1.4332	0.7623	1.8933	1.3999	0.869	0.03089	9.175	0	0	EG619959	predicted gene, EG619959
Z00070620-1	1.257	1.8119	1.4868	1.0528	1.9676	0.8367	1.2081	1.268	1.1034	0.03754	7.052	0	0	Cyp2c70	cytochrome P450, family 2, subfamily c, polypeptide 70
Z00015343-1	3.1184	3.3086	3.1291	3.4988	3.3666	2.5951	3.6612	3.7257	2.7973	0.00553	51.561	0	0	Lrmp	lymphoid-restricted membrane protein
Z00035897-1	1.7662	2.1477	2.4501	2.2637	2.2404	2.8512	1.9101	2.4753	2.8966	0.01143	25.554	0	0	Tsc22d3	TSC22 domain family 3
Z00023608-1	1.1409	1.2272	0.9266	1.4758	2.0569	1.4268	1.054	1.4796	1.4859	0.08446	2.607	0.00764	0.01556	Pcp4	Purkinje cell protein 4
Z00034941-1	1.9877	1.7844	1.3685	1.2719	1.4443	1.2191	0.8575	1.115	1.0141	0.03589	7.227	0	0	Il7	interleukin 7
Z00021398-1	2.1044	2.4563	2.704	2.1328	2.9547	3.2333	2.6738	3.0059	2.818	0.02256	13.168	0	0	4631426J05Rik	RIKEN cDNA 4631426J05 gene
Z00014327-1	3.699	3.4871	3.7885	3.9637	4.1874	4.6158	3.8096	3.8782	4.3678	0.04425	5.627	0	0	Lpp	LIM domain containing preferred translocation partner in lipoma
Z00032364-1	1.7281	2.0261	1.706	1.2702	1.3655	0.8974	1.4038	1.5179	1.2996	0.02921	7.24	0	0	Zdhhc22	zinc finger, DHHC-type containing 22
Z00020291-1	2.9575	2.6692	2.7501	2.8238	2.733	2.1112	2.5374	2.4708	1.8291	0.01113	23.518	0	0	Trf	transferrin
Z00032887-1	0.9522	0.777	0.9938	1.667	1.2821	1.9052	1.2597	1.2704	1.1164	0.0375	6.67	0	0	Olfr813	olfactory receptor 813
Z00053604-1	1.708	2.0278	1.5509	1.1975	1.8444	0.8997	1.728	1.9914	1.3701	0.04275	6.614	0	0	Ndufa4l2	NADH dehydrogenase (ubiquinone) 1 alpha subcomplex, 4-like 2
Z00019338-1	3.1028	2.8357	2.8975	2.7036	2.541	3.0235	3.4372	3.0847	3.6687	0.00983	24.998	0	0	Cxcr7	chemokine (C-X-C motif) receptor 7
Z00020992-1	3.5751	3.0024	2.9255	3.4191	2.4858	2.9779	3.1968	2.4476	2.7933	0.00758	38.262	0	0	Mapt	microtubule-associated protein tau
Z00045453-1	0.8742	1.1579	1.4508	1.2956	1.8373	1.7713	1.3699	2.0014	1.1618	0.0301	9.015	0	0	2810459M11Rik	RIKEN cDNA 2810459M11 gene
Z00019665-1	2.7397	3.1271	3.4128	3.5068	3.7946	3.8669	3.1897	3.6839	3.4053	0.05793	4.397	3e-05	8e-05	Igfbp3	insulin-like growth factor binding protein 3
Z00035382-1	1.8024	2.0877	2.2031	1.5126	1.467	1.9241	1.2134	1.0762	1.7855	0.02334	12.649	0	0	Ccdc46	coiled-coil domain containing 46
Z00076687-1	3.026	2.9154	3.07	2.7637	2.142	2.0885	3.2149	2.7637	2.9351	0.00899	35.045	0	0	St8sia1	ST8 alpha-N-acetyl-neuraminide alpha-2,8-sialyltransferase 1
Z00048084-1	2.1928	2.3382	2.2452	2.4841	2.6937	1.5675	2.4223	2.4557	2.0196	0.01153	18.437	0	0	D330045A20Rik	RIKEN cDNA D330045A20 gene
Z00057528-1	1.6771	1.7357	1.3879	1.6768	1.7384	0.9738	2.0998	2.0194	1.6744	0.03533	6.226	0	0	Casc1	cancer susceptibility candidate 1
Z00042679-1	2.3882	2.638	2.2095	2.2281	2.3098	1.6354	2.4221	2.131	1.5122	0.01349	19.907	0	0	Aox4	aldehyde oxidase 4
Z00034917-1	3.3083	2.993	3.4179	3.2768	3.3872	3.813	2.956	2.6873	3.0298	0.04472	4.862	1e-05	2e-05	Cited4	Cbp/p300-interacting transactivator, with Glu/Asp-rich carboxy-terminal domain, 4
Z00040793-1	4.1146	3.3704	3.1085	3.0932	3.0934	2.989	3.4725	3.14	3.2346	0.00586	40.373	0	0	Ly6c2	lymphocyte antigen 6 complex, locus C2
Z00031496-1	0.7184	0.9233	1.3015	1.3067	1.1968	1.6931	0.8376	1.3459	1.8435	0.03758	7.486	0	0	4833439F03Rik	RIKEN cDNA 4833439F03 gene
Z00035856-1	3.4836	3.3491	3.6954	3.9052	4.0695	4.3239	3.7166	3.9822	4.4738	0.0142	19.289	0	0	Arhgef5	Rho guanine nucleotide exchange factor (GEF) 5
Z00005819-1	4.5238	3.4365	3.616	4.5288	3.5566	4.0139	4.5609	3.6109	4.2324	0.00489	88.759	0	0	Socs3	suppressor of cytokine signaling 3
Z00071664-1	0.7686	1.4231	1.893	1.5398	1.5056	1.5038	1.286	0.9153	1.2409	0.09186	2.521	0.00983	0.0196	Pde11a	phosphodiesterase 11A
Z00002973-1	3.1195	3.1911	2.7499	2.8494	3.1292	2.4642	3.5885	3.5014	3.202	0.03657	6.891	0	0	Magohb	mago-nashi homolog B (Drosophila)
Z00036577-1	3.898	3.9666	4.414	4.2204	4.4151	4.9573	4.1729	4.3906	5.0218	0.00751	40.575	0	0	Gnas	GNAS (guanine nucleotide binding protein, alpha stimulating) complex locus
Z00070009-1	0.6093	0.6713	0.4465	1.1439	0.2669	0.7307	1.3906	1.1223	0.963	0.08192	3.241	0.00111	0.00261	Olfr137	olfactory receptor 137
Z00061024-1	1.1679	1.4856	1.7349	1.1093	1.9454	0.822	0.9228	1.912	1.1008	0.0545	6.656	0	0	Crispld1	cysteine-rich secretory protein LCCL domain containing 1
Z00030785-1	2.5267	2.7686	2.3828	2.242	2.21	1.6577	2.4567	2.1167	1.6453	0.01246	22.777	0	0	EG666675	predicted gene, EG666675
Z00043886-1	1.9755	1.8447	2.0091	1.1003	1.1052	0.8865	1.3882	1.0308	0.9188	0.03405	12.447	0	0	Olfr836	olfactory receptor 836
Z00048258-1	1.0906	1.7289	1.8585	0.8301	0.7381	0.7363	1.2158	1.0051	1.0925	0.05913	5.547	0	0	Tctex1d1	Tctex1 domain containing 1
Z00052527-1	2.3922	2.259	2.1506	2.3148	2.0721	2.579	2.1499	1.7548	2.8769	0.01498	13.558	0	0	Krt15	keratin 15
Z00024267-1	2.1596	2.2836	2.499	2.4017	2.3427	3.2817	2.5573	2.7716	2.9382	0.01109	22.929	0	0	Prdm1	PR domain containing 1, with ZNF domain
Z00030469-1	1.5755	1.9038	2.1102	1.2333	2.2398	1.9076	1.935	2.3553	1.4109	0.06659	4.268	4e-05	0.00012	Gfra1	glial cell line derived neurotrophic factor family receptor alpha 1
Z00030676-1	1.8293	2.2841	2.0933	1.3547	1.2832	1.1622	1.5779	1.3488	1.46	0.04421	6.781	0	0	Sctr	secretin receptor
Z00025019-1	2.3099	2.8017	2.7377	2.3433	2.942	1.8211	2.3192	2.7284	2.581	0.01212	19.705	0	0	Car3	carbonic anhydrase 3
Z00055219-1	2.8004	3.1059	3.3608	3.4852	3.6052	3.921	3.1686	3.4327	3.8983	0.00513	52.041	0	0	Dusp22	dual specificity phosphatase 22
Z00004298-1	1.6312	1.9766	2.1125	1.9316	2.239	2.2653	1.3234	1.9918	2.4439	0.02234	10.468	0	0	Prrg1	proline rich Gla (G-carboxyglutamic acid) 1
Z00049078-1	2.0318	2.2737	2.6908	2.9494	3.1519	3.1293	2.5244	3.1175	3.1209	0.01633	21.56	0	0	Marveld3	MARVEL (membrane-associating) domain containing 3
Z00059287-1	0.9057	1.0482	0.8973	0.8003	1.3782	0.8141	1.9197	1.378	1.3515	0.04092	6.744	0	0	Rhox12	reproductive homeobox 12
Z00018265-1	3.9168	3.6748	3.874	3.8714	3.975	4.794	4.1275	3.9534	4.7596	0.03025	10.511	0	0	Anxa2	annexin A2
Z00027746-1	2.0211	2.2628	2.3791	2.3581	3.0303	2.4744	2.6159	3.1397	2.3727	0.03687	7.041	0	0	Pou3f3	POU domain, class 3, transcription factor 3
Z00077429-1	1.6355	1.5882	1.5165	1.7666	1.9567	0.8383	1.6495	1.7741	0.8616	0.02821	11.061	0	0	Neurod5	neurogenic differentiation 5
Z00022543-1	1.3269	1.5257	1.3709	1.4025	1.7577	0.6394	1.1762	1.255	1.0217	0.04977	4.03	9e-05	0.00024	Aqp6	aquaporin 6
Z00015543-1	0.9539	1.4781	2.0476	1.3148	1.641	0.9294	0.9818	1.1821	1.1431	0.07579	3.641	0.00031	0.0008	Pak7	p21 (CDKN1A)-activated kinase 7
Z00062441-1	0.8918	0.9494	1.1747	0.9188	0.8546	1.9668	0.8486	1.0053	1.3788	0.07407	3.595	0.00036	0.00092	4930538E20Rik	RIKEN cDNA 4930538E20 gene
Z00004269-1	3.897	3.6003	3.5651	3.4709	2.7788	3.3915	3.5301	3.0692	3.6903	0.01742	12.901	0	0	Fer1l3	fer-1-like 3, myoferlin (C. elegans)
Z00024451-1	2.9511	3.079	3.0074	2.2951	2.4607	2.6187	2.3413	2.5105	3.4131	0.0085	34.895	0	0	Lgals3bp	lectin, galactoside-binding, soluble, 3 binding protein
Z00062307-1	2.6609	2.2538	1.942	1.7634	1.766	1.5429	1.8333	1.6787	1.6678	0.0248	9.852	0	0	Nfix	nuclear factor I/X
Z00036905-1	1.6465	1.6692	1.5371	1.4144	1.6565	0.8628	1.9807	1.6188	1.4091	0.03539	5.179	0	1e-05	Spesp1	sperm equatorial segment protein 1
Z00038798-1	1.8253	1.4483	1.3348	1.0363	0.8502	0.7075	1.039	0.9689	0.7753	0.04307	6.087	0	0	LOC670300	hypothetical protein LOC670300
Z00051196-1	2.3037	1.977	1.8708	1.3996	1.375	1.1865	1.8259	1.4012	1.2477	0.02249	13.154	0	0	Dnajb13	DnaJ (Hsp40) related, subfamily B, member 13
Z00071011-1	1.9312	2.244	2.5764	2.0186	2.07	1.6967	2.1031	2.211	1.46	0.02453	8.455	0	0	LOC672677	hypothetical protein LOC672677
Z00038257-1	1.1884	1.4833	2.0002	0.9667	1.9416	1.0805	0.9728	2.083	2.0259	0.0281	16.822	0	0	Cyp4f15	cytochrome P450, family 4, subfamily f, polypeptide 15
Z00012803-1	2.0087	2.5125	2.6124	2.3578	2.8777	3.125	2.5366	2.957	3.0311	0.01813	14.395	0	0	Sepp1	selenoprotein P, plasma, 1
Z00030432-1	3.1384	2.9706	2.5279	2.7757	2.439	2.0225	3.0151	2.5086	2.1479	0.00966	31.195	0	0	Akr1c13	aldo-keto reductase family 1, member C13
Z00061407-1	1.3648	1.7865	1.0907	1.4098	2.008	0.9083	1.7464	1.9002	0.8924	0.0296	12.308	0	0	5033426E14Rik	RIKEN cDNA 5033426E14 gene
Z00048810-1	0.8832	0.7469	0.6301	0.7007	0.7079	0.9703	0.8419	0.7823	1.7455	0.0758	2.999	0.00234	0.00523	ENSMUSG00000074670	predicted gene, ENSMUSG00000074670
Z00075630-1	1.5969	1.9485	2.173	1.6752	1.9309	2.712	1.6719	1.7431	2.351	0.0168	16.436	0	0	1700001J03Rik	RIKEN cDNA 1700001J03 gene
Z00029239-1	0.7978	0.7146	0.6109	0.8417	0.7834	0.7147	0.9189	0.8525	1.7258	0.03421	6.3	0	0	B230323A14Rik	RIKEN cDNA B230323A14 gene
Z00052488-1	4.381	4.2931	4.2709	4.7706	4.9476	4.3227	4.5857	4.7477	3.8336	0.01095	20.865	0	0	Cbr3	carbonyl reductase 3
Z00036170-1	3.1558	3.6842	3.7497	2.8511	3.6314	3.3575	2.9397	3.965	3.5603	0.00889	32.801	0	0	Sall2	sal-like 2 (Drosophila)
Z00072981-1	1.3998	1.2741	1.7479	1.4956	1.8035	2.3876	1.367	1.7218	2.0548	0.02297	11.277	0	0	H2-T17	histocompatibility 2, T region locus 17
Z00041148-1	1.3677	1.1972	1.6261	0.8559	1.0536	1.1172	1.8634	1.5667	1.9692	0.03231	8.942	0	0	Uroc1	urocanase domain containing 1
Z00052282-1	2.189	1.9823	2.297	2.5569	2.679	3.0953	2.1394	2.567	2.7944	0.02215	11.425	0	0	BC024997	cDNA sequence BC024997
Z00034755-1	2.6137	2.5594	2.3307	2.232	1.9227	1.5017	2.3391	1.9795	1.917	0.01349	18.776	0	0	Rpgrip1	retinitis pigmentosa GTPase regulator interacting protein 1
Z00031844-1	1.7883	1.5902	0.8339	1.2169	0.6896	0.6765	1.5481	0.8601	0.8572	0.04333	8.429	0	0	Olfr1131	olfactory receptor 1131
Z00048202-1	1.3808	1.4511	2.0462	0.9927	1.2706	1.6701	1.4391	1.5787	2.1045	0.02682	9.397	0	0	Rnasel	ribonuclease L (2', 5'-oligoisoadenylate synthetase-dependent)
Z00012075-1	2.2606	2.4679	2.6218	2.5104	2.5093	2.9785	1.867	2.3769	2.8389	0.01091	19.078	0	0	Klhl5	kelch-like 5 (Drosophila)
Z00072141-1	1.9845	2.0614	1.9634	2.6419	2.6848	1.7933	2.2295	2.1193	1.5735	0.04807	5.487	0	0	Gm1568	gene model 1568, (NCBI)
Z00044435-1	1.8009	1.6854	1.8395	2.0674	2.3675	2.7966	1.9656	2.0089	2.4326	0.03568	7.173	0	0	5033430I15Rik	RIKEN cDNA 5033430I15 gene
Z00025732-1	1.1803	1.567	1.8924	1.2715	1.1289	1.6726	1.2289	1.1912	0.7812	0.04698	4.717	1e-05	3e-05	Gsx2	GS homeobox 2
Z00031449-1	2.2544	2.2925	1.8711	1.1814	1.1935	1.2522	1.9732	1.591	1.8167	0.04488	8.422	0	0	Oas1d	2'-5' oligoadenylate synthetase 1D
Z00075833-1	2.3634	2.0357	1.6676	1.5296	1.5067	2.6178	1.8393	1.8263	1.702	0.01798	15.89	0	0	Egfbp2	epidermal growth factor binding protein type B
Z00056514-1	0.8586	1.065	0.767	0.8609	0.9215	0.7277	1.8386	1.4765	0.9152	0.05723	4.784	1e-05	2e-05	LOC215996	similar to Zinc finger CCCH-type domain containing protein 11A
Z00074644-1	3.3949	3.5316	3.2402	2.9233	3.2433	2.4428	3.0219	2.8704	2.4209	0.01655	18.486	0	0	Taf7l	TAF7-like RNA polymerase II, TATA box binding protein (TBP)-associated factor
Z00008117-1	2.7732	2.7622	2.7519	1.6634	2.3676	2.143	2.2148	2.376	2.1439	0.01898	14.31	0	0	Alox12e	arachidonate lipoxygenase, epidermal
Z00025336-1	2.8892	3.0075	3.5317	2.8397	3.1683	3.118	3.1178	3.4194	3.9495	0.0059	41.983	0	0	Pdlim4	PDZ and LIM domain 4
Z00053205-1	1.4736	1.3745	1.5442	1.4044	2.1257	1.4333	1.016	2.0569	1.1266	0.05051	5.48	0	0	Lypd1	Ly6/Plaur domain containing 1
Z00001179-1	3.2181	3.2183	3.7282	3.5491	3.6916	4.1648	3.749	3.9034	4.3278	0.0037	76.595	0	0	C79267	expressed sequence C79267
Z00026932-1	1.9887	2.0811	1.7364	1.9176	2.0904	1.5111	1.7183	1.5236	0.9809	0.03909	6.44	0	0	Nkx2-9	NK2 transcription factor related, locus 9 (Drosophila)
Z00010165-1	3.5108	3.5094	3.1655	3.3289	3.1901	3.038	3.3666	2.8531	2.4025	0.00936	26.695	0	0	2500002B13Rik	RIKEN cDNA 2500002B13 gene
Z00052253-1	3.1126	3.8081	3.3981	3.2981	3.3371	2.8974	3.1356	3.3018	2.7001	0.00806	24.726	0	0	Actn3	actinin alpha 3
Z00028941-1	0.9684	1.6845	1.6041	0.8044	0.5765	0.7479	1.0371	0.8576	0.8545	0.04345	6.654	0	0	A630001O12Rik	RIKEN cDNA A630001O12 gene
Z00052549-1	0.6617	0.9472	1.7696	1.4754	0.8776	0.7831	1.0034	0.7026	0.8899	0.10781	2.544	0.00921	0.01845	Dusp21	dual specificity phosphatase 21
Z00020547-1	1.7723	1.7612	1.9888	1.6859	1.5716	2.0998	1.7262	1.6383	2.6794	0.01759	13.356	0	0	Hsh2d	hematopoietic SH2 domain containing
Z00026595-1	1.6411	1.3806	1.6977	1.6407	1.3128	1.6634	0.9619	1.4015	2.0696	0.02816	6.84	0	0	Hoxc4	homeo box C4
Z00020513-1	2.0016	1.9715	2.4415	2.7474	2.817	3.0789	2.3268	2.5565	2.6667	0.01946	13.974	0	0	Chrnb1	cholinergic receptor, nicotinic, beta polypeptide 1 (muscle)
Z00035459-1	3.2749	3.441	3.5373	2.9382	2.9807	2.43	3.1966	3.1284	2.4401	0.01173	26.464	0	0	C77370	expressed sequence C77370
Z00042678-1	1.3904	1.5007	1.2303	1.2868	1.365	2.0537	0.9464	1.3244	1.3907	0.03221	5.36	0	0	EG237300	predicted gene, EG237300
Z00041780-1	2.1201	2.3471	2.4894	2.1658	2.1756	3.0568	1.9496	2.0368	2.5627	0.01213	19.229	0	0	Arsg	arylsulfatase G
Z00026260-1	1.4727	1.6502	1.617	1.2598	1.6355	2.3667	1.4894	1.5199	1.9262	0.02351	8.683	0	0	4933427G17Rik	RIKEN cDNA 4933427G17 gene
Z00034367-1	1.6117	2.0028	2.3361	2.0388	2.4907	2.6647	1.5579	2.4962	2.6599	0.01315	27.39	0	0	Mcoln3	mucolipin 3
Z00064712-1	2.0976	1.7577	1.7937	1.9713	1.8245	1.4209	2.0165	1.7488	0.9909	0.02258	10.307	0	0	Gpr135	G protein-coupled receptor 135
Z00018312-1	1.5667	1.8475	2.0027	0.943	1.2735	0.8998	0.8962	1.2964	1.0873	0.03558	9.555	0	0	2610203C20Rik	RIKEN cDNA 2610203C20 gene
Z00023761-1	1.4978	1.5949	1.6474	2.3223	2.3107	1.216	2.1599	2.3102	1.7026	0.08263	4.222	5e-05	0.00013	Egr4	early growth response 4
Z00043327-1	1.8972	1.874	1.9111	1.6807	1.8603	0.8563	1.5587	1.9624	1.5088	0.04081	5.961	0	0	Adcyap1r1	adenylate cyclase activating polypeptide 1 receptor 1
Z00058766-1	2.0559	2.5991	2.6373	1.621	2.0912	2.727	1.7891	1.8229	2.4245	0.01342	25.281	0	0	Tmem22	transmembrane protein 22
Z00001193-1	1.6662	1.7918	1.9623	1.7289	2.0274	2.2751	1.9794	2.1684	2.7715	0.02429	9.414	0	0	Mbnl3	muscleblind-like 3 (Drosophila)
Z00031053-1	1.4399	1.4202	1.3932	1.8691	2.0373	1.2453	1.7519	1.7228	0.9322	0.02822	8.292	0	0	E330016L19Rik	RIKEN cDNA E330016L19 gene
Z00000573-1	3.0659	3.5946	3.529	3.7455	4.086	3.9201	3.6296	4.0098	4.1707	0.01954	12.051	0	0	Efnb2	ephrin B2
Z00028050-1	0.7132	1.0699	1.6636	0.955	1.6459	1.818	1.0644	1.2064	1.6332	0.07314	4.14	6e-05	0.00017	4833412C05Rik	RIKEN cDNA 4833412C05 gene
Z00022068-1	3.55	3.3272	3.5563	3.3705	3.0755	4.1796	3.5075	3.3492	4.0776	0.02161	11.846	0	0	6720469N11Rik	RIKEN cDNA 6720469N11 gene
Z00075103-1	1.8715	1.8236	2.1536	2.0418	2.6409	2.4309	1.537	2.1689	1.6469	0.05715	4.488	2e-05	6e-05	Lox	lysyl oxidase
Z00037395-1	1.4905	1.3721	1.0416	0.8705	0.5737	0.7636	1.6772	1.0039	0.8557	0.0437	6.109	0	0	Speer6-ps1	spermatogenesis associated glutamate (E)-rich protein 6, pseudogene 1
Z00038583-1	5.089	4.9613	4.9412	4.7573	4.4055	3.9857	4.7946	4.4238	4.2701	0.00907	30.266	0	0	Tdh	L-threonine dehydrogenase
Z00033003-1	0.7468	0.7689	0.7164	0.8715	1.1354	0.8892	1.8195	1.0231	0.8159	0.04179	5.658	0	0	EG225468	predicted gene, EG225468
Z00023486-1	1.9418	2.1177	2.299	2.7804	2.0961	1.6776	1.9794	1.8755	2.261	0.02513	7.911	0	0	Foxd1	forkhead box D1
Z00061165-1	1.0589	1.1356	1.5655	1.2854	1.3109	1.9821	0.8793	1.3732	1.7301	0.03379	6.996	0	0	4921511C10Rik	RIKEN cDNA 4921511C10 gene
Z00073881-1	1.705	2.1774	2.5585	1.8935	1.8966	2.0281	1.4559	1.9455	2.034	0.03875	4.794	1e-05	2e-05	4933400N17Rik	RIKEN cDNA 4933400N17 gene
Z00036536-1	1.9642	2.2667	2.4807	2.1638	2.7085	2.6037	2.0521	2.9724	1.871	0.04433	6.235	0	0	Calcr	calcitonin receptor
Z00026752-1	1.8662	2.0035	2.0623	1.245	0.9611	1.0868	1.9771	1.2515	1.2424	0.07219	5.476	0	0	A230084N10	hypothetical protein A230084N10
Z00022754-1	1.0432	0.9255	1.4311	0.96	0.9485	1.8833	1.0654	0.7822	1.1522	0.04278	5.23	0	1e-05	Crtam	cytotoxic and regulatory T cell molecule
Z00030176-1	1.9212	1.7539	1.4327	1.6294	1.5172	1.0386	1.6232	1.1461	0.8202	0.03008	8.614	0	0	1810058N05Rik	RIKEN cDNA 1810058N05 gene
Z00023891-1	2.6116	2.7366	2.569	2.261	2.7011	1.8838	2.2962	2.922	1.8213	0.01498	19.636	0	0	Hrh3	histamine receptor H3
Z00038907-1	1.4388	1.6829	1.5962	1.5722	2.3805	2.409	1.4115	2.5121	2.1553	0.02941	13.835	0	0	Spon1	spondin 1, (f-spondin) extracellular matrix protein
Z00053368-1	1.7706	1.9032	1.8443	1.7328	1.9849	0.9572	1.4917	1.7029	0.8843	0.03085	10.474	0	0	Brunol6	bruno-like 6, RNA binding protein (Drosophila)
Z00006571-1	2.6185	2.8361	3.0941	3.0328	3.5392	3.0834	2.7677	3.3677	2.4387	0.00703	34.802	0	0	Grb10	growth factor receptor bound protein 10
Z00075129-1	1.8753	1.7337	1.7684	2.2837	2.1951	2.6132	2.1935	2.1132	2.8342	0.02833	9.64	0	0	Hoxb4	homeo box B4
Z00021536-1	1.7175	1.745	2.0319	1.8652	2.0873	2.8179	1.8263	2.2313	2.7938	0.02021	17.515	0	0	Flt3	FMS-like tyrosine kinase 3
Z00056070-1	1.8549	1.9695	2.1935	1.0931	1.3793	1.3625	1.5866	1.7201	2.1886	0.0304	9.679	0	0	Sparcl1	SPARC-like 1 (mast9, hevin)
Z00028478-1	3.615	3.4361	3.113	3.6144	2.9263	2.9524	3.2574	2.698	2.515	0.01325	22.969	0	0	E130202H07Rik	RIKEN cDNA E130202H07 gene
Z00024594-1	1.5512	2.2191	2.0471	1.1866	1.8984	1.1193	1.779	2.1424	1.6411	0.04939	6.321	0	0	Aoc3	amine oxidase, copper containing 3
Z00035399-1	1.9477	2.2468	2.8669	2.1185	2.4417	2.9837	2.2682	2.6117	3.0473	0.014	22.359	0	0	Tspan18	tetraspanin 18
Z00027129-1	1.8262	1.864	1.5266	1.8035	1.8064	0.7645	1.4564	1.4218	0.8825	0.06671	5.072	0	1e-05	Klra7	killer cell lectin-like receptor, subfamily A, member 7
Z00017619-1	3.302	3.1794	3.3554	3.3365	3.3729	4.2787	3.4802	3.4535	3.9401	0.00439	57.174	0	0	Rab11fip1	RAB11 family interacting protein 1 (class I)
Z00074280-1	3.7346	3.5777	3.5273	3.5222	3.3836	3.6976	3.6605	3.5052	4.4827	0.01391	14.827	0	0	Ndrg1	N-myc downstream regulated gene 1
Z00023387-1	1.9121	2.0223	2.2796	1.2398	1.8038	1.9152	2.1837	2.3192	2.3389	0.03396	7.071	0	0	Creg2	cellular repressor of E1A-stimulated genes 2
Z00074375-1	3.3305	3.387	3.5788	3.5941	3.8414	4.4294	3.5434	3.8919	4.0052	0.02314	10.338	0	0	Cldn6	claudin 6
Z00074948-1	3.502	3.5233	3.5501	3.5343	2.8785	2.4513	3.4778	3.074	2.807	0.00944	35.508	0	0	Rnf125	ring finger protein 125
Z00041393-1	2.1216	1.9196	1.7142	1.2585	1.384	1.96	1.6787	1.44	2.3571	0.02898	9.118	0	0	Sgms2	sphingomyelin synthase 2
Z00074452-1	3.0949	2.8174	2.8923	2.2763	2.6261	3.3749	3.253	3.1572	3.373	0.0294	9.216	0	0	Pdzk1	PDZ domain containing 1
Z00034383-1	1.7915	1.8422	1.7285	1.6499	1.8702	0.7824	1.6355	1.8809	1.4335	0.02289	10.471	0	0	Arhgap20	Rho GTPase activating protein 20
Z00060489-1	4.3991	4.4463	4.4061	3.9627	3.9241	3.4525	3.9597	3.9099	3.3482	0.00548	57.482	0	0	Etv1	ets variant gene 1
Z00074322-1	2.6073	2.9455	2.6309	2.611	2.741	2.9602	3.2178	3.2837	3.7051	0.02584	10.92	0	0	1600014K23Rik	RIKEN cDNA 1600014K23 gene
Z00048829-1	0.7563	1.1165	1.181	1.1371	0.6182	0.7667	0.7749	0.7065	1.716	0.05677	4.265	4e-05	0.00012	Dapl1	death associated protein-like 1
Z00054823-1	1.9125	1.3362	0.8851	1.2043	0.9481	1.1628	1.3137	0.8149	0.9695	0.04139	5.421	0	0	Scgb1c1	secretoglobin, family 1C, member 1
Z00022888-1	2.931	2.676	2.5704	3.0774	2.5894	2.5927	2.7858	1.9809	2.0573	0.0091	28.983	0	0	Irak3	interleukin-1 receptor-associated kinase 3
Z00076107-1	1.3103	1.4752	1.8722	1.3041	1.6164	2.3238	1.42	2.262	2.4003	0.0208	19.445	0	0	9230105E10Rik	RIKEN cDNA 9230105E10 gene
Z00074144-1	3.1087	2.0126	2.5353	2.3947	2.0566	2.3837	2.3141	2.3309	2.6874	0.05186	4.233	4e-05	0.00013	Loxl4	lysyl oxidase-like 4
Z00006600-1	2.0141	2.4468	2.7061	2.1964	2.4789	2.3598	2.2195	2.7471	3.1102	0.06251	3.601	0.00035	0.0009	T	brachyury
Z00039979-1	1.4888	1.351	1.8464	1.2018	2.0623	2.1597	1.0637	2.1179	1.9559	0.09755	3.648	0.0003	0.00078	Abhd9	abhydrolase domain containing 9
Z00058004-1	3.2502	2.7684	2.613	2.6315	2.1543	2.7826	2.9786	2.4949	3.0837	0.04767	4.552	2e-05	5e-05	LOC638533	similar to serine (or cysteine) proteinase inhibitor, clade B, member 9b
Z00017400-1	3.1348	3.1026	3.3629	3.3158	3.5982	4.1618	3.0663	3.5089	3.9545	0.00451	65.199	0	0	H2-T22	histocompatibility 2, T region locus 22
Z00076702-1	0.7514	0.8044	1.221	1.0017	1.0325	1.6555	0.9816	1.1618	1.8464	0.10261	2.648	0.00676	0.0139	Gdf6	growth differentiation factor 6
Z00024065-1	1.1492	1.2236	1.2783	1.578	1.7265	1.1875	1.5443	1.933	0.8381	0.07281	3.127	0.00158	0.00363	Cyp2j13	cytochrome P450, family 2, subfamily j, polypeptide 13
Z00009923-1	2.6013	2.9486	2.5762	2.8014	3.342	2.6047	3.2441	3.6705	2.6588	0.02889	10.777	0	0	LOC677134	hypothetical protein LOC677134
Z00074376-1	3.6914	3.025	3.2509	2.9505	2.8729	3.5426	3.5009	3.2356	3.9672	0.00518	51.711	0	0	Rin3	Ras and Rab interactor 3
Z00026497-1	0.7908	1.0057	1.0242	1.589	1.8248	1.6005	1.6036	1.8849	1.1186	0.09024	3.538	0.00043	0.00109	Ceacam19	CEA-related cell adhesion molecule 19
Z00031015-1	1.6526	1.3729	1.3316	0.8877	0.5586	0.7901	0.8787	0.7928	0.7817	0.04308	5.986	0	0	Gmcl1l	germ cell-less homolog 1 (Drosophila)-like
Z00025331-1	1.8073	2.0188	1.9351	1.7179	1.9329	1.0396	1.6917	1.8842	0.9251	0.0405	7.901	0	0	Agxt	alanine-glyoxylate aminotransferase
Z00009583-1	3.6268	3.1865	3.8	3.2106	3.314	4.2796	3.6058	3.5211	4.2792	0.03096	10.937	0	0	Nuak1	NUAK family, SNF1-like kinase, 1
Z00006417-1	2.4633	2.524	2.987	2.9332	2.4641	3.1357	3.1912	3.0182	3.5563	0.00719	38.693	0	0	Hs3st3b1	heparan sulfate (glucosamine) 3-O-sulfotransferase 3B1
Z00063889-1	2.7954	2.2753	2.4485	2.2953	2.193	1.7025	2.747	2.3156	2.6308	0.02398	9.288	0	0	Mical2	microtubule associated monoxygenase, calponin and LIM domain containing 2
Z00041732-1	1.9506	2.3309	2.3727	1.8442	1.9279	1.2799	1.8125	1.9288	2.1415	0.01765	11.901	0	0	Ppp2r2b	protein phosphatase 2 (formerly 2A), regulatory subunit B (PR 52), beta isoform
Z00037630-1	1.5716	1.8261	1.4081	1.2651	1.5349	0.9713	2.064	1.5627	1.2893	0.03712	5.538	0	0	Olfr713	olfactory receptor 713
Z00074732-1	3.6805	3.8271	4.1124	4.0335	4.2434	4.773	3.8093	4.0906	4.7177	0.02071	14.218	0	0	Errfi1	ERBB receptor feedback inhibitor 1
Z00022019-1	1.447	1.902	2.3787	1.6643	2.4016	1.7394	1.4535	2.5395	2.4214	0.03174	12.347	0	0	Arhgap24	Rho GTPase activating protein 24
Z00008229-1	2.4476	2.3821	2.3496	2.2365	2.0383	2.7418	2.2898	2.4218	3.1306	0.01153	17.443	0	0	Afap1l2	actin filament associated protein 1-like 2
Z00024901-1	0.7812	0.6998	1.1007	1.3131	1.7085	1.7915	0.9375	1.1108	0.889	0.04168	7.234	0	0	Gabra2	gamma-aminobutyric acid (GABA-A) receptor, subunit alpha 2
Z00016181-1	2.4467	2.3203	2.5812	3.0098	3.401	3.1287	2.3108	2.7645	2.6867	0.0288	9.86	0	0	Tbx15	T-box 15
Z00063335-1	2.7153	2.8414	2.3906	1.7514	2.3337	2.2533	1.8786	2.2536	2.1205	0.01595	15.476	0	0	9030625G05Rik	RIKEN cDNA 9030625G05 gene
Z00031629-1	2.396	2.3383	2.4676	2.5957	2.754	2.7909	2.7365	2.5596	3.4279	0.03352	6.296	0	0	Peg10	paternally expressed 10
Z00021115-1	2.4573	2.3449	2.7956	2.5095	2.8605	1.7712	2.3513	2.482	2.2073	0.0113	18.246	0	0	Bhlhb5	basic helix-loop-helix domain containing, class B5
Z00025783-1	2.5883	2.2611	2.0345	2.0926	1.8548	1.8726	2.1416	1.9089	1.499	0.04299	4.266	4e-05	0.00012	Lctl	lactase-like
Z00055970-1	2.2458	2.0994	2.0567	1.1744	1.4034	1.1567	1.5203	1.5005	1.5853	0.08716	3.713	0.00025	0.00064	Ambp	alpha 1 microglobulin/bikunin
Z00038018-1	2.4458	3.1198	3.3042	2.9024	3.4102	3.4044	2.5731	3.364	3.5349	0.00578	53.265	0	0	LOC676870	region containing RIKEN cDNA 2310056B04 gene; pre B-cell leukemia transcription factor 1
Z00073880-1	3.9011	3.7991	3.2969	3.6531	3.3453	3.0598	3.6834	3.1956	2.8121	0.00834	32.063	0	0	Ngfr	nerve growth factor receptor (TNFR superfamily, member 16)
Z00070318-1	1.9782	1.9417	1.8297	1.6491	1.9081	0.8893	1.5307	1.7745	1.0652	0.02326	13.254	0	0	Defb36	defensin beta 36
Z00035724-1	1.2233	1.7774	1.7736	1.5142	1.9792	2.0671	1.5775	1.9605	2.3122	0.01896	11.297	0	0	Lrrk1	leucine-rich repeat kinase 1
Z00042460-1	1.2939	1.7375	1.8452	1.3695	1.9094	0.9781	1.084	1.8205	0.8206	0.03056	11.18	0	0	4930448N21Rik	RIKEN cDNA 4930448N21 gene
Z00056480-1	3.2034	3.3505	3.5064	2.9972	3.3156	3.3939	3.0739	3.5802	4.0854	0.00516	40.169	0	0	Sema3f	sema domain, immunoglobulin domain (Ig), short basic domain, secreted, (semaphorin) 3F
Z00055539-1	1.707	1.9109	1.5974	1.3922	1.8663	1.2401	0.8227	1.2484	1.0009	0.03414	8.415	0	0	Apba1	amyloid beta (A4) precursor protein binding, family A, member 1
Z00035338-1	2.6154	2.4718	2.6626	2.4665	2.676	3.2341	2.1465	2.4581	2.914	0.00921	20.728	0	0	B4galt4	UDP-Gal:betaGlcNAc beta 1,4-galactosyltransferase, polypeptide 4
Z00033815-1	0.8843	1.0331	0.7246	0.9768	0.5698	0.8675	0.9444	0.8674	1.6572	0.03961	4.551	2e-05	5e-05	Ssxb5	synovial sarcoma, X member B, breakpoint 5
Z00059241-1	1.8084	1.4635	1.1722	1.1127	1.0598	0.782	1.869	0.9755	0.7851	0.03791	8.617	0	0	2310042E22Rik	RIKEN cDNA 2310042E22 gene
Z00059288-1	1.0349	1.7641	1.9186	1.7981	2.1217	1.6941	1.7145	2.0529	1.964	0.02028	10.005	0	0	Arsb	arylsulfatase B
Z00033075-1	1.2506	1.7184	1.2779	1.0629	1.6924	0.6316	0.8986	1.2098	0.8176	0.04092	6.674	0	0	5031410I06Rik	RIKEN cDNA 5031410I06 gene
Z00025323-1	0.6545	1.1228	0.9772	0.9516	1.7412	1.6355	1.104	1.6379	0.9419	0.03971	7.333	0	0	Sox3	SRY-box containing gene 3
Z00025421-1	2.9041	3.009	2.9399	2.6623	2.7869	2.7607	2.6674	2.5565	1.9226	0.02072	10.046	0	0	Robo3	roundabout homolog 3 (Drosophila)
Z00048342-1	1.2896	0.9233	1.3388	1.4874	1.5524	1.8834	1.2721	1.7021	2.0094	0.02853	7.928	0	0	Jrkl	jerky homolog-like (mouse)
Z00048493-1	1.6955	1.5083	1.8748	1.7937	1.9772	2.4108	1.8534	2.0217	2.5943	0.03752	6.191	0	0	Arsi	arylsulfatase i
Z00006018-1	3.4781	3.5095	3.3615	3.155	3.1028	2.4236	3.3169	3.1741	2.6931	0.00558	46.877	0	0	Smpdl3b	sphingomyelin phosphodiesterase, acid-like 3B
Z00028607-1	1.3197	1.4407	1.4269	0.9304	1.3767	1.8582	1.1956	1.4197	2.0163	0.03035	6.963	0	0	9430069J07Rik	RIKEN cDNA 9430069J07 gene
Z00047976-1	1.4614	1.1827	0.8729	1.9588	1.7523	1.6544	1.5843	1.3396	1.3452	0.07157	2.923	0.00296	0.00649	9930022N03Rik	RIKEN cDNA 9930022N03 gene
Z00029553-1	0.885	1.0141	1.533	0.9269	1.3743	1.9708	1.1322	1.3135	1.3952	0.03619	6.477	0	0	LOC546058	hypothetical protein LOC546058
Z00015596-1	2.49	2.6446	2.9442	2.9843	3.2818	3.5756	2.7652	3.1116	3.0341	0.01325	16.345	0	0	Mboat1	membrane bound O-acyltransferase domain containing 1
Z00023616-1	3.1456	2.9953	3.2671	3.1383	2.8095	3.895	3.0578	3.1813	3.8209	0.01088	24.48	0	0	Jdp2	Jun dimerization protein 2
Z00075589-1	2.7532	3.1507	3.5158	3.4351	3.8387	3.6737	2.9681	3.612	3.2799	0.01352	18.36	0	0	Tspan7	tetraspanin 7
Z00041667-1	2.4625	2.6973	2.3847	2.5883	2.1925	1.6488	2.7094	2.2381	1.6241	0.01183	28.239	0	0	Zfp536	zinc finger protein 536
Z00049320-1	0.9872	1.1356	1.5405	1.0012	1.7352	1.9907	0.9055	1.8692	1.3909	0.05843	5.754	0	0	Cnr1	cannabinoid receptor 1 (brain)
Z00031698-1	2.2747	2.3131	2.7581	2.1858	2.3944	3.1342	2.0492	2.2422	2.9657	0.01677	17.104	0	0	9330159N05Rik	RIKEN cDNA 9330159N05 gene
Z00025734-1	0.8935	1.271	1.7744	1.4942	1.9785	1.6183	1.543	1.7993	1.6577	0.08404	2.45	0.0121	0.02366	Ptger3	prostaglandin E receptor 3 (subtype EP3)
Z00070677-1	1.0888	1.2503	1.1176	0.754	0.8742	0.7552	1.8388	1.0674	0.9498	0.0607	3.614	0.00034	0.00087	Olfr23	olfactory receptor 23
Z00034292-1	1.2775	2.0938	2.2271	1.7731	2.1202	2.1805	1.6971	2.0397	2.3622	0.09162	2.455	0.01193	0.02337	Nkx3-1	NK-3 transcription factor, locus 1 (Drosophila)
Z00022924-1	2.95	3.1078	3.0833	3.0804	3.3058	3.0802	2.9501	2.9034	2.2217	0.00776	23.649	0	0	Nrgn	neurogranin
Z00067545-1	2.033	2.3858	2.2214	2.4477	2.3585	1.9078	2.9919	2.6927	2.2661	0.05279	4.06	8e-05	0.00022	LOC627530	similar to THO complex subunit 4 (Tho4) (RNA and export factor binding protein 1) (REF1-I) (Ally of AML-1 and LEF-1) (Aly/REF)
Z00039827-1	1.1842	1.3157	1.3524	0.8588	0.6558	1.0383	1.2628	0.7828	1.7398	0.05107	4.424	2e-05	7e-05	Dhrs2	dehydrogenase/reductase member 2
Z00023212-1	1.3949	1.6707	1.2368	1.5102	1.5784	1.3272	2.3206	1.7945	1.4511	0.05684	3.693	0.00026	0.00068	V1re6	vomeronasal 1 receptor, E6
Z00007361-1	3.347	3.2616	3.2367	3.6114	2.7678	2.5277	3.5065	2.6726	2.529	0.0399	9.132	0	0	Tet2	tet oncogene family member 2
Z00039805-1	2.2673	2.1053	2.3471	1.9513	2.4586	3.0346	2.2319	2.6222	2.7129	0.02833	7.84	0	0	B430119L13Rik	RIKEN cDNA B430119L13 gene
Z00009517-1	3.555	3.8238	4.0538	4.1689	4.3396	4.6379	4.0723	4.2853	4.3626	0.00449	45.273	0	0	Tacstd1	tumor-associated calcium signal transducer 1
Z00061649-1	2.6084	2.8355	2.9805	2.8958	2.962	3.1404	2.8743	2.8887	3.6912	0.00695	25.783	0	0	Rnf144b	ring finger protein 144B
Z00057920-1	2.5578	2.3649	2.1017	1.6916	1.6065	1.5105	2.4453	2.0678	2.5931	0.01326	26.41	0	0	Oas1g	2'-5' oligoadenylate synthetase 1G
Z00023327-1	2.8867	3.1739	2.7705	2.6185	2.7481	2.5654	2.5487	2.6025	2.0917	0.0148	11.557	0	0	Trp73	transformation related protein 73
Z00024794-1	1.1881	1.3333	2.0455	1.1341	1.6253	0.9634	0.9748	1.3589	1.0023	0.03634	6.972	0	0	Rgs7	regulator of G protein signaling 7
Z00022418-1	1.4979	1.5359	1.4377	2.1329	2.0091	2.1155	1.0508	1.5088	1.0781	0.05181	6.466	0	0	Slc5a8	solute carrier family 5 (iodide transporter), member 8
Z00071976-1	1.9544	2.017	2.1172	1.9545	1.0352	1.9873	2.0165	1.2654	1.6667	0.05186	5.602	0	0	I830134H01Rik	RIKEN cDNA I830134H01 gene
Z00015564-1	3.8334	3.7493	3.6603	3.4892	3.2604	2.7515	3.4621	3.3856	3.3127	0.00475	43.492	0	0	Madd	MAP-kinase activating death domain
Z00060019-1	3.0704	3.1154	2.9813	3.0765	2.8631	2.342	3.4236	3.0431	3.0551	0.01981	8.333	0	0	LOC673289	PREDICTED: Mus musculus hypothetical protein LOC673289 (LOC673289), mRNA
Z00023903-1	1.2132	1.469	1.679	1.6283	1.6261	0.7073	1.2681	1.7889	1.408	0.03159	6.849	0	0	Abcd2	ATP-binding cassette, sub-family D (ALD), member 2
Z00030879-1	0.8916	0.7463	0.666	0.9651	0.7579	1.2197	0.9789	0.8669	1.7476	0.04137	5.257	0	0	Mpa2l	macrophage activation 2 like
Z00023559-1	1.0804	1.2071	0.9867	0.864	1.2638	0.8365	1.9176	1.441	1.0602	0.04074	5.519	0	0	Gabra1	gamma-aminobutyric acid (GABA-A) receptor, subunit alpha 1
Z00022732-1	1.4749	1.8046	1.606	1.6468	1.535	0.7237	1.3863	0.8921	0.9375	0.04202	7.027	0	0	Arpp21	cyclic AMP-regulated phosphoprotein, 21
Z00040049-1	2.3958	2.3135	1.96	2.352	2.3897	1.398	2.4787	2.2125	1.4457	0.01309	26.288	0	0	Mtap1a	microtubule-associated protein 1 A
Z00026490-1	1.2098	1.132	1.4887	1.4652	1.2396	2.2125	1.8161	1.4573	2.0365	0.03811	7.553	0	0	Klhdc1	kelch domain containing 1
Z00075189-1	3.4688	3.2484	3.2631	3.1665	2.3883	2.4898	3.4336	2.6933	2.8547	0.00878	37.485	0	0	Pga5	pepsinogen 5, group I
Z00050852-1	2.7811	2.828	2.7777	2.671	2.615	2.0693	3.0502	2.5572	1.9697	0.01817	13.819	0	0	Sycp1-ps1	synaptonemal complex protein 1, pseudogene 1
Z00038869-1	2.6033	2.6337	2.5576	2.5954	2.8266	2.1759	3.256	2.9	2.2197	0.00931	23.732	0	0	LOC433231
Z00043438-1	1.5064	1.5708	1.6173	1.7499	1.8481	2.2748	1.1947	1.698	2.2366	0.02919	8.065	0	0	Ttll10	tubulin tyrosine ligase-like family, member 10
Z00009480-1	2.8303	3.076	2.9686	2.9282	3.2109	3.8431	2.7632	3.0051	3.6747	0.01507	18.577	0	0	Pfkfb3	6-phosphofructo-2-kinase/fructose-2,6-biphosphatase 3
Z00076798-1	1.7064	0.9958	0.6267	0.8118	1.2971	0.8005	0.8488	0.8284	0.7986	0.04145	5.341	0	0	Pkd1l2	polycystic kidney disease 1 like 2
Z00008130-1	3.9408	4.0937	3.8288	3.9547	3.5906	3.047	4.1267	3.6665	3.1556	0.00447	67.785	0	0	Plekha4	pleckstrin homology domain containing, family A (phosphoinositide binding specific) member 4
Z00005095-1	3.4016	3.1762	3.5534	3.8743	3.6424	4.2557	3.7745	3.5442	3.8438	0.03846	5.017	0	1e-05	Phlda1	pleckstrin homology-like domain, family A, member 1
Z00074237-1	2.9259	3.173	2.9557	2.9883	3.2708	2.1953	3.2336	3.2662	2.1918	0.0077	47.606	0	0	Myh3	myosin, heavy polypeptide 3, skeletal muscle, embryonic
Z00054419-1	2.2773	2.5025	2.1337	2.0049	1.8933	1.4236	2.0676	1.8995	1.647	0.01688	12.259	0	0	A730037C10Rik	RIKEN cDNA A730037C10 gene
Z00027109-1	1.7463	1.3138	1.0015	1.2186	0.8764	0.6676	1.401	0.8823	0.739	0.04276	5.802	0	0	1700061I17Rik	RIKEN cDNA 1700061I17 gene
Z00030262-1	2.3119	2.0697	1.8079	1.6661	1.7294	1.4587	1.9623	1.6582	1.2333	0.07272	2.859	0.00359	0.00777	2410057H14Rik	RIKEN cDNA 2410057H14 gene
Z00005799-1	3.6524	3.291	2.9446	3.0656	2.5929	3.1307	3.3601	2.9483	3.6715	0.02964	8.255	0	0	Serpinb9b	serine (or cysteine) peptidase inhibitor, clade B, member 9b
Z00046352-1	1.5699	1.877	1.6498	1.7957	1.8198	1.2176	2.1083	1.7072	1.0298	0.04437	5.027	0	1e-05	Ushbp1	Usher syndrome 1C binding protein 1
Z00024947-1	3.6889	3.7749	3.9358	3.0187	3.3579	3.2142	3.6988	3.7372	4.097	0.02563	9.465	0	0	Rbp1	retinol binding protein 1, cellular
Z00022176-1	3.208	3.4002	3.4961	2.5082	2.5268	3.3773	2.7456	2.8202	3.5865	0.00898	40.355	0	0	Efnb1	ephrin B1
Z00021329-1	1.6115	1.6045	2.209	1.7457	1.672	2.507	1.429	1.8478	2.3625	0.01758	16.313	0	0	Eif2c4	eukaryotic translation initiation factor 2C, 4
Z00024883-1	1.3669	1.462	1.964	1.8684	1.8851	2.4446	1.6978	2.1822	2.4302	0.02135	13.76	0	0	Tgfa	transforming growth factor alpha
Z00025119-1	2.7945	2.9261	2.677	2.6348	2.5943	1.8485	2.8483	2.6749	1.9553	0.00982	29.968	0	0	Acyp2	acylphosphatase 2, muscle type
Z00031319-1	1.453	1.8655	1.5999	0.8722	1.166	0.788	0.9207	1.0997	0.8603	0.04121	6.948	0	0	Nrxn3	neurexin III
Z00078059-1	1.1413	0.8241	1.0614	1.9016	1.8167	1.771	1.6376	1.2327	1.1219	0.05394	5.733	0	0	EG628571	predicted gene, EG628571
Z00035750-1	2.851	3.2437	3.5525	3.5389	3.5652	3.9283	3.4873	3.6803	3.8441	0.02504	8.244	0	0	Inppl1	inositol polyphosphate phosphatase-like 1
Z00040458-1	3.0278	2.935	2.659	2.8256	2.7187	2.1894	2.9495	2.589	1.9506	0.00941	27.998	0	0	2310067E19Rik	RIKEN cDNA 2310067E19 gene
Z00057369-1	1.7078	1.8313	1.6009	1.8221	1.726	1.2132	2.1866	1.7747	1.1094	0.02364	9.081	0	0	Gm1322	gene model 1322, (NCBI)
Z00007762-1	2.6241	2.5784	3.1518	2.8131	3.0785	3.6552	3.0739	2.9857	3.5349	0.00899	29.961	0	0	Atf3	activating transcription factor 3
Z00070617-1	2.279	2.3776	2.733	3.0912	3.159	3.1954	2.9573	3.1145	3.3557	0.00725	39.032	0	0	Msl31	male-specific lethal-3 homolog 1 (Drosophila)
Z00020983-1	0.9803	1.4892	1.9289	0.8799	1.1834	0.8524	1.1666	0.9806	1.2665	0.04006	5.865	0	0	A830039N20Rik	RIKEN cDNA A830039N20 gene
Z00055269-1	1.452	1.7374	1.889	1.6358	1.7091	2.1514	1.779	1.7122	2.5282	0.021	9.677	0	0	1700112E06Rik	RIKEN cDNA 1700112E06 gene
Z00032152-1	2.6718	3.1278	2.8143	3.5226	3.7474	2.7271	3.3541	3.3969	2.74	0.02363	13.546	0	0	LOC672925	hypothetical protein LOC672925
Z00011032-1	2.2032	1.6663	2.0629	2.7413	2.3849	2.1708	2.129	1.902	1.7316	0.02179	10.012	0	0	AW011956	expressed sequence AW011956
Z00060395-1	1.1899	1.2442	1.8497	1.4978	1.8419	0.8152	1.3302	1.8902	0.9117	0.04808	6.764	0	0	Crhbp	corticotropin releasing hormone binding protein
Z00073987-1	3.8465	3.8801	4.2469	3.7779	4.0505	4.6868	3.8836	4.1227	4.8525	0.02039	14.417	0	0	Peg3	paternally expressed 3
Z00023900-1	3.2554	2.952	2.7266	2.8728	2.383	2.721	2.7753	2.1808	2.1905	0.01674	15.412	0	0	Mst1	macrophage stimulating 1 (hepatocyte growth factor-like)
Z00022980-1	3.678	3.6477	4.2078	3.9105	3.9861	4.7221	3.7488	4.032	4.4759	0.01618	16.569	0	0	Plekhg2	pleckstrin homology domain containing, family G (with RhoGef domain) member 2
Z00005413-1	0.9693	1.106	1.4753	1.3524	1.1946	1.9936	1.1593	0.9193	1.9708	0.05614	5.636	0	0	Nog	noggin
Z00062016-1	4.0025	3.7705	3.5966	3.6977	3.5341	3.3282	3.5566	3.2414	2.9284	0.01391	14.356	0	0	Slc4a11	solute carrier family 4, sodium bicarbonate transporter-like, member 11
Z00026289-1	2.1847	2.0957	2.3732	2.1257	2.4548	3.069	1.9949	2.3239	2.3582	0.02416	8.219	0	0	Inhba	inhibin beta-A
Z00070028-1	0.9785	1.0463	1.1496	1.3063	1.7903	0.7165	1.0355	0.8261	0.8233	0.04361	4.794	1e-05	2e-05	Gpr112	G protein-coupled receptor 112
Z00073855-1	1.1134	1.4792	2.1869	1.8401	1.9017	1.9205	2.0144	2.0032	1.9099	0.03675	5.759	0	0	C230037E05Rik	RIKEN cDNA C230037E05 gene
Z00071315-1	1.8673	2.1799	1.9552	2.2159	2.4545	1.468	2.4534	2.5415	1.5888	0.03071	9.751	0	0	LOC385262
Z00014750-1	1.8267	2.1846	2.1451	1.7737	2.1446	1.2485	2.3211	2.1786	1.5926	0.04864	5.063	0	1e-05	Tmc5	transmembrane channel-like gene family 5
Z00066071-1	1.1669	1.8889	1.6753	1.1041	1.8771	0.8164	1.3471	1.8432	0.9782	0.0318	11.014	0	0	Hecw1	HECT, C2 and WW domain containing E3 ubiquitin protein ligase 1
Z00030419-1	3.047	3.0698	2.8905	2.4722	2.1817	2.0558	3.1282	2.65	2.1487	0.00923	39.846	0	0	LOC245202	H3093D04-3 NIA Mouse 15K cDNA Clone Set Mus musculus cDNA clone H3093D04 3', mRNA sequence
Z00074311-1	3.5633	3.2298	3.2516	3.1338	2.7757	3.0883	3.0355	2.491	2.868	0.00637	30.052	0	0	Rnase4	ribonuclease, RNase A family 4
Z00062642-1	0.7624	1.155	1.1584	1.1327	1.7909	0.7189	1.0354	1.689	0.8257	0.04951	5.833	0	0	Fgf14	fibroblast growth factor 14
Z00056088-1	1.9018	2.0864	2.1576	1.7083	1.631	1.8798	1.9299	1.7644	2.703	0.01717	12.027	0	0	Tpcn1	two pore channel 1
Z00076398-1	3.4223	3.2225	2.7291	3.1533	3.0784	2.606	2.9565	2.7805	2.3507	0.01701	13.277	0	0	Defcr17	defensin related cryptdin 17
Z00034954-1	1.9711	1.9901	1.7768	1.8235	1.5505	1.1451	2.2167	1.7549	1.7278	0.02065	8.862	0	0	EG547109	predicted gene, EG547109
Z00076152-1	1.7727	1.972	1.6452	1.7768	1.7548	1.0388	2.1102	1.9253	1.1528	0.02454	10.636	0	0	E030010A14Rik	RIKEN cDNA E030010A14 gene
Z00040700-1	1.6978	1.9682	1.7606	1.8003	1.8646	1.2896	1.3598	1.5431	0.897	0.03469	6.682	0	0	4930429B21Rik	RIKEN cDNA 4930429B21 gene
Z00053073-1	2.7088	1.8422	1.6378	2.1479	1.756	1.6441	2.1545	1.7077	2.1138	0.03761	6.512	0	0	Xaf1	XIAP associated factor 1
Z00058785-1	1.031	1.1625	1.6353	1.6479	1.8912	1.3871	1.1171	1.562	0.8202	0.03423	7.156	0	0	EG628779	predicted gene, EG628779
Z00075611-1	2.7005	3.0574	2.4737	2.9315	3.0713	2.7351	2.0003	2.1847	2.7076	0.03963	6.975	0	0	BC063749	cDNA sequence BC063749
Z00055629-1	1.5352	1.8387	1.5978	1.76	1.4501	0.998	2.0689	1.238	1.5301	0.04576	4.431	2e-05	7e-05	EG666747	predicted gene, EG666747
Z00076622-1	2.0705	2.0474	1.9231	1.8556	1.8324	0.9996	1.8478	1.69	1.0813	0.0347	8.968	0	0	Ppyr1	pancreatic polypeptide receptor 1
Z00039804-1	0.9165	0.8853	1.2242	1.0145	1.1077	0.9295	0.9378	1.7193	0.6485	0.04402	4.064	8e-05	0.00022	D0H6S2654E	DNA segment, human D6S2654E
Z00054772-1	1.7254	1.6713	1.7567	1.4889	2.2395	1.4804	1.1716	2.1038	1.1688	0.0324	8.378	0	0	Gabra5	gamma-aminobutyric acid (GABA-A) receptor, subunit alpha 5
Z00033151-1	0.7268	0.7647	0.7459	0.795	0.9178	0.7569	0.9588	0.8482	1.7971	0.03799	5.988	0	0	Gm1289	gene model 1289, (NCBI)
Z00070282-1	1.4295	2.0072	1.6513	0.9395	1.5431	0.9742	1.7674	1.7863	0.9369	0.05135	6.447	0	0	Crygb	crystallin, gamma B
Z00025366-1	2.9023	3.3689	2.7631	2.9844	3.0032	2.2989	3.2798	3.0872	2.6091	0.02072	10.586	0	0	Fbp1	fructose bisphosphatase 1
Z00046387-1	2.4965	3.4159	3.519	3.4406	3.566	3.4044	3.2818	3.4246	3.1452	0.00589	35.99	0	0	Enpp3	ectonucleotide pyrophosphatase/phosphodiesterase 3
Z00022015-1	3.3305	3.4116	3.2317	3.0928	2.8817	2.3423	3.2087	3.0661	2.4117	0.00685	43.151	0	0	Ptch2	patched homolog 2
Z00075025-1	1.9287	1.991	2.3406	2.3229	2.4053	2.618	2.9979	2.473	2.6124	0.01951	10.933	0	0	Foxq1	forkhead box Q1
Z00026658-1	3.2258	3.1935	3.4722	2.4031	2.4863	3.0503	2.7389	2.5915	2.7574	0.01274	21.541	0	0	Glis3	GLIS family zinc finger 3
Z00048122-1	1.3984	1.6626	2.1514	1.5308	2.264	1.9783	1.7269	2.4675	1.566	0.01932	14.18	0	0	Ptchd1	patched domain containing 1
Z00030728-1	0.8765	1.4655	1.3638	1.2622	1.9452	0.9249	1.0205	1.1312	0.9034	0.03849	6.241	0	0	Glipr1l1	GLI pathogenesis-related 1 like 1
Z00034703-1	2.1578	1.8925	1.5523	1.5959	2.1268	1.3146	2.2305	2.2281	1.1618	0.0312	10.877	0	0	Tspan8	tetraspanin 8
Z00017647-1	3.9284	4.0184	4.1364	3.896	3.2758	3.0681	4.0102	3.5995	3.6043	0.00874	30.643	0	0	Gli2	GLI-Kruppel family member GLI2
Z00040148-1	2.4802	2.5717	2.2283	3.0492	2.9645	2.6042	3.2966	2.8514	2.2748	0.01281	20.453	0	0	1700019N12Rik	RIKEN cDNA 1700019N12 gene
Z00041772-1	0.8763	1.1435	1.6143	1.2584	1.9317	0.9506	1.4053	1.0663	0.8635	0.06176	4.223	5e-05	0.00013	Tshr	thyroid stimulating hormone receptor
Z00020827-1	2.9672	2.7143	2.5807	1.8991	2.5397	2.0104	2.6563	2.8328	2.5075	0.05078	4.94	0	1e-05	Rassf9	Ras association (RalGDS/AF-6) domain family (N-terminal) member 9
Z00039006-1	1.4289	1.8769	2.2822	2.497	2.4673	2.4933	1.8625	2.3131	2.3891	0.02834	9.791	0	0	BC062109	cDNA sequence BC062109
Z00043680-1	2.8632	2.8314	3.0616	3.585	3.5723	3.6821	3.2922	3.347	3.8993	0.02716	10.209	0	0	Rnf128	ring finger protein 128
Z00025665-1	1.6492	2.3776	2.3772	1.8531	2.4725	1.6013	2.0403	2.389	1.4046	0.02017	16.31	0	0	Kcnj9	potassium inwardly-rectifying channel, subfamily J, member 9
Z00044288-1	0.2684	0.8417	0.6979	1.1621	1.3358	0.6504	1.1822	1.2832	1.2305	0.06652	4.005	0.0001	0.00026	AW551984	expressed sequence AW551984
Z00025851-1	2.9404	3.5057	3.2435	2.6664	3.0183	2.4384	2.6159	2.9585	3.3472	0.01947	12.941	0	0	Fbn2	fibrillin 2
Z00041464-1	2.3465	2.0123	2.2928	2.1214	2.1473	2.8863	1.8193	2.3075	2.7779	0.03893	6.058	0	0	Scnn1a	sodium channel, nonvoltage-gated, type I, alpha
Z00034467-1	1.7059	0.9955	1.1504	1.9103	1.6691	2.0622	1.4723	1.0968	1.7358	0.03739	7.63	0	0	Ptgs2	prostaglandin-endoperoxide synthase 2
Z00074791-1	3.2615	3.5111	3.1915	3.7767	3.1409	2.7104	3.4832	2.9668	2.7523	0.01433	17.645	0	0	2410137M14Rik	RIKEN cDNA 2410137M14 gene
Z00076755-1	2.9881	2.5225	2.5974	2.4296	2.1629	2.1575	2.8155	1.9219	2.0746	0.0157	16.278	0	0	Aspa	aspartoacylase
Z00031513-1	0.7308	0.7118	0.5867	1.2359	1.6529	1.0041	0.9268	1.4572	1.6363	0.0425	7.818	0	0	Angpt1	angiopoietin 1
Z00035678-1	1.2061	1.9199	1.8724	1.0458	1.027	0.8537	0.9877	0.8756	0.8728	0.04894	7.148	0	0	Lrrtm3	leucine rich repeat transmembrane neuronal 3
Z00021292-1	3.3453	3.3515	3.5329	2.8786	3.3086	2.4669	3.1135	3.1363	2.8154	0.0059	37.582	0	0	Vcan	versican
Z00054760-1	1.8075	2.0199	2.1971	1.4562	1.613	1.339	1.5916	1.6545	1.1312	0.07192	3.021	0.00219	0.00492	Klk13	kallikrein related-peptidase 13
Z00051062-1	1.6419	2.3581	2.4336	1.9406	2.4593	2.3273	2.4432	2.6201	2.7077	0.01212	18.422	0	0	6430573F11Rik	RIKEN cDNA 6430573F11 gene
Z00059283-1	2.4918	2.7412	2.769	2.844	3.3326	2.94	2.8256	3.5575	2.6651	0.00775	28.826	0	0	Tmem145	transmembrane protein 145
Z00053631-1	1.0124	1.8769	2.0781	1.1147	1.5872	1.6703	1.3459	1.5327	1.3952	0.08641	2.701	0.00579	0.01204	Slc25a18	solute carrier family 25 (mitochondrial carrier), member 18
Z00023999-1	2.8306	2.9739	2.9535	2.8884	2.8096	2.0236	2.9247	3.0891	2.633	0.01281	15.455	0	0	Elavl3	ELAV (embryonic lethal, abnormal vision, Drosophila)-like 3 (Hu antigen C)
Z00048536-1	2.1637	2.0737	2.1752	2.7324	2.1915	1.667	2.4582	2.3085	1.8786	0.02792	6.847	0	0	Stk32c	serine/threonine kinase 32C
Z00023650-1	2.5762	2.6545	2.2957	2.0358	1.7189	1.5891	2.5182	2.0366	1.7149	0.01304	24.994	0	0	Hus1b	Hus1 homolog b (S. pombe)
Z00013134-1	1.1319	0.9286	1.4196	1.8364	1.3986	1.3344	1.994	1.2071	1.4725	0.07812	2.825	0.00398	0.00856	Gata4	GATA binding protein 4
Z00024007-1	2.2572	2.8912	2.7382	2.451	3.003	2.2831	2.2018	2.9116	1.9382	0.02807	10.169	0	0	Cftr	cystic fibrosis transmembrane conductance regulator homolog
Z00038206-1	0.8894	1.125	1.3911	1.1748	1.9539	1.5843	1.1215	1.8174	1.8193	0.1015	2.825	0.00398	0.00856	Clca6	chloride channel calcium activated 6
Z00011591-1	3.2791	2.5993	2.5687	2.2148	2.4578	2.2306	2.5391	2.5404	2.4367	0.00963	19.972	0	0	Lingo1	leucine rich repeat and Ig domain containing 1
Z00057709-1	2.6312	2.177	2.1524	2.3565	1.567	2.0183	2.2111	1.8221	1.7617	0.01795	11.797	0	0	BC099439	cDNA sequence BC099439
Z00071857-1	1.8535	1.8851	1.6214	1.8419	1.623	0.8209	1.6379	1.3563	0.9071	0.02828	11.246	0	0	RP23-167A12.4	similar to arylacetamide deacetylase
Z00039703-1	1.7184	1.8331	1.3381	1.075	1.3159	0.7986	1.2719	1.4512	0.7694	0.03631	7.343	0	0	Cd163l1	CD163 molecule-like 1
Z00015191-1	2.796	2.4206	2.4354	2.9667	2.4723	1.9031	2.756	2.4929	2.4218	0.00961	19.303	0	0	Dapp1	dual adaptor for phosphotyrosine and 3-phosphoinositides 1
Z00071397-1	1.0679	1.0307	1.0779	0.8807	1.3143	1.9438	1.0895	1.4268	1.7568	0.03621	7.138	0	0	LOC432691	A0138G08-5 NIA Mouse Undifferentiated ES Cell cDNA Library (Long 1) Mus musculus cDNA clone NIA:A0138G08 IMAGE:30727279 5', mRNA sequence
Z00056119-1	2.8015	2.4674	2.4029	2.5885	2.0555	1.9849	2.7649	2.0318	1.7394	0.01187	23.863	0	0	Centa1	centaurin, alpha 1
Z00002306-1	2.3338	2.649	2.5927	2.5177	2.3738	1.5871	2.413	2.1957	2.218	0.04382	4.543	2e-05	5e-05	Zfyve28	zinc finger, FYVE domain containing 28
Z00075119-1	1.9175	1.958	2.2084	1.574	1.5145	2.2943	1.2324	1.3675	1.4495	0.0231	12.581	0	0	Akr1b7	aldo-keto reductase family 1, member B7
Z00044358-1	2.2275	2.1438	2.4004	2.2958	2.1611	3.0791	2.1748	2.4163	3.2056	0.01148	28.234	0	0	Cstad	CSA-conditional, T cell activation-dependent protein
Z00030904-1	2.734	2.523	2.4622	2.2761	1.8795	2.639	2.9412	2.2762	2.2886	0.01197	16.188	0	0	Grip2	glutamate receptor interacting protein 2
Z00074206-1	3.7608	3.9572	3.8179	4.158	4.1867	3.4091	3.7565	3.9189	3.1251	0.0115	20.155	0	0	Zfp365	zinc finger protein 365
Z00026529-1	2.4782	2.1544	1.9857	1.9589	1.6532	1.9217	1.8027	1.4168	1.7044	0.02045	9.2	0	0	Ang	angiogenin, ribonuclease, RNase A family, 5
Z00054698-1	1.7308	1.9743	1.9718	1.2706	1.2481	1.2926	1.6002	1.0458	0.9133	0.04263	7.025	0	0	Rasgef1a	RasGEF domain family, member 1A
Z00051254-1	2.2563	2.4081	2.8313	2.6725	3.0116	3.2231	2.605	3.0436	3.317	0.01262	20.826	0	0	Marveld2	MARVEL (membrane-associating) domain containing 2
Z00001033-1	3.3078	2.3491	2.6743	2.902	2.5692	2.9006	3.3249	2.7157	3.4095	0.00965	28.602	0	0	Gjb5	gap junction protein, beta 5
Z00048789-1	1.3506	0.9697	0.687	1.3825	1.0496	0.8314	1.7473	1.0773	0.9636	0.04331	4.85	1e-05	2e-05	Igk-V8	immunoglobulin kappa chain variable 8 (V8)
Z00027017-1	2.0057	2.2503	2.1769	1.6158	2.1504	1.8934	1.5857	1.788	1.1902	0.02655	8.92	0	0	4930533B18Rik	RIKEN cDNA 4930533B18 gene
Z00019088-1	3.6823	3.5035	3.7959	3.8857	3.5674	4.4078	3.3477	3.3646	3.8517	0.00811	26.504	0	0	Ahnak2	AHNAK nucleoprotein 2
Z00029993-1	1.9503	2.009	1.4489	0.9489	1.2885	1.6952	1.3812	1.1814	1.7384	0.02833	9.014	0	0	4930515I15	hypothetical protein 4930515I15
Z00060500-1	2.8257	2.7024	2.4025	2.6518	1.7836	1.7657	2.7481	2.0166	2.4091	0.01347	25.553	0	0	Ceacam2	CEA-related cell adhesion molecule 2
Z00024969-1	1.8696	2.1019	2.0927	2.377	2.6585	1.9604	2.2233	2.4559	1.599	0.01279	16.275	0	0	Bcl6b	B-cell CLL/lymphoma 6, member B
Z00076653-1	1.4439	1.6842	1.3357	1.0932	1.6816	0.8788	1.5536	1.9382	1.2401	0.03714	5.813	0	0	Cyp24a1	cytochrome P450, family 24, subfamily a, polypeptide 1
Z00011356-1	3.5429	3.6798	3.5344	3.5638	3.5992	2.7547	3.476	3.5999	2.6207	0.00831	37.518	0	0	Mfng	MFNG O-fucosylpeptide 3-beta-N-acetylglucosaminyltransferase
Z00024141-1	1.7199	1.2382	1.4308	1.054	1.1599	1.5276	0.932	0.8563	1.9143	0.07704	3.365	0.00075	0.00182	Grap	GRB2-related adaptor protein
Z00045716-1	0.7422	0.8945	1.4283	0.7773	1.0003	1.7223	0.9514	1.0438	1.8	0.04188	7.588	0	0	Svopl	SV2 related protein homolog (rat)-like
Z00018801-1	1.8431	1.9521	1.6315	1.3831	1.5829	1.2349	1.1315	1.0147	0.8945	0.03177	8.587	0	0	Clca1	chloride channel calcium activated 1
Z00048341-1	0.9847	1.5458	1.4464	1.5201	1.2952	0.75	1.8074	1.6069	1.0378	0.03558	6.626	0	0	Pramel3	preferentially expressed antigen in melanoma-like 3
Z00020140-1	2.3488	2.3986	2.5411	1.6661	1.7892	1.484	1.8832	1.7358	1.6168	0.02821	10.581	0	0	Ptgs1	prostaglandin-endoperoxide synthase 1
Z00053915-1	3.276	2.8212	2.849	3.2076	2.8902	3.455	3.2427	3.1756	3.8782	0.04469	5.011	0	1e-05	Parp14	poly (ADP-ribose) polymerase family, member 14
Z00032338-1	0.8559	1.0535	1.3721	1.2102	1.64	1.8736	1.0728	0.8166	1.2588	0.09994	2.426	0.01298	0.02524	8430419K02Rik	RIKEN cDNA 8430419K02 gene
Z00025728-1	1.8852	1.7326	1.4661	2.017	2.0647	1.2264	2.2822	2.2833	1.5059	0.03475	8.017	0	0	Pdha2	pyruvate dehydrogenase E1 alpha 2
Z00029403-1	0.6934	1.1984	1.6017	1.5735	1.7503	1.6272	0.8894	1.3809	1.3837	0.03554	7.163	0	0	C230012O17Rik	RIKEN cDNA C230012O17 gene
Z00023365-1	4.877	4.2442	4.3048	4.3599	3.8204	4.509	4.5872	3.8754	4.4181	0.02195	10.029	0	0	Htra1	HtrA serine peptidase 1
Z00022393-1	1.8953	2.1243	1.7467	1.8726	1.9359	1.8707	2.2715	2.1604	2.803	0.01391	14.741	0	0	Dpf3	D4, zinc and double PHD fingers, family 3
Z00074635-1	3.2733	3.2956	2.9913	3.0777	2.7361	2.4097	3.4657	2.7449	2.6613	0.0078	31.079	0	0	Myo1g	myosin IG
Z00032022-1	1.0216	1.0434	1.2117	1.1842	1.1254	1.0087	0.884	0.8563	1.9123	0.04264	4.633	1e-05	4e-05	A530016L24Rik	RIKEN cDNA A530016L24 gene
Z00020102-1	2.4436	2.6017	2.6529	3.4972	3.3515	3.4779	3.2621	3.4995	3.1944	0.00599	60.009	0	0	Hopx	HOP homeobox
Z00054770-1	0.8962	1.1646	1.0248	1.3703	1.9276	0.899	1.1205	1.7857	0.8717	0.0718	4.258	4e-05	0.00012	Oca2	oculocutaneous albinism II
Z00053407-1	1.2828	1.4908	1.8298	0.774	0.9645	1.6098	1.4052	1.5861	1.6913	0.0318	7.481	0	0	A230106N23Rik	RIKEN cDNA A230106N23 gene
Z00030171-1	2.9614	2.7573	2.288	2.5033	2.3559	1.9056	2.6087	2.3688	2.1226	0.04578	4.509	2e-05	5e-05	Ly6k	lymphocyte antigen 6 complex, locus K
Z00045788-1	3.5403	3.409	2.6299	3.592	2.916	2.7119	3.6431	2.9855	2.5874	0.01141	32.995	0	0	Sult6b1	sulfotransferase family, cytosolic, 6B, member 1
Z00036729-1	3.2143	3.2898	3.2658	3.0985	3.201	2.378	2.9094	3.1651	2.2341	0.00712	43.986	0	0	Prkcb1	protein kinase C, beta 1
Z00028967-1	1.3165	1.3936	1.5428	1.7943	2.1569	2.3719	1.714	1.9644	2.27	0.08457	3.439	0.00059	0.00146	Tnfsf15	tumor necrosis factor (ligand) superfamily, member 15
Z00037781-1	4.0096	3.9562	3.8393	3.8106	3.3148	2.9543	3.6023	3.2888	3.1436	0.01754	16.734	0	0	Hmcn2	hemicentin 2
Z00024890-1	1.5353	1.2202	1.3515	1.6155	1.3229	0.6904	1.7456	1.555	1.3027	0.03374	5.589	0	0	Cartpt	CART prepropeptide
Z00046626-1	3.0111	3.0534	3.0917	3.0241	3.1448	2.4073	2.8493	3.0174	2.0896	0.00816	32.026	0	0	Slc24a1	solute carrier family 24 (sodium/potassium/calcium exchanger), member 1
Z00026375-1	2.9843	2.0603	2.0377	2.125	2.0431	1.9291	2.2234	1.9453	2.139	0.01356	15.171	0	0	1700066B19Rik	RIKEN cDNA 1700066B19 gene
Z00061172-1	3.8409	3.6893	3.5043	3.7252	3.3326	2.7858	3.6567	3.2526	2.9834	0.00519	49.784	0	0	Ankrd35	ankyrin repeat domain 35
Z00036662-1	3.8301	3.7404	3.5022	3.4418	3.2172	2.7752	3.6012	3.1734	2.9336	0.00535	48.071	0	0	Jmjd1a	jumonji domain containing 1A
Z00012386-1	2.6606	2.4485	1.8404	2.3734	1.6825	1.6058	2.6055	2.1571	2.4598	0.03309	9.731	0	0	G730013B05Rik	RIKEN cDNA G730013B05 gene
Z00070471-1	1.6548	1.1502	1.9212	1.3859	1.1988	1.2497	1.2583	0.8666	1.0172	0.03647	5.648	0	0	Slc25a21	solute carrier family 25 (mitochondrial oxodicarboxylate carrier), member 21
Z00023416-1	1.6857	1.3371	1.1042	1.2189	0.6311	1.1783	0.837	0.8939	1.3968	0.04238	4.855	1e-05	2e-05	Tnfrsf14	tumor necrosis factor receptor superfamily, member 14 (herpesvirus entry mediator)
Z00057987-1	3.2002	3.5245	3.348	3.2781	3.4023	2.4973	3.442	3.5474	2.4929	0.01594	21.117	0	0	Crmp1	collapsin response mediator protein 1
Z00054609-1	2.1608	1.8489	2.1088	2.0502	2.1023	2.5178	2.3205	2.1559	2.9034	0.01203	15.842	0	0	Tmem116	transmembrane protein 116
Z00040234-1	1.4737	1.5509	2.1393	1.5691	1.6681	2.1888	1.1348	1.2836	1.7834	0.02229	11.154	0	0	Agbl2	ATP/GTP binding protein-like 2
Z00046678-1	3.36	3.5416	3.4042	3.3342	3.2596	2.4877	3.2793	3.2563	2.8012	0.00682	32.297	0	0	Tarsl2	threonyl-tRNA synthetase-like 2
Z00023850-1	1.0995	1.4161	1.2705	0.9102	1.5461	1.2836	0.8991	1.8101	1.953	0.03441	7.906	0	0	Rorc	RAR-related orphan receptor gamma
Z00061966-1	1.4806	1.7814	1.3817	0.9928	0.742	0.7279	1.4668	0.8564	0.9588	0.04131	6.982	0	0	2310043L19Rik	RIKEN cDNA 2310043L19 gene
Z00072167-1	2.7964	2.5647	2.1564	2.3497	1.9157	1.7432	2.7256	2.1823	1.8047	0.01185	25.621	0	0	2210418O10Rik	RIKEN cDNA 2210418O10 gene
Z00049096-1	1.7433	1.9891	2.177	2.0418	2.0828	2.7811	1.7287	1.942	2.5828	0.01334	18.855	0	0	Anubl1	AN1, ubiquitin-like, homolog (Xenopus laevis)
Z00023506-1	1.279	1.3298	1.2352	1.7023	1.7491	0.6979	1.3106	1.2357	0.9953	0.03618	5.705	0	0	Pcdhb14	protocadherin beta 14
Z00019275-1	3.3885	2.9128	3.0299	2.5464	2.3375	3.203	2.9101	2.5135	3.1525	0.00832	30.071	0	0	Rab11fip5	RAB11 family interacting protein 5 (class I)
Z00054654-1	1.5975	1.2878	1.4745	0.9287	1.5165	1.9361	1.9797	1.806	1.8172	0.03814	6.012	0	0	Abp1	amiloride binding protein 1 (amine oxidase, copper-containing)
Z00013178-1	2.3619	2.7084	3.0408	2.6821	2.6781	3.1971	2.1461	2.57	3.1347	0.01597	15.426	0	0	Ulk2	Unc-51 like kinase 2 (C. elegans)
Z00074657-1	3.3031	3.5239	3.4689	3.3972	3.3055	2.9303	3.6823	3.4176	2.6314	0.01118	18.591	0	0	Nphs1	nephrosis 1 homolog, nephrin (human)
Z00001626-1	1.3792	1.5867	1.8819	1.574	1.9269	2.4301	1.8413	1.9554	2.22	0.02695	7.944	0	0	Pde10a	phosphodiesterase 10A
Z00022701-1	1.1402	1.7382	2.1181	1.4597	1.9616	1.0858	1.0675	1.9015	1.1859	0.02817	12.411	0	0	Astn1	astrotactin 1
Z00022979-1	1.2022	1.4714	1.3955	1.6237	1.5057	1.5451	1.5221	1.2369	2.2524	0.06113	3.053	0.00199	0.00449	Pp11r	placental protein 11 related
Z00023998-1	1.5652	2.231	2.552	1.7784	2.2726	1.9329	2.0045	2.3093	2.6152	0.04509	5.392	0	0	Hoxd1	homeo box D1
Z00058044-1	2.4216	2.4325	2.6648	2.4711	2.5657	3.3183	2.2686	2.4033	2.6772	0.04358	4.295	4e-05	0.00011	F5	coagulation factor V
Z00054944-1	3.5119	3.531	3.4838	2.9166	3.0559	3.1045	2.7977	2.5796	2.4816	0.02163	14.581	0	0	Nt5e	5' nucleotidase, ecto
Z00024747-1	2.8291	2.9487	3.0299	3.1556	3.086	2.1632	3.2125	3.0896	2.239	0.00803	38.106	0	0	En2	engrailed 2
Z00075461-1	3.7169	3.5003	3.4369	3.3945	3.3054	3.6359	3.6249	3.5939	4.3545	0.00967	19.331	0	0	Sbsn	suprabasin
Z00060219-1	3.1949	3.1779	2.8681	3.1013	2.8182	2.4233	3.0712	2.6226	2.1462	0.01749	15.2	0	0	Vsig2	V-set and immunoglobulin domain containing 2
Z00020420-1	2.228	2.4252	2.736	2.5076	2.7678	3.2245	2.5018	2.8708	3.2767	0.01434	17.63	0	0	Sepn1	selenoprotein N, 1
Z00076673-1	2.8462	3.0736	3.0434	2.2373	2.183	2.0251	2.4003	2.306	2.284	0.03074	10.023	0	0	Lrrn2	leucine rich repeat protein 2, neuronal
Z00023686-1	2.5803	2.8951	3.139	2.7405	3.1733	3.4649	2.7706	3.2462	3.6286	0.02867	8.571	0	0	Irgm	immunity-related GTPase family, M
Z00031573-1	1.3071	0.7679	1.5964	1.6457	1.8161	1.7166	1.0985	1.5781	1.5563	0.04179	5.394	0	0	9330162012Rik	cDNA RIKEN 9330162012 gene
Z00020276-1	2.8517	2.6921	2.6645	2.6301	2.21	2.0075	2.1298	2.2588	1.8035	0.02155	12.035	0	0	P2rx7	purinergic receptor P2X, ligand-gated ion channel, 7
Z00051249-1	3.785	3.75	4.0706	4.116	4.1576	4.7982	3.9931	4.0804	4.4786	0.03	7.14	0	0	Klf6	Kruppel-like factor 6
Z00036513-1	4.7174	4.6828	4.7906	4.338	4.2952	3.9454	4.7807	4.3409	3.7428	0.00293	96.704	0	0	Tcea3	transcription elongation factor A (SII), 3
Z00078150-1	3.624	3.7004	3.6172	3.3364	2.9338	2.6526	3.5827	3.4194	3.0889	0.03569	7.37	0	0	9330199F22Rik	RIKEN cDNA 9330199F22 gene
Z00014650-1	2.3887	2.6382	2.0226	2.5224	2.6772	1.797	2.8447	2.7295	2.4851	0.08097	2.902	0.00315	0.00688	OTTMUSG00000001246	predicted gene, OTTMUSG00000001246
Z00024410-1	2.5199	2.5386	2.4301	2.5896	2.737	2.9545	2.8004	2.8787	3.4773	0.00899	22.598	0	0	Tnni2	troponin I, skeletal, fast 2
Z00010479-1	1.9938	2.1127	2.1257	1.0845	1.6497	1.0787	1.1376	1.5384	1.6877	0.02373	15.374	0	0	Cttnbp2	cortactin binding protein 2
Z00015795-1	2.5762	2.9105	3.0866	2.8502	3.3044	2.6735	2.6699	3.453	3.623	0.00719	38.813	0	0	Pdzrn3	PDZ domain containing RING finger 3
Z00067883-1	1.2852	1.5855	1.1073	2.1141	1.9989	1.443	1.8719	1.6967	1.0673	0.03897	7.384	0	0	Piwil4	piwi-like homolog 4 (Drosophila)
Z00026325-1	1.508	1.3697	1.4818	2.0213	1.8434	2.4165	1.9052	1.8331	1.5678	0.02515	8.565	0	0	Olfr147	olfactory receptor 147
Z00061577-1	1.3594	1.5134	1.504	1.4898	1.4263	2.1626	1.3146	1.1158	1.5985	0.0285	5.756	0	0	4930502E09Rik	RIKEN cDNA 4930502E09 gene
Z00076012-1	1.5548	1.6169	1.9157	1.5765	1.8559	2.6013	1.6695	2.047	2.0768	0.0177	12.711	0	0	Olfr1381	olfactory receptor 1381
Z00022517-1	2.7234	2.9626	3.1426	2.4274	2.306	2.0961	2.6492	2.6032	2.6183	0.01624	12.501	0	0	Frat1	frequently rearranged in advanced T-cell lymphomas
Z00024805-1	1.1352	1.2954	1.3138	0.9014	1.3471	1.9031	0.8567	0.953	1.0284	0.04006	5.237	0	1e-05	Chodl	chondrolectin
Z00060967-1	3.709	3.8049	3.5622	3.7699	3.562	3.0189	4.0653	3.6607	3.5764	0.01438	10.987	0	0	EG666272	predicted gene, EG666272
Z00047376-1	3.2639	3.1128	3.3048	3.2405	3.1039	4.0179	2.9716	3.0952	3.8507	0.00524	49.599	0	0	Phyhd1	phytanoyl-CoA dioxygenase domain containing 1
Z00043589-1	1.5281	1.4431	1.3142	1.8307	1.5667	1.9471	1.0984	1.6289	0.9009	0.03047	7.242	0	0	Kctd16	potassium channel tetramerisation domain containing 16
Z00055038-1	3.3239	2.9073	2.6463	2.936	2.4353	2.2925	3.3386	2.3936	2.5109	0.02007	15.424	0	0	Hal	histidine ammonia lyase
Z00003910-1	2.3366	2.1295	2.0639	1.6549	1.2906	1.9697	2.248	1.4906	2.1024	0.02854	9.042	0	0	Slco2b1	solute carrier organic anion transporter family, member 2b1
Z00023587-1	1.2267	1.5176	1.8251	1.9802	2.0568	2.2726	1.6101	1.8364	1.8889	0.01868	10.385	0	0	Glrb	glycine receptor, beta subunit
Z00048946-1	4.3613	4.2273	4.5885	4.8048	4.583	5.2729	4.7093	4.5619	4.7508	0.03382	5.202	0	1e-05	Malat1	metastasis associated lung adenocarcinoma transcript 1 (non-coding RNA)
Z00027226-1	3.5895	3.4725	3.3143	3.7525	3.9008	4.3599	3.5067	3.4736	3.9015	0.00902	22.747	0	0	Lhfpl1	lipoma HMGIC fusion partner-like 1
Z00041545-1	3.4326	2.8457	2.5988	2.396	2.4405	2.5683	2.4712	2.387	2.5309	0.00924	23.823	0	0	Ppp1r14d	protein phosphatase 1, regulatory (inhibitor) subunit 14D
Z00021561-1	2.0281	2.6079	2.7445	2.6806	3.0732	2.9894	2.4086	2.7975	2.7597	0.00854	22.796	0	0	RP23-12I24.6	serine-arginine repressor protein
Z00019201-1	3.0989	2.9844	3.2742	3.3325	3.4835	4.0289	3.342	3.226	3.6928	0.01581	12.708	0	0	Adfp	adipose differentiation related protein
Z00031251-1	1.7928	1.9531	1.6398	1.7838	1.433	1.4658	1.5393	1.3304	2.3749	0.02347	8.814	0	0	Ssxb1	synovial sarcoma, X member B, breakpoint 1
Z00011562-1	3.7069	3.9385	3.7658	4.3121	4.5086	4.751	4.0466	4.2519	4.6937	0.03647	8.074	0	0	Id2	inhibitor of DNA binding 2
Z00062608-1	1.9105	1.621	1.6341	1.5034	1.6994	2.1517	1.4637	1.5138	1.1076	0.02672	6.414	0	0	Chat	choline acetyltransferase
Z00044277-1	2.502	2.3701	2.7113	1.8491	1.7424	1.6673	2.1449	1.98	2.3539	0.01332	19.655	0	0	Gad1	glutamic acid decarboxylase 1
Z00022361-1	1.954	1.7066	1.465	1.4346	1.1511	0.91	1.8066	1.0683	1.0766	0.06858	3.967	0.00011	0.00029	Cd209d	CD209d antigen
Z00033551-1	2.9821	3.1566	2.9247	2.4766	2.9458	2.7545	2.504	2.6921	2.1129	0.01488	13.917	0	0	OTTMUSG00000007485	predicted gene, OTTMUSG00000007485
Z00037887-1	3.5829	3.7673	4.1386	3.8801	4.0553	4.6261	3.6012	3.9142	4.4466	0.00344	74.3	0	0	Nenf	neuron derived neurotrophic factor
Z00033617-1	1.9033	1.4537	1.4271	2.042	1.412	1.1278	1.4238	1.1225	0.9989	0.03165	7.67	0	0	LOC673434	similar to T-cell receptor alpha chain V region CTL-L17 precursor
Z00048075-1	2.4033	2.742	2.9047	2.6911	3.0697	2.9077	2.6504	3.0906	3.4463	0.03126	5.895	0	0	Tspan12	tetraspanin 12
Z00051597-1	1.6649	1.9301	1.8606	0.8874	0.9369	0.8932	1.8141	1.4552	1.3924	0.03514	10.429	0	0	1700011F14Rik	RIKEN cDNA 1700011F14 gene
Z00041076-1	3.2329	3.2647	3.5879	3.2501	3.1936	3.1736	3.2656	3.1415	4.1838	0.01377	16.104	0	0	1200009I06Rik	RIKEN cDNA 1200009I06 gene
Z00022212-1	1.3617	1.4316	0.9552	1.8688	1.7364	0.827	1.0779	1.2025	0.8531	0.06596	4.244	4e-05	0.00012	Pcdh17	protocadherin 17
Z00076945-1	0.7528	1.2881	1.1098	1.2109	1.7945	1.0233	0.9759	1.4171	0.8901	0.04069	4.801	1e-05	2e-05	Pnma3	paraneoplastic antigen MA3
Z00062692-1	3.4872	3.4637	3.4024	3.5704	3.1929	2.5287	3.4303	2.9924	2.8281	0.00911	27.839	0	0	D16Ertd472e	DNA segment, Chr 16, ERATO Doi 472, expressed
Z00018218-1	3.7243	3.446	3.3705	3.2162	3.2875	3.7012	3.1548	3.3731	4.1962	0.01972	10.854	0	0	Hmga2	high mobility group AT-hook 2
Z00023433-1	1.679	1.5108	1.4462	1.1488	1.8868	1.5284	1.3624	1.6887	2.1901	0.0318	5.826	0	0	Hoxb6	homeo box B6
Z00000696-1	3.3515	3.4864	3.6517	3.3926	3.2572	3.847	3.5504	3.6036	4.2981	0.00457	43.131	0	0	Tmem37	transmembrane protein 37
Z00012627-1	3.5882	3.9697	4.1416	3.2052	3.2745	3.2141	3.101	3.4018	3.3452	0.01903	13.725	0	0	Srgap3	SLIT-ROBO Rho GTPase activating protein 3
Z00027741-1	2.9096	3.0283	2.9675	2.7613	2.8378	1.9879	2.6438	2.5715	2.218	0.01419	17.43	0	0	Cdh15	cadherin 15
Z00074340-1	2.5272	2.7345	3.0985	2.7221	2.7555	3.5323	2.4921	2.5968	3.2527	0.01027	24.919	0	0	Shisa4	shisa homolog 4 (Xenopus laevis)
Z00025867-1	2.2463	2.6734	2.7374	3.0066	3.2862	3.0372	2.6236	3.1229	3.1374	0.02887	7.456	0	0	Pkia	protein kinase inhibitor, alpha
Z00047659-1	2.3661	2.7615	2.3741	2.4909	2.8231	2.1264	2.255	3.1116	2.0718	0.02084	11.538	0	0	Slc35d3	solute carrier family 35, member D3
Z00054259-1	1.945	2.4755	2.1887	2.0833	2.4478	1.6187	2.6574	2.5178	1.9733	0.04392	5.206	0	1e-05	Lmx1a	LIM homeobox transcription factor 1 alpha
Z00000446-1	4.3301	4.0177	4.2394	4.2488	4.4742	4.8936	4.4489	4.5177	5.0563	0.01581	13.479	0	0	Lgals1	lectin, galactose binding, soluble 1
Z00024968-1	3.5562	3.2065	2.9141	3.3103	3.0156	2.95	3.2915	2.9115	2.5181	0.00714	25.646	0	0	Ahsg	alpha-2-HS-glycoprotein
Z00058034-1	1.4794	1.2384	1.2387	1.1634	0.4414	0.7118	1.3367	0.8412	0.8684	0.04813	4.727	1e-05	3e-05	Gm949	gene model 949, (NCBI)
Z00025557-1	2.7931	2.9448	2.8184	2.8776	2.9306	1.9069	2.7094	2.7636	2.3388	0.01061	21.803	0	0	Dfna5h	deafness, autosomal dominant 5 homolog (human)
Z00005373-1	3.3548	3.418	3.6219	3.8456	3.8293	3.9929	3.5781	3.941	4.3927	0.00339	61.192	0	0	Cebpb	CCAAT/enhancer binding protein (C/EBP), beta
Z00028211-1	1.4602	1.9523	1.8156	0.9703	1.1591	0.9273	1.3877	1.1229	0.9146	0.03636	8.058	0	0	6030422M02Rik	RIKEN cDNA 6030422M02 gene
Z00072951-1	2.7493	2.5476	2.1668	3.0065	2.4401	2.0772	3.0672	2.3384	2.0298	0.01092	27.072	0	0	Fbxo24	F-box protein 24
Z00024567-1	1.1144	1.1452	0.6997	1.4294	1.7368	0.767	1.0512	0.7357	0.8737	0.04422	5.429	0	0	Krtap6-1	keratin associated protein 6-1
Z00023048-1	2.3464	2.1927	2.1211	3.1579	2.5812	2.3976	3.058	2.6433	2.3436	0.00946	27.874	0	0	Slc11a1	solute carrier family 11 (proton-coupled divalent metal ion transporters), member 1
Z00027984-1	1.7906	1.8936	1.4754	0.9736	1.0675	0.8772	0.8859	0.8568	0.9461	0.08295	4.098	7e-05	0.0002	EG434171	predicted gene, EG434171
Z00075391-1	2.0342	2.1605	2.4828	2.2913	2.9204	2.2024	2.4356	3.0709	2.4914	0.0187	12.738	0	0	Prom2	prominin 2
Z00061511-1	1.704	2.2493	2.1155	1.5289	1.84	1.4883	1.4302	1.3571	1.2128	0.06909	3.547	0.00042	0.00106	1700028I16Rik	RIKEN cDNA 1700028I16 gene
Z00026863-1	1.8925	1.7428	1.4145	1.2833	1.2472	1.2382	0.8961	0.8562	0.9	0.03614	7.48	0	0	Cyp2c29	cytochrome P450, family 2, subfamily c, polypeptide 29
Z00070078-1	4.7024	4.1031	3.9263	4.3422	4.0586	3.69	4.4221	3.9855	3.6663	0.0037	62.673	0	0	1190003J15Rik	RIKEN cDNA 1190003J15 gene
Z00051297-1	2.3136	2.5776	2.8852	2.5104	2.9199	1.9938	2.2985	2.7124	1.8839	0.01144	23.368	0	0	D1Ertd471e	DNA segment, Chr 1, ERATO Doi 471, expressed
Z00012660-1	3.2292	3.3637	3.6512	3.4951	3.5427	4.0004	3.4025	3.629	4.2652	0.00466	45.527	0	0	Gramd4	GRAM domain containing 4
Z00048383-1	3.4984	3.2135	3.0687	3.3786	3.1612	2.6572	3.6223	3.0565	2.5864	0.00557	43.783	0	0	Rasa4	RAS p21 protein activator 4
Z00023211-1	1.3435	1.4651	1.5415	1.4717	1.8612	0.8842	1.3419	1.6422	0.8255	0.03318	6.764	0	0	Sypl2	synaptophysin-like 2
Z00022360-1	2.3677	1.9567	2.3766	2.6777	2.4806	2.9041	2.4478	2.5261	2.9922	0.0172	11.089	0	0	Lnx1	ligand of numb-protein X 1
Z00058993-1	1.6145	1.6994	1.6962	1.6846	1.9608	0.9255	1.7278	1.7774	1.1695	0.02456	8.576	0	0	EG640081	predicted gene, EG640081
Z00022070-1	3.2415	3.5328	3.7116	3.1924	3.4234	3.7836	3.3876	3.9171	4.2273	0.00446	51.329	0	0	Sema4c	sema domain, immunoglobulin domain (Ig), transmembrane domain (TM) and short cytoplasmic domain, (semaphorin) 4C
Z00076543-1	2.9352	3.0042	3.0813	2.0465	2.0539	2.0855	2.7962	2.5802	2.2642	0.00941	39.714	0	0	EG434197	predicted gene, EG434197
Z00022579-1	1.0063	1.227	1.1221	0.8713	1.0535	1.7915	1.0136	1.0857	1.906	0.03761	7.056	0	0	Muc2	mucin 2
Z00046474-1	1.7177	1.1403	1.0477	1.1599	1.3304	1.3263	1.9401	1.9175	2.082	0.03162	9.961	0	0	Bhmt	betaine-homocysteine methyltransferase
Z00028310-1	1.7555	1.6231	1.8652	1.5077	1.5141	1.9122	1.2073	1.6428	2.2415	0.02338	7.401	0	0	Prok1	prokineticin 1
Z00047660-1	2.0614	2.2511	2.1826	1.927	1.9112	1.2779	2.312	2.1021	1.4734	0.02677	9.263	0	0	Olfr361	olfactory receptor 361
Z00043790-1	1.1143	1.5311	1.4607	1.6976	1.7371	1.8808	2.1478	1.8467	1.5948	0.02354	7.294	0	0	9930023K05Rik	RIKEN cDNA 9930023K05 gene
Z00041543-1	2.708	2.6128	2.3833	2.1351	1.8342	1.6745	2.4852	2.1185	2.1461	0.01187	20.158	0	0	BC021614	cDNA sequence BC021614
Z00020229-1	4.5426	4.1189	4.2137	3.9836	3.5091	3.8932	4.0672	3.72	3.9147	0.00578	30.133	0	0	Aff1	AF4/FMR2 family, member 1
Z00034654-1	3.863	3.8038	3.6177	3.3626	2.8297	3.1923	3.5034	2.9182	3.3323	0.00601	43.194	0	0	Nid1	nidogen 1
Z00037473-1	1.5382	1.6898	1.7221	1.7227	2.1794	1.7077	1.5824	2.0549	1.1461	0.03143	5.597	0	0	6330409D20Rik	RIKEN cDNA 6330409D20 gene
Z00009291-1	3.37	3.4436	3.3114	3.1723	2.8904	2.4106	3.1766	2.9088	2.7173	0.00632	36.429	0	0	Cd1d1	CD1d1 antigen
Z00066898-1	1.107	1.1289	0.8236	1.1517	1.2035	1.8564	1.3038	0.8234	1.1862	0.04232	4.349	3e-05	9e-05	LOC433371	mz86f04.r1 Soares mouse NML Mus musculus cDNA clone IMAGE:720319 5', mRNA sequence
Z00026997-1	0.8575	0.8925	0.5408	1.0734	1.5737	0.7789	1.0897	0.916	1.1492	0.04187	3.951	0.00011	0.00031	EG224180	predicted gene, EG224180
Z00018673-1	3.3347	2.7274	2.4439	2.9114	2.5051	2.956	3.1516	2.3019	2.3993	0.01095	23.966	0	0	Msln	mesothelin
Z00017318-1	1.4331	0.7432	0.9182	0.9084	1.2278	1.6849	0.9193	1.2582	1.776	0.03853	6.987	0	0	Adamts6	a disintegrin-like and metallopeptidase (reprolysin type) with thrombospondin type 1 motif, 6
Z00018826-1	1.425	1.8064	2.0564	1.5923	2.0808	2.052	1.0481	1.9566	1.5411	0.03979	6.303	0	0	Sorbs2	sorbin and SH3 domain containing 2
Z00064141-1	1.1418	1.0632	1.5268	1.5121	1.5492	1.6412	1.1792	1.6129	2.0957	0.04679	4.324	3e-05	0.0001	Alpk1	alpha-kinase 1
Z00034892-1	1.204	0.8182	1.029	1.0311	1.1812	1.0067	1.5539	1.302	1.8503	0.04259	4.674	1e-05	3e-05	Timd2	T-cell immunoglobulin and mucin domain containing 2
Z00053895-1	3.4276	3.1051	2.9464	3.0996	2.5882	2.6547	3.2505	2.6559	2.3956	0.00834	28.667	0	0	Tubb2b	tubulin, beta 2b
Z00038600-1	2.1148	2.148	2.0647	1.6168	1.7118	1.1162	1.8457	1.8357	1.965	0.01893	10.889	0	0	Otop2	otopetrin 2
Z00032581-1	1.8385	1.6895	1.971	1.9946	2.0465	2.7183	1.6866	1.9622	2.2076	0.03185	6.145	0	0	4833447P13Rik	RIKEN cDNA 4833447P13 gene
Z00023600-1	2.1147	1.9042	1.8117	2.1707	2.031	1.5504	2.5821	2.0564	2.0623	0.04969	3.154	0.00145	0.00336	Rbmy1a1	RNA binding motif protein, Y chromosome, family 1, member A1
Z00075046-1	3.4315	3.6804	3.5394	3.1219	3.1185	2.8851	3.291	2.9257	2.649	0.00932	24.032	0	0	Porcn	porcupine homolog (Drosophila)
Z00043915-1	3.8759	3.7884	3.7271	3.487	2.8446	2.9958	3.7604	3.0793	3.3097	0.02328	12.853	0	0	Itpka	inositol 1,4,5-trisphosphate 3-kinase A
Z00045567-1	1.297	1.7655	1.4604	1.2969	2.0569	1.2984	1.1568	2.1881	1.6887	0.04391	6.13	0	0	Cyp4x1	cytochrome P450, family 4, subfamily x, polypeptide 1
Z00057776-1	2.9416	2.8968	2.7793	3.0149	2.5665	2.3113	3.2803	2.6147	2.2494	0.01379	16.404	0	0	Gm555	gene model 555, (NCBI)
Z00064629-1	0.7007	0.7347	0.7411	0.6337	1.3474	0.9129	1.2754	0.9354	1.6641	0.04949	5.103	0	1e-05	Ifnk	interferon kappa
Z00009515-1	1.7925	1.9433	2.3109	1.855	2.2467	2.7012	2.2721	2.4402	2.8225	0.01142	22.53	0	0	1500005K14Rik	RIKEN cDNA 1500005K14 gene
Z00017334-1	2.0229	2.5014	2.7343	2.6475	3.0517	2.835	2.5974	3.0528	2.7379	0.0084	23.181	0	0	Pde3b	phosphodiesterase 3B, cGMP-inhibited
Z00046691-1	2.4187	2.4082	2.5412	3.0771	3.0613	3.4381	2.8743	2.6084	2.8596	0.01768	13.616	0	0	AA986860	expressed sequence AA986860
Z00031776-1	1.3917	1.5994	1.5076	2.1815	2.3096	2.2329	2.1503	2.2859	2.4215	0.01612	19.189	0	0	3322402L07Rik	RIKEN cDNA 3322402L07 gene
Z00013902-1	1.4441	1.2804	1.4612	1.4997	1.368	2.097	1.0673	1.4226	1.6953	0.03283	4.988	0	1e-05	4430402I18Rik	RIKEN cDNA 4430402I18 gene
Z00032452-1	1.2194	1.4388	1.7993	1.4721	2.2031	2.1495	1.2007	2.2304	2.0143	0.0218	16.342	0	0	1810005K13Rik	RIKEN cDNA 1810005K13 gene
Z00018375-1	4.1231	4.1345	4.159	4.2262	4.154	5.1521	4.1503	4.2282	4.8749	0.0039	74.358	0	0	Txnip	thioredoxin interacting protein
Z00022834-1	1.4815	1.6412	1.668	1.2222	1.4397	1.5978	0.9468	1.4489	1.975	0.04831	3.48	0.00052	0.00129	Rfx3	regulatory factor X, 3 (influences HLA class II expression)
Z00005645-1	1.1294	0.9671	0.8196	1.8477	1.6516	1.3562	1.4077	1.3547	0.833	0.04303	5.913	0	0	Pla2g5	phospholipase A2, group V
Z00024672-1	3.2514	3.418	3.2333	2.8972	2.9039	2.3906	3.1047	2.8843	2.6118	0.00734	28.884	0	0	Clgn	calmegin
Z00003942-1	3.003	3.1524	3.5463	2.91	3.1928	3.4119	3.0416	3.2967	3.9371	0.0106	19.219	0	0	Frem2	Fras1 related extracellular matrix protein 2
Z00005843-1	3.495	3.7921	3.9907	4.4685	4.0414	4.2111	4.3482	4.2244	4.5218	0.09581	2.284	0.01948	0.03645	Aph1a	anterior pharynx defective 1a homolog (C. elegans)
Z00005875-1	2.6124	2.3892	2.6084	2.7771	2.7463	3.4159	2.768	2.8492	3.2694	0.00856	24.568	0	0	Tmbim1	transmembrane BAX inhibitor motif containing 1
Z00031131-1	1.2752	1.0906	1.367	1.3736	1.411	1.3329	1.8659	2.1169	1.7957	0.02823	7.861	0	0	Pvalb	parvalbumin
Z00013595-1	2.2837	2.7246	2.9121	2.8794	3.1405	3.0366	2.996	3.3099	3.0487	0.0073	23.323	0	0	Ank	progressive ankylosis
Z00024021-1	1.4869	1.6938	1.7695	1.107	1.3516	0.7434	1.1434	1.1353	0.8997	0.03733	6.407	0	0	Nmu	neuromedin U
Z00037096-1	2.2866	2.3621	2.7643	2.6798	2.7983	3.3126	2.3082	2.5429	3.0636	0.00853	28.745	0	0	Zbtb4	zinc finger and BTB domain containing 4
Z00040138-1	1.1979	1.6575	2.2239	1.4548	1.9222	1.438	1.4837	1.9254	1.6385	0.04983	3.982	0.0001	0.00028	2600011E07Rik	RIKEN cDNA 2600011E07 gene
Z00046266-1	2.0801	1.8259	1.6687	1.6031	1.7211	1.2097	1.3371	1.5818	1.0541	0.03136	6.454	0	0	Cyp2b23	cytochrome P450, family 2, subfamily b, polypeptide 23
Z00007879-1	2.8257	2.569	2.7569	3.1599	3.2311	3.5948	2.9864	3.1041	3.1686	0.00633	28.842	0	0	Ctsc	cathepsin C
Z00019613-1	2.4234	2.4338	2.8791	2.5816	2.8466	3.2386	2.2129	2.742	2.8625	0.00835	23.059	0	0	Ccdc24	coiled-coil domain containing 24
Z00063726-1	1.8825	1.8782	1.8826	1.3477	1.1854	1.0303	1.1304	1.0175	0.8569	0.03419	10.069	0	0	LOC635138	hypothetical protein LOC635138
Z00031133-1	1.5062	1.0633	1.6939	0.8104	0.6684	0.7539	0.9742	0.8909	1.0693	0.04394	5.377	0	0	Tcl1b1	T-cell leukemia/lymphoma 1B, 1
Z00021457-1	3.9838	3.3999	3.2903	4.2469	3.5379	3.2216	3.9401	3.3325	3.6087	0.00701	36.853	0	0	Epha4	Eph receptor A4
Z00075574-1	2.9371	3.3318	3.496	3.2912	3.4203	3.9624	3.111	3.4738	3.1756	0.01454	11.656	0	0	Rgs9bp	regulator of G-protein signalling 9 binding protein
Z00059215-1	2.9264	3.251	3.4225	3.3056	3.7434	3.9201	2.8949	3.6358	3.2718	0.02274	10.618	0	0	Dtx4	deltex 4 homolog (Drosophila)
Z00059922-1	0.8495	0.7599	0.76	1.6467	1.7848	1.3687	1.0257	1.3733	0.9543	0.04059	7.345	0	0	Gm377	gene model 377, (NCBI)
Z00045503-1	2.6763	2.8396	2.632	2.7984	2.5866	1.9805	3.0051	2.7626	2.3814	0.00947	18.953	0	0	Calb2	calbindin 2
Z00050285-1	1.3399	0.996	1.5698	1.1887	1.3594	1.6411	1.7671	1.9678	2.0206	0.04609	5.255	0	0	4932442L08Rik	RIKEN cDNA 4932442L08 gene
Z00061377-1	2.7897	2.7969	2.8097	2.94	3.037	3.4219	2.9373	2.8901	3.814	0.01334	18.031	0	0	Zfp703	zinc finger protein 703
Z00054054-1	1.6737	1.7693	1.7516	1.8556	2.0701	1.4056	1.4341	1.67	1.046	0.0288	6.182	0	0	4930553D19Rik	RIKEN cDNA 4930553D19 gene
Z00059748-1	0.8043	0.7877	1.1003	1.0405	0.9618	1.8115	1.5499	1.0802	1.2007	0.09345	2.423	0.01309	0.02543	EG231836	predicted gene, EG231836
Z00059965-1	2.0571	2.3773	1.9229	2.0341	2.218	1.8667	2.8905	2.5826	2.1782	0.02801	7.847	0	0	LOC236220	hypothetical LOC236220
Z00027760-1	2.6802	2.7989	2.5162	2.0896	2.0423	2.029	2.4102	1.7758	2.358	0.01187	19.257	0	0	Tlr5	toll-like receptor 5
Z00022375-1	2.4164	2.3985	2.6643	2.18	2.6443	3.1013	2.0783	2.3086	2.3477	0.03917	4.802	1e-05	2e-05	Cntn1	contactin 1
Z00059948-1	1.3483	1.2853	1.4484	1.2326	1.2041	1.7616	1.5036	1.6978	2.2262	0.07449	2.889	0.00328	0.00714	Gm648	gene model 648, (NCBI)
Z00034866-1	2.2897	2.5	2.2534	2.095	1.8361	1.7446	2.0583	1.8252	1.4782	0.01699	11.839	0	0	Msh4	mutS homolog 4 (E. coli)
Z00042103-1	2.6059	2.5512	3.0893	3.0736	3.1643	3.5019	2.867	3.4476	3.5723	0.00735	37.737	0	0	Plekhh3	pleckstrin homology domain containing, family H (with MyTH4 domain) member 3
Z00037214-1	3.7776	3.4436	3.5109	3.5687	2.9769	2.7568	3.5199	3.0358	3.1169	0.04866	4.709	1e-05	3e-05	Rnd1	Rho family GTPase 1
Z00054466-1	2.0576	2.3957	2.309	1.7523	2.6821	2.4752	1.6614	2.409	2.2808	0.03881	5.887	0	0	Col25a1	collagen, type XXV, alpha 1
Z00011843-1	2.4752	2.6446	2.7956	2.7237	3.0423	3.4958	2.504	2.7955	3.2768	0.00804	29.839	0	0	2900046G09Rik	RIKEN cDNA 2900046G09 gene
Z00025156-1	2.0174	2.1089	2.1744	1.6273	1.7224	1.6236	1.1538	1.2953	1.6502	0.10201	2.374	0.01507	0.02893	Igfbp1	insulin-like growth factor binding protein 1
Z00012824-1	3.428	3.393	3.4095	3.1953	3.0302	3.8112	3.4425	3.2548	4.0507	0.00564	34.415	0	0	Fndc3b	fibronectin type III domain containing 3B
Z00007630-1	1.5002	1.4157	1.6087	1.7615	2.0483	1.4399	1.4193	1.7655	1.0278	0.02681	6.203	0	0	Scg3	secretogranin III
Z00049167-1	1.9318	2.0449	2.3591	2.3601	2.0858	1.7889	2.3578	2.6906	1.6706	0.04663	4.534	2e-05	5e-05	C330001K17Rik	RIKEN cDNA C330001K17 gene
Z00058281-1	2.462	2.2777	1.9835	2.1095	1.9519	1.7196	2.4078	1.8637	1.4422	0.0154	14.202	0	0	Klk10	kallikrein related-peptidase 10
Z00024862-1	1.8655	1.9858	2.16	2.1571	2.3615	2.3671	2.1846	2.213	2.8853	0.01203	13.911	0	0	Irx4	Iroquois related homeobox 4 (Drosophila)
Z00024617-1	2.9414	3.0248	3.3035	2.9508	3.2787	3.586	2.5662	3.0548	3.3029	0.00772	22.331	0	0	Gulp1	GULP, engulfment adaptor PTB domain containing 1
Z00059880-1	0.7376	0.7412	0.6191	0.8944	0.6045	0.6784	1.1051	0.8456	1.6242	0.0337	6.153	0	0	Cd36	CD36 antigen
Z00075262-1	2.9392	2.6369	3.0114	3.0932	3.2208	3.328	2.987	3.3181	3.656	0.02455	6.873	0	0	Sp6	trans-acting transcription factor 6
Z00045404-1	3.608	3.5875	3.3793	2.8681	2.6342	2.5898	2.8925	2.6241	2.6082	0.03283	11.269	0	0	Snx20	sorting nexin 20
Z00043645-1	2.3601	2.2008	2.5064	2.3183	2.5966	3.1859	2.2846	2.6342	3.2189	0.01071	26.403	0	0	Hrc	histidine rich calcium binding protein
Z00051227-1	1.2338	1.2413	1.6366	1.504	2.1418	2.2134	1.5321	2.0267	2.2515	0.04909	6.836	0	0	Rnf217	ring finger protein 217
Z00044145-1	2.3702	2.5599	2.4372	1.741	1.6921	2.0625	1.5423	1.6963	2.0435	0.01978	14.015	0	0	BC051142	cDNA sequence BC051142
Z00015886-1	2.963	3.0124	2.8008	2.583	2.374	2.3235	2.4393	2.0656	1.9952	0.0102	26.191	0	0	BB146404	expressed sequence BB146404
Z00073332-1	0.7118	0.5907	1.6074	1.3314	0.7711	1.0664	0.9354	0.8855	1.0042	0.08478	2.366	0.0154	0.0295	C81184	expressed sequence C81184
Z00064530-1	2.3887	2.8938	3.1253	2.6968	2.8733	3.0488	2.1087	2.622	3.0593	0.00856	26.919	0	0	Odz3	odd Oz/ten-m homolog 3 (Drosophila)
Z00023313-1	1.2098	1.5641	1.7817	1.2751	1.8593	1.2973	0.8742	1.8908	1.82	0.05622	4.601	1e-05	4e-05	Lgr5	leucine rich repeat containing G protein coupled receptor 5
Z00049314-1	2.9332	3.1549	2.8081	3.0761	3.1935	2.1884	3.1283	3.2047	2.371	0.00814	34.488	0	0	Ccdc116	coiled-coil domain containing 116
Z00053573-1	1.8025	1.7299	1.6735	2.4129	2.4967	2.5812	1.8586	2.2077	2.6893	0.0135	23.665	0	0	Cyp2j6	cytochrome P450, family 2, subfamily j, polypeptide 6
Z00062790-1	1.9693	2.2058	2.5657	2.6846	2.8986	2.9843	2.2913	2.9403	2.6505	0.00924	27.237	0	0	6330509M05Rik	RIKEN cDNA 6330509M05 gene
Z00045713-1	2.1984	2.1628	2.2244	1.9964	2.2883	2.6715	1.935	2.2254	2.95	0.0119	17.352	0	0	Ube1l	ubiquitin-activating enzyme E1-like
Z00053198-1	3.0335	2.5582	2.3996	2.5312	2.198	2.7327	2.4134	2.0187	2.3813	0.01222	14.146	0	0	Qpct	glutaminyl-peptide cyclotransferase (glutaminyl cyclase)
Z00028354-1	1.2495	1.7884	1.7826	0.7737	0.9762	1.1167	0.994	1.1305	1.2603	0.03735	6.489	0	0	B230119M05Rik	RIKEN cDNA B230119M05 gene
Z00056586-1	2.9017	2.8766	2.9173	2.7566	2.9535	2.8896	2.917	2.9774	3.7712	0.00963	18.369	0	0	AB182283	cDNA sequence AB182283
Z00046609-1	3.4002	3.3071	3.6371	3.3445	3.5368	4.3216	3.3718	3.6545	4.2566	0.00608	48.6	0	0	Kank1	KN motif and ankyrin repeat domains 1
Z00063018-1	1.7352	1.7764	1.688	1.2242	1.0708	0.7983	1.4406	0.7701	0.7619	0.06485	5.575	0	0	0610033M10Rik	RIKEN cDNA 0610033M10 gene
Z00027157-1	2.2783	2.2464	2.0795	2.1582	2.2701	1.753	2.6313	2.0971	1.6169	0.0284	6.305	0	0	Rshl1	radial spokehead-like 1
Z00063216-1	1.7938	1.6932	1.4211	1.7165	1.6919	0.7795	1.1467	1.0284	0.866	0.04459	7.15	0	0	4930453H23Rik	RIKEN cDNA 4930453H23 gene
Z00076596-1	0.922	0.9163	0.9562	1.0515	1.1572	1.3788	1.3431	0.8982	1.9123	0.04073	5.428	0	0	Dnase1l3	deoxyribonuclease 1-like 3
Z00025055-1	1.6101	1.1985	1.4949	0.8768	0.596	1.0808	1.0406	0.9303	1.0198	0.06342	3.029	0.00213	0.00479	Nr2e3	nuclear receptor subfamily 2, group E, member 3
Z00031111-1	1.6869	1.6162	1.2551	1.3471	1.2352	0.6731	1.1659	1.0736	0.9018	0.03821	5.347	0	0	Cyp2c37	cytochrome P450, family 2. subfamily c, polypeptide 37
Z00062679-1	1.7349	1.9221	2.511	2.1226	2.2029	2.7485	2.0643	1.9782	2.6944	0.01402	17.932	0	0	Cdgap	Cdc42 GTPase-activating protein
Z00020595-1	1.3205	1.2921	1.3679	1.2785	1.8071	0.7936	1.2525	1.6054	0.9004	0.03629	5.329	0	0	Sncb	synuclein, beta
Z00030801-1	1.617	2.1824	2.2464	1.632	1.8806	1.233	1.8334	2.0247	1.7609	0.03275	5.981	0	0	Parp8	poly (ADP-ribose) polymerase family, member 8
Z00029667-1	0.8781	1.0915	1.131	1.2743	0.9877	0.8968	1.8915	1.1993	1.0694	0.05279	3.513	0.00047	0.00117	0610005C13Rik	RIKEN cDNA 0610005C13 gene
Z00022792-1	1.8155	1.4379	1.8333	0.8499	0.8579	0.8941	1.6386	0.8201	1.0357	0.03741	10.138	0	0	Fmo1	flavin containing monooxygenase 1
Z00074748-1	2.7494	3.3996	3.5694	3.3402	3.5033	3.707	3.2604	3.528	3.7623	0.00872	20.698	0	0	Ripk4	receptor-interacting serine-threonine kinase 4
Z00023957-1	2.4682	2.5039	2.4331	1.4914	1.7829	1.9752	2.3449	2.2171	1.9518	0.02936	8.377	0	0	Lix1	limb expression 1 homolog (chicken)
Z00065724-1	4.1429	4.1949	4.1418	4.0147	3.8792	3.224	3.9605	3.6896	3.1826	0.01488	19.959	0	0	C78283	expressed sequence C78283
Z00011422-1	2.5065	2.3327	2.4334	1.6064	2.2143	1.4945	2.1198	2.0235	2.211	0.04041	6.014	0	0	Car8	carbonic anhydrase 8
Z00054714-1	2.2829	2.3757	2.1081	1.8965	1.8094	1.364	1.9846	1.86	1.5812	0.01783	11.481	0	0	Tmem16b	transmembrane protein 16B
Z00063676-1	2.241	2.4164	2.4826	2.006	2.47	2.3318	2.8487	2.8517	3.0176	0.00962	22.297	0	0	Rhox4a	reproductive homeobox 4A
Z00045505-1	2.7472	2.8976	3.2215	2.945	3.1149	3.3529	2.8069	3.2217	3.7587	0.0084	23.806	0	0	Rgma	RGM domain family, member A
Z00074666-1	2.4006	2.4815	2.7116	2.2259	2.5843	2.9237	2.3904	2.489	3.2374	0.00946	20.449	0	0	Zfp202	zinc finger protein 202
Z00026338-1	1.6667	1.7585	2.02	1.9805	2.2371	2.6782	1.957	2.4064	2.0877	0.07492	2.641	0.00691	0.01418	Prox1	prospero-related homeobox 1
Z00074996-1	3.3298	3.0282	3.093	2.8814	2.3184	2.5097	3.1622	2.6386	2.6907	0.00813	27.303	0	0	C030039L03Rik	RIKEN cDNA C030039L03 gene
Z00030221-1	0.799	1.0989	1.0363	1.306	1.6998	1.8103	1.0687	1.2556	1.7878	0.03607	7.428	0	0	2700081L22Rik	RIKEN cDNA 2700081L22 gene
Z00030606-1	1.1179	0.7857	0.8549	0.8779	1.6876	1.3218	1.5516	1.7965	1.3292	0.03738	7.487	0	0	Gpr85	G protein-coupled receptor 85
Z00074514-1	2.5407	2.141	2.0586	2.491	2.3995	2.7388	2.2626	2.4837	3.0693	0.01127	16.913	0	0	Otx1	orthodenticle homolog 1 (Drosophila)
Z00025121-1	0.8369	1.6019	1.5782	0.9693	1.5229	0.9444	1.3259	1.8475	1.1059	0.03605	6.98	0	0	Foxd4	forkhead box D4
Z00022383-1	1.1501	1.4939	1.5527	0.955	1.5848	0.8293	1.6981	1.8397	0.8392	0.03572	8.405	0	0	Otop1	otopetrin 1
Z00075662-1	1.5174	1.6993	1.3005	1.7536	1.6789	0.881	1.0338	0.7434	0.927	0.03619	8.623	0	0	Tex24	testis expressed gene 24
Z00015471-1	2.0841	2.3958	2.1851	1.9619	2.3031	1.4906	2.1689	2.5008	1.804	0.01337	14.577	0	0	Cd6	CD6 antigen
Z00013373-1	3.1673	3.2146	3.031	2.3346	2.2046	2.3664	3.0084	2.5149	2.5388	0.01413	21.902	0	0	Lpar1	lysophosphatidic acid receptor 1
Z00059931-1	1.0684	1.4171	1.3467	1.2713	1.713	0.71	1.5891	1.72	0.8168	0.03619	7.477	0	0	Gm847	gene model 847, (NCBI)
Z00075731-1	2.9861	2.7574	2.387	2.4083	2.4215	1.9762	2.4122	2.418	1.9772	0.01907	10.862	0	0	4933416C03Rik	RIKEN cDNA 4933416C03 gene
Z00034293-1	1.1751	1.005	1.4861	1.5432	1.33	1.8953	0.9881	1.014	1.9976	0.05041	5.74	0	0	Eif2c5	eukaryotic translation initiation factor 2C, 5
Z00023878-1	1.8702	1.9419	1.3558	0.9648	0.9325	1.1616	1.9252	1.2777	1.5181	0.08832	3.602	0.00035	0.0009	Krt23	keratin 23
Z00063789-1	1.6247	1.6702	1.4529	1.7359	1.5831	0.7269	1.725	1.625	1.0527	0.02908	8.278	0	0	Kbtbd10	kelch repeat and BTB (POZ) domain containing 10
Z00046674-1	2.2465	2.175	2.6111	2.5263	2.5328	3.127	2.4053	2.4933	3.1838	0.00908	27.037	0	0	9930021J17Rik	RIKEN cDNA 9930021J17 gene
Z00029484-1	1.8576	1.5676	1.9349	1.0587	1.0805	0.9261	1.2557	1.1732	1.1966	0.04467	5.859	0	0	C920011F04Rik	RIKEN cDNA C920011F04 gene
Z00023454-1	1.7492	1.8573	1.4725	1.6638	1.6425	0.8486	1.7131	1.5768	1.3279	0.02767	6.588	0	0	Hist1h4j	histone cluster 1, H4j
Z00022909-1	2.1998	2.1582	2.5061	2.2959	2.5437	2.9211	2.3948	2.5047	3.1668	0.00959	22.932	0	0	Sh3bp5	SH3-domain binding protein 5 (BTK-associated)
Z00015506-1	0.7829	0.759	0.6946	0.8555	1.2541	0.7391	0.8687	1.7032	0.8152	0.03914	5.539	0	0	Clec12a	C-type lectin domain family 12, member a
Z00047597-1	1.404	1.9159	2.0941	1.7741	2.2236	2.2641	1.4939	2.2379	2.4125	0.01689	15.117	0	0	4833414E09Rik	RIKEN cDNA 4833414E09 gene
Z00061948-1	1.8041	1.1701	1.5794	0.9609	1.1555	0.7958	0.9698	1.1637	1.1851	0.05931	3.316	0.00087	0.0021	4930590L20Rik	RIKEN cDNA 4930590L20 gene
Z00072826-1	2.1598	2.1849	1.9445	2.2098	2.0549	1.466	1.6162	1.7361	1.2015	0.02112	12.115	0	0	LOC333588	hypothetical LOC333588
Z00020766-1	3.0266	3.3205	3.7514	3.34	3.8515	4.0344	3.1622	3.8179	3.9543	0.01581	17.585	0	0	Setd7	SET domain containing (lysine methyltransferase) 7
Z00023694-1	2.1354	3.0086	2.7394	2.6293	3.0505	2.3091	2.5973	3.1211	2.1134	0.00913	32.556	0	0	Bcl11a	B-cell CLL/lymphoma 11A (zinc finger protein)
Z00011089-1	3.2024	2.8231	2.9411	3.1748	3.0785	3.8308	3.2391	3.1435	3.6683	0.00561	37.259	0	0	Litaf	LPS-induced TN factor
Z00043301-1	2.0072	2.0939	2.1924	2.195	2.3065	1.9711	2.403	2.3341	2.9781	0.03017	6.01	0	0	1700027A23Rik	RIKEN cDNA 1700027A23 gene
Z00042438-1	1.0188	1.3709	1.7717	0.9963	1.8194	1.0074	0.8126	1.4968	0.8417	0.04022	7.491	0	0	Spock3	sparc/osteonectin, cwcv and kazal-like domains proteoglycan 3
Z00077327-1	1.4963	1.7499	1.1921	1.1139	1.5889	1.0326	2.0391	1.9304	1.8275	0.07391	3.691	0.00026	0.00069	MGC118608	similar to Sp110 nuclear body protein
Z00016271-1	3.1857	3.3289	3.3242	2.4549	2.5009	2.3225	2.6656	2.5297	2.6183	0.01095	28.673	0	0	Sh3pxd2b	SH3 and PX domains 2B
Z00030827-1	1.9691	1.7364	1.9393	2.0824	2.0757	2.5896	1.5834	1.9792	2.0114	0.01676	9.072	0	0	Frmd4b	FERM domain containing 4B
Z00007580-1	1.5162	1.26	1.8406	1.142	1.4685	1.7578	1.624	1.711	2.1479	0.04144	4.495	2e-05	6e-05	Frk	fyn-related kinase
Z00021721-1	2.9699	2.4442	2.7	2.7082	2.6491	3.4498	2.6045	2.747	3.4102	0.00815	30.868	0	0	Elmo3	engulfment and cell motility 3, ced-12 homolog (C. elegans)
Z00032183-1	1.4676	0.8231	1.157	0.7039	0.4828	0.7969	1.4874	0.7523	0.8833	0.04021	5.977	0	0	Ptk6	PTK6 protein tyrosine kinase 6
Z00073897-1	2.8858	2.3706	2.8385	2.5317	2.4644	3.2189	3.3743	2.8629	3.3749	0.02964	9.782	0	0	Slco2a1	solute carrier organic anion transporter family, member 2a1
[truncated: 9,273 more rows]
